# Supplementary material for: Proteomic analysis of integrin‐associated complexes from mesenchymal stem cells
Source: Proteomics Clin Appl. 2015 Sep 17;10(1):51–7. doi: 10.1002/prca.201500033 (PMC4737105; doi:10.1002/prca.201500033)
Supplement: Supplementary file 1 — Supplementary data: General Sample and Data Analysis Statistics [file PRCA-10-51-s001.xlsx]

## Sheet: general sample information
Supplementary data: General Sample and Data Analysis Statistics
Category	Bio Sample	MS/MS system	Number of Proteins identified	Number of spectra matched to peptides	Number of spectra	% peptide identifications (peptide matches / spectra)
FN	FN repeat 1	Thermo Velos Pro	692	19104	229792	8.31361
PDL	PDL repeat 1	Thermo Velos Pro	696	17862	249328	7.16406
FN	FN repeat 2	Thermo Velos Pro	395	13313	210071	6.33738
PDL	PDL repeat 2	Thermo Velos Pro	274	5215	172964	3.01508
FN	FN repeat 3	Thermo Orbitrap elite	527	15451	46312	33.3628
PDL	PDL repeat 3	Thermo Orbitrap elite	869	20662	58896	35.0822
Cut off criteria used for Scaffold output:
a minimum of two unique peptides per protein, >90% for each peptide, ≥99% confidence protein.
Database Name: Uniprot HUMAN.2013_05
Version: unknown
Taxonomy: All Entries
Number of Proteins: 88817
Search Engine: Mascot
Version: 2.4.1
Fragment Tolerance: 0.50 Da (Monoisotopic)
Parent Tolerance: 5.0 PPM (Monoisotopic) (Repeat 3), 0.50 Da (Monoisotopic) (Repeats 1 and 2))
Fixed Modifications: +57 on C (Carbamidomethyl)
Variable Modifications: +16 on M (Oxidation)
Digestion Enzyme: Trypsin
Max Missed Cleavages: 1
Scaffold: Version: Scaffold_4.4.1.1
Protein Grouping Strategy: Experiment-wide grouping with binary peptide-protein weights
Peptide Thresholds: 90.0% minimum
Protein Thresholds: 99.0% minimum and a minimum of two unique peptides per protein
Peptide FDR: 2.2% (Prophet)
Protein FDR: 0.0% (Prophet)

## Sheet: All proteins and fold changes
Supplementary data: Scaffold output from MSC adhesion complex MS/MS analysis
Total Spectrum Count for each protein is displayed from the Scaffold Samples Report
Total Spectrum Count for each protein was normalised to the number of spectra matched to peptides for each sample (see general sample information tab)					Total spectrum counts							Normalised spectrum counts							Mean normalised spectrum counts					Fold change FN/PDL
For FN/PDL ratios: Values of 100 reflect proteins only detected in FN samples
					FN	FN	FN	PDL	PDL	PDL		FN	FN	FN	PDL	PDL	PDL		FN		PDL			FN/PDL	log2(FN/PDL)
#	Identified Proteins (1352)	Gene Name	Accession Number	Molecular Weight	Repeat 1	Repeat 2	Repeat 3	Repeat 1	Repeat 2	Repeat 3		Repeat 1	Repeat 2	Repeat 3	Repeat 1	Repeat 2	Repeat 3		mean	s.d	mean	s.d		(Values of 100 reflect proteins only detected in FN samples)
128	116 kDa U5 small nuclear ribonucleoprotein component OS=Homo sapiens GN=EFTUD2 PE=1 SV=1	EFTUD2	sp|Q15029|U5S1_HUMAN (+2)	109 kDa	4	0	0	48	6	48		0.00020938	0	0	0.00268727	0.00115053	0.00232311		6.97934e-05	0.000120886	0.00205363	0.000803029		0.0339853	-4.87894
789	14-3-3 protein beta/alpha OS=Homo sapiens GN=YWHAB PE=1 SV=3	YWHAB	sp|P31946|1433B_HUMAN	28 kDa	27	11	0	27	0	0		0.00141332	0.00082626	0	0.00151159	0	0		0.000746526	0.000710024	0.000503863	0.000872716		1.4816	0.56716
206	14-3-3 protein epsilon OS=Homo sapiens GN=YWHAE PE=1 SV=1	YWHAE	sp|P62258|1433E_HUMAN	29 kDa	19	7	6	22	8	17		0.000994556	0.000525802	0.000388324	0.00123166	0.00153404	0.000822766		0.000636227	0.000317844	0.00119616	0.000356962		0.531893	-0.910791
643	14-3-3 protein eta OS=Homo sapiens GN=YWHAH PE=1 SV=4	YWHAH	1433F_HUMAN	28 kDa	21	0	6	20	0	8		0.00109925	0	0.000388324	0.0011197	0	0.000387184		0.000495857	0.000557457	0.000502293	0.000568654		0.987186	-0.018606
405	14-3-3 protein gamma OS=Homo sapiens GN=YWHAG PE=1 SV=2	YWHAG	1433G_HUMAN	28 kDa	28	0	0	27	0	11		0.00146566	0	0	0.00151159	0	0.000532378		0.000488554	0.0008462	0.000681322	0.000766723		0.717067	-0.47982
351	14-3-3 protein theta OS=Homo sapiens GN=YWHAQ PE=1 SV=1	YWHAQ	1433T_HUMAN	28 kDa	24	9	5	24	6	13		0.00125628	0.000676031	0.000323604	0.00134363	0.00115053	0.000629174		0.000751972	0.000470954	0.00104111	0.000369584		0.722278	-0.469375
307	14-3-3 protein zeta/delta OS=Homo sapiens GN=YWHAZ PE=1 SV=1	YWHAZ	1433Z_HUMAN (+1)	28 kDa	31	7	5	30	0	14		0.0016227	0.000525802	0.000323604	0.00167954	0	0.000677572		0.000824034	0.000699012	0.000785705	0.000844977		1.04878	0.068716
721	182 kDa tankyrase-1-binding protein OS=Homo sapiens GN=TNKS1BP1 PE=1 SV=4	TNKS1BP1	sp|Q9C0C2|TB182_HUMAN	182 kDa	6	0	0	0	0	0		0.00031407	0	0	0	0	0		0.00010469	0.000181329	0	0		100	6.64386
1286	2,4-dienoyl-CoA reductase, mitochondrial OS=Homo sapiens GN=DECR1 PE=1 SV=1	DECR1	DECR_HUMAN	36 kDa	0	0	0	2	0	0		0	0	0	0.00011197	0	0		0	0	3.73232e-05	6.46456e-05		0	#NUM!
673	26S protease regulatory subunit 10B OS=Homo sapiens GN=PSMC6 PE=1 SV=1	PSMC6	PRS10_HUMAN	44 kDa	0	0	0	6	0	6		0	0	0	0.000335909	0	0.000290388		0	0	0.000208766	0.000182223		0	#NUM!
740	26S protease regulatory subunit 4 OS=Homo sapiens GN=PSMC1 PE=2 SV=1	PSMC1	B4DR63_HUMAN	41 kDa	0	0	0	0	0	20		0	0	0	0	0	0.000967961		0	0	0.000322654	0.000558852		0	#NUM!
1016	26S protease regulatory subunit 6A OS=Homo sapiens GN=PSMC3 PE=1 SV=3	PSMC3	PRS6A_HUMAN	49 kDa	0	0	0	0	0	6		0	0	0	0	0	0.000290388		0	0	9.67961e-05	0.000167656		0	#NUM!
1040	26S protease regulatory subunit 6B OS=Homo sapiens GN=PSMC4 PE=1 SV=2	PSMC4	sp|P43686|PRS6B_HUMAN (+1)	47 kDa	4	0	0	0	0	2		0.00020938	0	0	0	0	9.67961e-05		6.97934e-05	0.000120886	3.22654e-05	5.58852e-05		2.16311	1.11311
545	26S protease regulatory subunit 7 OS=Homo sapiens GN=PSMC2 PE=1 SV=3	PSMC2	PRS7_HUMAN	49 kDa	5	0	0	5	0	13		0.000261725	0	0	0.000279924	0	0.000629174		8.72418e-05	0.000151107	0.000303033	0.000315223		0.287896	-1.79638
470	26S protease regulatory subunit 8 OS=Homo sapiens GN=PSMC5 PE=1 SV=1	PSMC5	sp|P62195|PRS8_HUMAN	46 kDa	3	0	0	6	2	13		0.000157035	0	0	0.000335909	0.000383509	0.000629174		5.23451e-05	9.06643e-05	0.000449531	0.000157386		0.116444	-3.10229
478	26S proteasome non-ATPase regulatory subunit 1 OS=Homo sapiens GN=PSMD1 PE=1 SV=2	PSMD1	sp|Q99460|PSMD1_HUMAN (+1)	106 kDa	0	0	0	3	0	7		0	0	0	0.000167954	0	0.000338786		0	0	0.000168913	0.000169395		0	#NUM!
365	26S proteasome non-ATPase regulatory subunit 11 OS=Homo sapiens GN=PSMD11 PE=1 SV=3	PSMD11	sp|O00231|PSD11_HUMAN (+1)	47 kDa	3	0	0	10	0	10		0.000157035	0	0	0.000559848	0	0.00048398		5.23451e-05	9.06643e-05	0.000347943	0.000303706		0.150442	-2.73272
1038	26S proteasome non-ATPase regulatory subunit 12 OS=Homo sapiens GN=PSMD12 PE=1 SV=3	PSMD12	sp|O00232|PSD12_HUMAN	53 kDa	2	0	0	0	0	0		0.00010469	0	0	0	0	0		3.48967e-05	6.04429e-05	0	0		100	6.64386
847	26S proteasome non-ATPase regulatory subunit 14 OS=Homo sapiens GN=PSMD14 PE=1 SV=1	PSMD14	PSDE_HUMAN	35 kDa	0	0	0	0	0	8		0	0	0	0	0	0.000387184		0	0	0.000129061	0.000223541		0	#NUM!
250	26S proteasome non-ATPase regulatory subunit 2 OS=Homo sapiens GN=PSMD2 PE=1 SV=3	PSMD2	PSMD2_HUMAN	100 kDa	4	0	0	11	0	37		0.00020938	0	0	0.000615832	0	0.00179073		6.97934e-05	0.000120886	0.000802186	0.000909792		0.087004	-3.52277
502	26S proteasome non-ATPase regulatory subunit 3 OS=Homo sapiens GN=PSMD3 PE=1 SV=2	PSMD3	PSMD3_HUMAN	61 kDa	0	0	0	8	0	11		0	0	0	0.000447878	0	0.000532378		0	0	0.000326752	0.000286112		0	#NUM!
1232	26S proteasome non-ATPase regulatory subunit 5 OS=Homo sapiens GN=PSMD5 PE=1 SV=3	PSMD5	sp|Q16401|PSMD5_HUMAN (+1)	56 kDa	0	0	0	0	0	3		0	0	0	0	0	0.000145194		0	0	4.8398e-05	8.38278e-05		0	#NUM!
731	26S proteasome non-ATPase regulatory subunit 6 OS=Homo sapiens GN=PSMD6 PE=1 SV=1	PSMD6	PSMD6_HUMAN	46 kDa	0	0	0	4	2	6		0	0	0	0.000223939	0.000383509	0.000290388		0	0	0.000299279	8.01557e-05		0	#NUM!
1022	26S proteasome non-ATPase regulatory subunit 7 OS=Homo sapiens GN=PSMD7 PE=1 SV=2	PSMD7	PSD7_HUMAN	37 kDa	0	0	0	3	0	2		0	0	0	0.000167954	0	9.67961e-05		0	0	8.82501e-05	8.43027e-05		0	#NUM!
1225	26S proteasome non-ATPase regulatory subunit 9 OS=Homo sapiens GN=PSMD9 PE=1 SV=3	PSMD9	sp|O00233|PSMD9_HUMAN (+1)	25 kDa	2	0	0	0	0	0		0.00010469	0	0	0	0	0		3.48967e-05	6.04429e-05	0	0		100	6.64386
1052	28 kDa heat- and acid-stable phosphoprotein OS=Homo sapiens GN=PDAP1 PE=1 SV=1	PDAP1	HAP28_HUMAN	21 kDa	2	0	2	0	0	0		0.00010469	0	0.000129441	0	0	0		7.80439e-05	6.87116e-05	0	0		100	6.64386
1134	28S ribosomal protein S12, mitochondrial OS=Homo sapiens GN=MRPS12 PE=1 SV=1	MRPS12	RT12_HUMAN	15 kDa	2	0	0	0	0	0		0.00010469	0	0	0	0	0		3.48967e-05	6.04429e-05	0	0		100	6.64386
1273	28S ribosomal protein S21, mitochondrial OS=Homo sapiens GN=MRPS21 PE=1 SV=2	MRPS21	RT21_HUMAN	11 kDa	0	2	0	0	0	0		0	0.000150229	0	0	0	0		5.00764e-05	8.67348e-05	0	0		100	6.64386
1160	28S ribosomal protein S22, mitochondrial OS=Homo sapiens GN=MRPS22 PE=1 SV=1	MRPS22	RT22_HUMAN	41 kDa	0	0	0	0	0	6		0	0	0	0	0	0.000290388		0	0	9.67961e-05	0.000167656		0	#NUM!
1116	28S ribosomal protein S23, mitochondrial OS=Homo sapiens GN=MRPS23 PE=4 SV=1	MRPS23	J3QLR8_HUMAN	18 kDa	0	0	0	0	0	5		0	0	0	0	0	0.00024199		0	0	8.06634e-05	0.000139713		0	#NUM!
1212	28S ribosomal protein S26, mitochondrial OS=Homo sapiens GN=MRPS26 PE=1 SV=1	MRPS26	RT26_HUMAN	24 kDa	0	0	0	0	0	3		0	0	0	0	0	0.000145194		0	0	4.8398e-05	8.38278e-05		0	#NUM!
1287	28S ribosomal protein S34, mitochondrial OS=Homo sapiens GN=MRPS34 PE=2 SV=2	MRPS34	C9JJ19_HUMAN (+1)	26 kDa	0	0	0	0	0	2		0	0	0	0	0	9.67961e-05		0	0	3.22654e-05	5.58852e-05		0	#NUM!
1106	28S ribosomal protein S7, mitochondrial OS=Homo sapiens GN=MRPS7 PE=1 SV=2	MRPS7	RT07_HUMAN	28 kDa	0	0	0	0	0	2		0	0	0	0	0	9.67961e-05		0	0	3.22654e-05	5.58852e-05		0	#NUM!
820	39S ribosomal protein L11, mitochondrial OS=Homo sapiens GN=MRPL11 PE=1 SV=1	MRPL11	sp|Q9Y3B7|RM11_HUMAN	21 kDa	7	6	2	0	0	0		0.000366415	0.000450687	0.000129441	0	0	0		0.000315515	0.000166562	0	0		100	6.64386
1155	39S ribosomal protein L13, mitochondrial OS=Homo sapiens GN=MRPL13 PE=1 SV=1	MRPL13	RM13_HUMAN	21 kDa	0	0	0	0	0	2		0	0	0	0	0	9.67961e-05		0	0	3.22654e-05	5.58852e-05		0	#NUM!
1309	39S ribosomal protein L14, mitochondrial OS=Homo sapiens GN=MRPL14 PE=1 SV=1	MRPL14	RM14_HUMAN	16 kDa	2	0	0	0	0	0		0.00010469	0	0	0	0	0		3.48967e-05	6.04429e-05	0	0		100	6.64386
496	39S ribosomal protein L16, mitochondrial OS=Homo sapiens GN=MRPL16 PE=1 SV=1	MRPL16	RM16_HUMAN	28 kDa	4	5	3	0	0	2		0.00020938	0.000375573	0.000194162	0	0	9.67961e-05		0.000259705	0.000100632	3.22654e-05	5.58852e-05		8.04904	3.00882
1311	39S ribosomal protein L18, mitochondrial OS=Homo sapiens GN=MRPL18 PE=1 SV=1	MRPL18	RM18_HUMAN	21 kDa	0	0	0	0	0	3		0	0	0	0	0	0.000145194		0	0	4.8398e-05	8.38278e-05		0	#NUM!
1346	39S ribosomal protein L19, mitochondrial OS=Homo sapiens GN=MRPL19 PE=1 SV=2	MRPL19	RM19_HUMAN	34 kDa	0	0	0	0	0	2		0	0	0	0	0	9.67961e-05		0	0	3.22654e-05	5.58852e-05		0	#NUM!
1044	39S ribosomal protein L22, mitochondrial OS=Homo sapiens GN=MRPL22 PE=1 SV=1	MRPL22	sp|Q9NWU5|RM22_HUMAN (+1)	24 kDa	3	0	2	0	0	0		0.000157035	0	0.000129441	0	0	0		9.54922e-05	8.38417e-05	0	0		100	6.64386
1119	39S ribosomal protein L33, mitochondrial OS=Homo sapiens GN=MRPL33 PE=1 SV=1	MRPL33	sp|O75394|RM33_HUMAN	8 kDa	0	2	0	0	0	0		0	0.000150229	0	0	0	0		5.00764e-05	8.67348e-05	0	0		100	6.64386
939	39S ribosomal protein L34, mitochondrial OS=Homo sapiens GN=MRPL34 PE=1 SV=1	MRPL34	RM34_HUMAN	10 kDa	0	5	0	0	0	0		0	0.000375573	0	0	0	0		0.000125191	0.000216837	0	0		100	6.64386
1351	39S ribosomal protein L41, mitochondrial OS=Homo sapiens GN=MRPL41 PE=1 SV=1	MRPL41	RM41_HUMAN	15 kDa	0	0	0	0	0	2		0	0	0	0	0	9.67961e-05		0	0	3.22654e-05	5.58852e-05		0	#NUM!
1131	39S ribosomal protein L46, mitochondrial OS=Homo sapiens GN=MRPL46 PE=1 SV=1	MRPL46	RM46_HUMAN	32 kDa	0	0	2	0	0	0		0	0	0.000129441	0	0	0		4.31472e-05	7.47331e-05	0	0		100	6.64386
1350	39S ribosomal protein L47, mitochondrial OS=Homo sapiens GN=MRPL47 PE=1 SV=2	MRPL47	sp|Q9HD33|RM47_HUMAN (+1)	29 kDa	0	0	0	0	0	2		0	0	0	0	0	9.67961e-05		0	0	3.22654e-05	5.58852e-05		0	#NUM!
372	40S ribosomal protein S10 OS=Homo sapiens GN=RPS10 PE=1 SV=1	RPS10	RS10_HUMAN	19 kDa	7	3	4	0	0	0		0.000366415	0.000225344	0.000258883	0	0	0		0.000283547	7.36991e-05	0	0		100	6.64386
52	40S ribosomal protein S11 OS=Homo sapiens GN=RPS11 PE=1 SV=3	RPS11	RS11_HUMAN	18 kDa	50	18	71	26	5	77		0.00261725	0.00135206	0.00459517	0.0014556	0.000958773	0.00372665		0.00285483	0.00163456	0.00204701	0.00147567		1.39463	0.479887
418	40S ribosomal protein S12 OS=Homo sapiens GN=RPS12 PE=1 SV=3	RPS12	RS12_HUMAN	15 kDa	0	0	0	9	2	28		0	0	0	0.000503863	0.000383509	0.00135514		0	0	0.000747506	0.00052966		0	#NUM!
63	40S ribosomal protein S13 OS=Homo sapiens GN=RPS13 PE=1 SV=2	RPS13	RS13_HUMAN	17 kDa	35	45	63	35	4	34		0.00183208	0.00338015	0.00407741	0.00195947	0.000767018	0.00164553		0.00309655	0.00114922	0.00145734	0.000618099		2.12479	1.08732
54	40S ribosomal protein S14 OS=Homo sapiens GN=RPS14 PE=1 SV=3	RPS14	RS14_HUMAN	16 kDa	65	47	87	43	4	54		0.00340243	0.00353038	0.0056307	0.00240735	0.000767018	0.00261349		0.00418784	0.00125119	0.00192929	0.00101182		2.17067	1.11814
350	40S ribosomal protein S15 OS=Homo sapiens GN=RPS15 PE=3 SV=1	RPS15	K7ELC2_HUMAN	18 kDa	11	0	3	13	0	13		0.000575796	0	0.000194162	0.000727802	0	0.000629174		0.000256653	0.00029294	0.000452325	0.000394817		0.567407	-0.817544
43	40S ribosomal protein S15a OS=Homo sapiens GN=RPS15A PE=1 SV=2	RPS15A	RS15A_HUMAN	15 kDa	86	41	108	25	4	26		0.00450168	0.0030797	0.00698984	0.00139962	0.000767018	0.00125835		0.00485707	0.00197915	0.00114166	0.000332051		4.25439	2.08895
28	40S ribosomal protein S16 OS=Homo sapiens GN=RPS16 PE=1 SV=2	RPS16	RS16_HUMAN	16 kDa	114	131	93	84	10	57		0.00596734	0.00984001	0.00601903	0.00470272	0.00191755	0.00275869		0.00727546	0.00222112	0.00312632	0.00142852		2.32716	1.21857
96	40S ribosomal protein S17 OS=Homo sapiens GN=RPS17 PE=1 SV=2	RPS17	RS17_HUMAN (+1)	16 kDa	60	33	72	13	0	14		0.0031407	0.00247878	0.00465989	0.000727802	0	0.000677572		0.00342646	0.00111828	0.000468458	0.000406473		7.31433	2.87073
24	40S ribosomal protein S18 OS=Homo sapiens GN=RPS18 PE=1 SV=3	RPS18	RS18_HUMAN	18 kDa	103	62	96	151	36	189		0.00539154	0.0046571	0.00621319	0.0084537	0.00690316	0.00914723		0.00542061	0.000778451	0.00816803	0.00114898		0.663637	-0.591533
32	40S ribosomal protein S19 OS=Homo sapiens GN=RPS19 PE=1 SV=2	RPS19	RS19_HUMAN	16 kDa	117	102	128	20	6	39		0.00612437	0.00766168	0.00828425	0.0011197	0.00115053	0.00188752		0.00735677	0.00111176	0.00138592	0.000434678		5.30824	2.40823
97	40S ribosomal protein S2 OS=Homo sapiens GN=RPS2 PE=1 SV=2	RPS2	RS2_HUMAN	31 kDa	6	3	13	61	2	111		0.00031407	0.000225344	0.000841369	0.00341507	0.000383509	0.00537218		0.000460261	0.000333018	0.00305692	0.00251355		0.150564	-2.73155
149	40S ribosomal protein S20 OS=Homo sapiens GN=RPS20 PE=1 SV=1	RPS20	sp|P60866|RS20_HUMAN	13 kDa	28	8	32	15	2	20		0.00146566	0.000600916	0.00207106	0.000839772	0.000383509	0.000967961		0.00137921	0.000738876	0.000730414	0.000307189		1.88826	0.91706
202	40S ribosomal protein S23 OS=Homo sapiens GN=RPS23 PE=1 SV=3	RPS23	RS23_HUMAN	16 kDa	13	4	7	26	0	28		0.000680486	0.000300458	0.000453045	0.0014556	0	0.00135514		0.000477996	0.000191238	0.000936916	0.000812947		0.51018	-0.97092
45	40S ribosomal protein S25 OS=Homo sapiens GN=RPS25 PE=1 SV=1	RPS25	RS25_HUMAN	14 kDa	73	66	110	29	5	61		0.00382119	0.00495756	0.00711928	0.00162356	0.000958773	0.00295228		0.00529934	0.0016754	0.00184487	0.00101501		2.87247	1.52229
292	40S ribosomal protein S26 OS=Homo sapiens GN=RPS26 PE=1 SV=3	RPS26	RS26_HUMAN	13 kDa	0	0	0	18	0	25		0	0	0	0.00100773	0	0.00120995		0	0	0.000739226	0.000648124		0	#NUM!
730	40S ribosomal protein S27 OS=Homo sapiens GN=RPS27 PE=1 SV=3	RPS27	RS27_HUMAN	9 kDa	0	27	52	0	0	10		0	0.00202809	0.00336548	0	0	0.00048398		0.00179786	0.00169451	0.000161327	0.000279426		11.1442	3.47822
159	40S ribosomal protein S27-like OS=Homo sapiens GN=RPS27L PE=1 SV=3	RPS27L	RS27L_HUMAN	9 kDa	16	27	54	6	3	8		0.000837521	0.00202809	0.00349492	0.000335909	0.000575264	0.000387184		0.00212018	0.00133109	0.000432785	0.000126025		4.89891	2.29246
853	40S ribosomal protein S28 OS=Homo sapiens GN=RPS28 PE=1 SV=1	RPS28	RS28_HUMAN	8 kDa	0	7	0	0	0	0		0	0.000525802	0	0	0	0		0.000175267	0.000303572	0	0		100	6.64386
219	40S ribosomal protein S29 OS=Homo sapiens GN=RPS29 PE=1 SV=2	RPS29	sp|P62273|RS29_HUMAN	7 kDa	14	39	16	3	2	8		0.000732831	0.00292947	0.00103553	0.000167954	0.000383509	0.000387184		0.00156594	0.00119051	0.000312883	0.000125525		5.00489	2.32334
30	40S ribosomal protein S3 OS=Homo sapiens GN=RPS3 PE=1 SV=2	RPS3	RS3_HUMAN	27 kDa	120	59	119	56	9	109		0.00628141	0.00443176	0.00770177	0.00313515	0.00172579	0.00527538		0.00613831	0.00163969	0.00337877	0.00178729		1.81673	0.861342
397	40S ribosomal protein S30 OS=Homo sapiens GN=FAU PE=1 SV=1	FAU	RS30_HUMAN	7 kDa	0	11	0	0	0	0		0	0.00082626	0	0	0	0		0.00027542	0.000477041	0	0		100	6.64386
40	40S ribosomal protein S3a OS=Homo sapiens GN=RPS3A PE=1 SV=2	RPS3A	RS3A_HUMAN	30 kDa	76	51	72	39	8	113		0.00397822	0.00383084	0.00465989	0.00218341	0.00153404	0.00546898		0.00415632	0.000442289	0.00306214	0.00210952		1.35733	0.440766
38	40S ribosomal protein S4, X isoform OS=Homo sapiens GN=RPS4X PE=1 SV=2	RPS4X	RS4X_HUMAN	30 kDa	47	32	78	65	15	146		0.00246022	0.00240367	0.00504822	0.00363901	0.00287632	0.00706611		0.00330403	0.00151077	0.00452715	0.00223163		0.729827	-0.454374
177	40S ribosomal protein S5 OS=Homo sapiens GN=RPS5 PE=1 SV=4	RPS5	RS5_HUMAN (+1)	23 kDa	19	6	19	10	0	24		0.000994556	0.000450687	0.00122969	0.000559848	0	0.00116155		0.000891646	0.000399569	0.0005738	0.000580902		1.55393	0.635922
108	40S ribosomal protein S6 OS=Homo sapiens GN=RPS6 PE=1 SV=1	RPS6	RS6_HUMAN	29 kDa	11	3	5	52	6	51		0.000575796	0.000225344	0.000323604	0.00291121	0.00115053	0.0024683		0.000374914	0.000180773	0.00217668	0.00091585		0.172241	-2.5375
74	40S ribosomal protein S7 OS=Homo sapiens GN=RPS7 PE=1 SV=1	RPS7	RS7_HUMAN	22 kDa	68	30	46	13	0	8		0.00355946	0.00225344	0.00297715	0.000727802	0	0.000387184		0.00293002	0.000654288	0.000371662	0.000364149		7.88355	2.97885
157	40S ribosomal protein S8 OS=Homo sapiens GN=RPS8 PE=2 SV=1	RPS8	Q5JR95_HUMAN	22 kDa	4	0	0	31	0	60		0.00020938	0	0	0.00173553	0	0.00290388		6.97934e-05	0.000120886	0.00154647	0.00146114		0.0451308	-4.46974
75	40S ribosomal protein S9 OS=Homo sapiens GN=RPS9 PE=1 SV=3	RPS9	RS9_HUMAN	23 kDa	12	5	25	59	2	119		0.000628141	0.000375573	0.00161802	0.0033031	0.000383509	0.00575937		0.000873911	0.000656673	0.00314866	0.00269125		0.27755	-1.84918
437	40S ribosomal protein SA OS=Homo sapiens GN=RPSA PE=1 SV=4	RPSA	RSSA_HUMAN (+2)	33 kDa	2	2	5	3	2	12		0.00010469	0.000150229	0.000323604	0.000167954	0.000383509	0.000580776		0.000192841	0.00011551	0.000377413	0.000206478		0.510954	-0.968734
1195	4-trimethylaminobutyraldehyde dehydrogenase OS=Homo sapiens GN=ALDH9A1 PE=1 SV=3	ALDH9A1	AL9A1_HUMAN (+1)	54 kDa	0	0	0	0	0	2		0	0	0	0	0	9.67961e-05		0	0	3.22654e-05	5.58852e-05		0	#NUM!
339	5'-nucleotidase OS=Homo sapiens GN=NT5E PE=1 SV=1	NT5E	sp|P21589|5NTD_HUMAN	63 kDa	7	8	3	4	3	8		0.000366415	0.000600916	0.000194162	0.000223939	0.000575264	0.000387184		0.000387165	0.000204169	0.000395462	0.000175809		0.979018	-0.0305929
889	60 kDa SS-A/Ro ribonucleoprotein OS=Homo sapiens GN=TROVE2 PE=1 SV=2	TROVE2	sp|P10155|RO60_HUMAN	61 kDa	0	0	0	3	0	4		0	0	0	0.000167954	0	0.000193592		0	0	0.000120515	0.000105154		0	#NUM!
90	60S acidic ribosomal protein P0 OS=Homo sapiens GN=RPLP0 PE=1 SV=1	RPLP0	RLA0_HUMAN	34 kDa	0	0	0	84	15	55		0	0	0	0.00470272	0.00287632	0.00266189		0	0	0.00341364	0.00112151		0	#NUM!
475	60S acidic ribosomal protein P2 OS=Homo sapiens GN=RPLP2 PE=1 SV=1	RPLP2	RLA2_HUMAN	12 kDa	0	0	0	23	3	8		0	0	0	0.00128765	0.000575264	0.000387184		0	0	0.000750033	0.000474992		0	#NUM!
158	60S ribosomal protein L10 OS=Homo sapiens GN=RPL10 PE=1 SV=4	RPL10	RL10_HUMAN	25 kDa	9	5	4	25	2	25		0.000471106	0.000375573	0.000258883	0.00139962	0.000383509	0.00120995		0.00036852	0.000106287	0.000997693	0.000540287		0.369373	-1.43685
120	60S ribosomal protein L10a OS=Homo sapiens GN=RPL10A PE=1 SV=2	RPL10A	RL10A_HUMAN	25 kDa	5	0	3	33	13	82		0.000261725	0	0.000194162	0.0018475	0.00249281	0.00396864		0.000151962	0.00013587	0.00276965	0.00108733		0.0548671	-4.18792
100	60S ribosomal protein L11 OS=Homo sapiens GN=RPL11 PE=1 SV=2	RPL11	sp|P62913|RL11_HUMAN	20 kDa	45	37	47	25	4	35		0.00235553	0.00277924	0.00304187	0.00139962	0.000767018	0.00169393		0.00272555	0.000346309	0.00128686	0.000473633		2.11799	1.08269
176	60S ribosomal protein L12 OS=Homo sapiens GN=RPL12 PE=1 SV=1	RPL12	sp|P30050|RL12_HUMAN	18 kDa	20	10	37	16	0	29		0.0010469	0.000751145	0.00239467	0.000895756	0	0.00140354		0.00139757	0.000876081	0.000766433	0.000710652		1.82347	0.86669
59	60S ribosomal protein L13 OS=Homo sapiens GN=RPL13 PE=1 SV=4	RPL13	sp|P26373|RL13_HUMAN	24 kDa	24	15	19	48	15	114		0.00125628	0.00112672	0.00122969	0.00268727	0.00287632	0.00551737		0.00120423	6.84318e-05	0.00369365	0.00158221		0.326027	-1.61694
145	60S ribosomal protein L13a (Fragment) OS=Homo sapiens GN=RPL13A PE=4 SV=1	RPL13A	M0QYS1_HUMAN	24 kDa	0	7	9	0	0	48		0	0.000525802	0.000582487	0	0	0.00232311		0.000369429	0.000321188	0.000774368	0.00134125		0.477072	-1.06772
93	60S ribosomal protein L14 OS=Homo sapiens GN=RPL14 PE=1 SV=4	RPL14	RL14_HUMAN	23 kDa	13	7	7	40	16	93		0.000680486	0.000525802	0.000453045	0.00223939	0.00306807	0.00450102		0.000553111	0.000116154	0.00326949	0.00114419		0.169173	-2.56343
162	60S ribosomal protein L15 OS=Homo sapiens GN=RPL15 PE=1 SV=2	RPL15	sp|P61313|RL15_HUMAN	24 kDa	4	0	13	19	0	51		0.00020938	0	0.000841369	0.00106371	0	0.0024683		0.00035025	0.000438017	0.00117734	0.00123807		0.297493	-1.74907
174	60S ribosomal protein L17 OS=Homo sapiens GN=RPL17 PE=3 SV=1	RPL17	J3QL51_HUMAN	26 kDa	12	4	6	26	0	42		0.000628141	0.000300458	0.000388324	0.0014556	0	0.00203272		0.000438974	0.000169611	0.00116277	0.00104752		0.377524	-1.40536
66	60S ribosomal protein L18 (Fragment) OS=Homo sapiens GN=RPL18 PE=3 SV=1	RPL18	J3QQ67_HUMAN	22 kDa	5	3	15	81	5	167		0.000261725	0.000225344	0.000970811	0.00453477	0.000958773	0.00808247		0.00048596	0.000420287	0.00452534	0.00356186		0.107386	-3.21912
216	60S ribosomal protein L18a OS=Homo sapiens GN=RPL18A PE=4 SV=1	RPL18A	M0R1A7_HUMAN	17 kDa	0	0	0	15	3	57		0	0	0	0.000839772	0.000575264	0.00275869		0	0	0.00139124	0.00119161		0	#NUM!
407	60S ribosomal protein L19 OS=Homo sapiens GN=RPL19 PE=1 SV=1	RPL19	RL19_HUMAN (+2)	23 kDa	0	3	0	5	0	25		0	0.000225344	0	0.000279924	0	0.00120995		7.51145e-05	0.000130102	0.000496625	0.000633415		0.15125	-2.72499
332	60S ribosomal protein L21 OS=Homo sapiens GN=RPL21 PE=1 SV=2	RPL21	RL21_HUMAN	19 kDa	0	4	0	2	0	16		0	0.000300458	0	0.00011197	0	0.000774368		0.000100153	0.00017347	0.000295446	0.00041852		0.338988	-1.56069
124	60S ribosomal protein L22 OS=Homo sapiens GN=RPL22 PE=1 SV=2	RPL22	RL22_HUMAN	15 kDa	37	31	44	10	4	16		0.00193677	0.00232855	0.00284771	0.000559848	0.000767018	0.000774368		0.00237101	0.000456954	0.000700411	0.000121787		3.38517	1.75923
689	60S ribosomal protein L22-like 1 OS=Homo sapiens GN=RPL22L1 PE=1 SV=2	RPL22L1	RL22L_HUMAN	15 kDa	5	2	11	0	0	0		0.000261725	0.000150229	0.000711928	0	0	0		0.000374627	0.000297383	0	0		100	6.64386
106	60S ribosomal protein L23 OS=Homo sapiens GN=RPL23 PE=1 SV=1	RPL23	RL23_HUMAN	15 kDa	30	26	41	32	4	22		0.00157035	0.00195298	0.00265355	0.00179151	0.000767018	0.00106476		0.00205896	0.000549321	0.00120776	0.000527006		1.70477	0.769579
137	60S ribosomal protein L23a (Fragment) OS=Homo sapiens GN=RPL23A PE=3 SV=1	RPL23A	K7EJV9_HUMAN	19 kDa	28	12	39	14	2	32		0.00146566	0.000901375	0.00252411	0.000783787	0.000383509	0.00154874		0.00163038	0.000823812	0.000905344	0.000592048		1.80084	0.848671
179	60S ribosomal protein L24 OS=Homo sapiens GN=RPL24 PE=2 SV=1	RPL24	C9JXB8_HUMAN	14 kDa	0	9	16	15	0	60		0	0.000676031	0.00103553	0.000839772	0	0.00290388		0.000570521	0.000525767	0.00124788	0.00149434		0.45719	-1.12913
1248	60S ribosomal protein L26 OS=Homo sapiens GN=RPL26 PE=1 SV=1	RPL26	RL26_HUMAN	17 kDa	0	0	0	15	0	0		0	0	0	0.000839772	0	0		0	0	0.000279924	0.000484842		0	#NUM!
200	60S ribosomal protein L26-like 1 OS=Homo sapiens GN=RPL26L1 PE=1 SV=1	RPL26L1	RL26L_HUMAN	17 kDa	8	4	9	13	0	41		0.00041876	0.000300458	0.000582487	0.000727802	0	0.00198432		0.000433902	0.000141623	0.00090404	0.00100383		0.479958	-1.05902
118	60S ribosomal protein L27 OS=Homo sapiens GN=RPL27 PE=1 SV=2	RPL27	RL27_HUMAN	16 kDa	7	4	11	32	4	55		0.000366415	0.000300458	0.000711928	0.00179151	0.000767018	0.00266189		0.000459601	0.000220997	0.00174014	0.000948481		0.264117	-1.92075
298	60S ribosomal protein L27a OS=Homo sapiens GN=RPL27A PE=1 SV=2	RPL27A	RL27A_HUMAN	17 kDa	0	0	0	13	0	24		0	0	0	0.000727802	0	0.00116155		0	0	0.000629785	0.000586947		0	#NUM!
260	60S ribosomal protein L28 OS=Homo sapiens GN=RPL28 PE=2 SV=1	RPL28	H0YKD8_HUMAN	19 kDa	2	3	7	12	0	25		0.00010469	0.000225344	0.000453045	0.000671817	0	0.00120995		0.000261026	0.000176898	0.000627256	0.000606205		0.41614	-1.26486
291	60S ribosomal protein L29 OS=Homo sapiens GN=RPL29 PE=1 SV=2	RPL29	RL29_HUMAN	18 kDa	6	4	0	11	0	26		0.00031407	0.000300458	0	0.000615832	0	0.00125835		0.000204843	0.00017753	0.000624727	0.000629221		0.327892	-1.60871
103	60S ribosomal protein L3 OS=Homo sapiens GN=RPL3 PE=1 SV=2	RPL3	RL3_HUMAN	46 kDa	5	0	15	43	0	113		0.000261725	0	0.000970811	0.00240735	0	0.00546898		0.000410845	0.000502291	0.00262544	0.002741		0.156486	-2.67589
87	60S ribosomal protein L30 OS=Homo sapiens GN=RPL30 PE=1 SV=2	RPL30	RL30_HUMAN	13 kDa	21	11	10	45	15	49		0.00109925	0.00082626	0.000647207	0.00251931	0.00287632	0.0023715		0.000857571	0.00022764	0.00258905	0.000259531		0.331231	-1.59409
89	60S ribosomal protein L31 OS=Homo sapiens GN=RPL31 PE=1 SV=1	RPL31	sp|P62899|RL31_HUMAN	14 kDa	68	38	45	16	0	10		0.00355946	0.00285435	0.00291243	0.000895756	0	0.00048398		0.00310875	0.000391409	0.000459912	0.000448363		6.75944	2.7569
253	60S ribosomal protein L32 (Fragment) OS=Homo sapiens GN=RPL32 PE=2 SV=1	RPL32	D3YTB1_HUMAN	16 kDa	4	2	7	12	0	26		0.00020938	0.000150229	0.000453045	0.000671817	0	0.00125835		0.000270885	0.000160504	0.000643389	0.000629656		0.421028	-1.24801
266	60S ribosomal protein L34 OS=Homo sapiens GN=RPL34 PE=1 SV=3	RPL34	RL34_HUMAN	13 kDa	3	3	3	13	2	24		0.000157035	0.000225344	0.000194162	0.000727802	0.000383509	0.00116155		0.00019218	3.41973e-05	0.000757621	0.000389878		0.253663	-1.97902
334	60S ribosomal protein L35 OS=Homo sapiens GN=RPL35 PE=1 SV=2	RPL35	RL35_HUMAN	15 kDa	0	9	0	6	0	21		0	0.000676031	0	0.000335909	0	0.00101636		0.000225344	0.000390307	0.000450756	0.000517821		0.499924	-1.00022
111	60S ribosomal protein L35a OS=Homo sapiens GN=RPL35A PE=1 SV=2	RPL35A	RL35A_HUMAN	13 kDa	9	0	9	19	4	84		0.000471106	0	0.000582487	0.00106371	0.000767018	0.00406543		0.000351197	0.000309202	0.00196539	0.00182473		0.178691	-2.48446
163	60S ribosomal protein L36 OS=Homo sapiens GN=RPL36 PE=1 SV=3	RPL36	RL36_HUMAN	12 kDa	5	0	0	14	2	46		0.000261725	0	0	0.000783787	0.000383509	0.00222631		8.72418e-05	0.000151107	0.0011312	0.000969279		0.0771231	-3.69669
579	60S ribosomal protein L36a-like OS=Homo sapiens GN=RPL36AL PE=1 SV=3	RPL36AL	RL36L_HUMAN	12 kDa	5	4	0	3	0	4		0.000261725	0.000300458	0	0.000167954	0	0.000193592		0.000187394	0.00016344	0.000120515	0.000105154		1.55494	0.63686
271	60S ribosomal protein L37a OS=Homo sapiens GN=RPL37A PE=1 SV=2	RPL37A	RL37A_HUMAN (+2)	10 kDa	18	2	0	4	0	10		0.000942211	0.000150229	0	0.000223939	0	0.00048398		0.000364147	0.000506222	0.000235973	0.000242214		1.54317	0.625897
198	60S ribosomal protein L38 OS=Homo sapiens GN=RPL38 PE=1 SV=2	RPL38	RL38_HUMAN	8 kDa	0	40	39	0	3	0		0	0.00300458	0.00252411	0	0.000575264	0		0.0018429	0.00161397	0.000191755	0.000332129		9.61071	3.26464
64	60S ribosomal protein L4 OS=Homo sapiens GN=RPL4 PE=1 SV=5	RPL4	RL4_HUMAN	48 kDa	5	0	5	63	13	164		0.000261725	0	0.000323604	0.00352704	0.00249281	0.00793728		0.00019511	0.000171779	0.00465238	0.00289143		0.0419376	-4.57561
29	60S ribosomal protein L5 OS=Homo sapiens GN=RPL5 PE=1 SV=3	RPL5	RL5_HUMAN	34 kDa	0	2	3	155	36	261		0	0.000150229	0.000194162	0.00867764	0.00690316	0.0126319		0.000114797	0.000101815	0.00940423	0.00293266		0.012207	-6.35615
104	60S ribosomal protein L6 OS=Homo sapiens GN=RPL6 PE=1 SV=3	RPL6	RL6_HUMAN	33 kDa	4	5	11	8	4	85		0.00020938	0.000375573	0.000711928	0.000447878	0.000767018	0.00411383		0.000432294	0.00025603	0.00177624	0.00203069		0.243375	-2.03875
68	60S ribosomal protein L7 OS=Homo sapiens GN=RPL7 PE=1 SV=1	RPL7	RL7_HUMAN	29 kDa	8	5	12	47	8	123		0.00041876	0.000375573	0.000776649	0.00263128	0.00153404	0.00595296		0.000523661	0.000220156	0.00337276	0.00230088		0.155262	-2.68723
41	60S ribosomal protein L7a OS=Homo sapiens GN=RPL7A PE=1 SV=2	RPL7A	RL7A_HUMAN	30 kDa	12	0	7	72	21	189		0.000628141	0	0.000453045	0.0040309	0.00402685	0.00914723		0.000360395	0.000324158	0.00573499	0.00295508		0.0628415	-3.99214
112	60S ribosomal protein L8 OS=Homo sapiens GN=RPL8 PE=1 SV=2	RPL8	RL8_HUMAN	28 kDa	6	6	13	16	9	71		0.00031407	0.000450687	0.000841369	0.000895756	0.00172579	0.00343626		0.000535376	0.000273661	0.00201927	0.00129543		0.265133	-1.91521
125	60S ribosomal protein L9 (Fragment) OS=Homo sapiens GN=RPL9 PE=4 SV=1	RPL9	H0Y9V9_HUMAN	22 kDa	29	42	36	10	0	15		0.00151801	0.00315481	0.00232995	0.000559848	0	0.00072597		0.00233425	0.000818411	0.000428606	0.000380364		5.44615	2.44524
311	6-phosphofructokinase type C OS=Homo sapiens GN=PFKP PE=1 SV=2	PFKP	sp|Q01813|K6PP_HUMAN	86 kDa	6	6	7	3	0	21		0.00031407	0.000450687	0.000453045	0.000167954	0	0.00101636		0.000405934	7.95652e-05	0.000394771	0.000544822		1.02828	0.0402303
917	6-phosphofructokinase, liver type OS=Homo sapiens GN=PFKL PE=1 SV=6	PFKL	sp|P17858|K6PL_HUMAN	85 kDa	0	0	0	0	0	18		0	0	0	0	0	0.000871164		0	0	0.000290388	0.000502967		0	#NUM!
999	6-phosphogluconate dehydrogenase, decarboxylating OS=Homo sapiens GN=PGD PE=1 SV=3	PGD	6PGD_HUMAN (+2)	53 kDa	3	0	0	0	0	0		0.000157035	0	0	0	0	0		5.23451e-05	9.06643e-05	0	0		100	6.64386
164	78 kDa glucose-regulated protein OS=Homo sapiens GN=HSPA5 PE=1 SV=2	HSPA5	GRP78_HUMAN	72 kDa	12	19	17	16	4	11		0.000628141	0.00142718	0.00110025	0.000895756	0.000767018	0.000532378		0.00105186	0.00040171	0.000731718	0.000184243		1.43752	0.523579
578	A disintegrin and metalloproteinase with thrombospondin motifs 1 OS=Homo sapiens GN=ADAMTS1 PE=1 SV=4	ADAMTS1	ATS1_HUMAN	105 kDa	6	9	4	0	0	0		0.00031407	0.000676031	0.000258883	0	0	0		0.000416328	0.000226596	0	0		100	6.64386
503	Acidic leucine-rich nuclear phosphoprotein 32 family member A OS=Homo sapiens GN=ANP32A PE=1 SV=1	ANP32A	AN32A_HUMAN (+1)	29 kDa	0	0	0	13	0	17		0	0	0	0.000727802	0	0.000822766		0	0	0.000516856	0.000450122		0	#NUM!
678	Acidic leucine-rich nuclear phosphoprotein 32 family member B OS=Homo sapiens GN=ANP32B PE=1 SV=1	ANP32B	sp|Q92688|AN32B_HUMAN (+1)	29 kDa	0	0	0	12	2	10		0	0	0	0.000671817	0.000383509	0.00048398		0	0	0.000513102	0.000146344		0	#NUM!
695	Actin filament-associated protein 1 OS=Homo sapiens GN=AFAP1 PE=1 SV=2	AFAP1	sp|Q8N556|AFAP1_HUMAN	81 kDa	0	3	0	0	0	0		0	0.000225344	0	0	0	0		7.51145e-05	0.000130102	0	0		100	6.64386
132	Actin, alpha cardiac muscle 1 OS=Homo sapiens GN=ACTC1 PE=1 SV=1	ACTC1	ACTC_HUMAN	42 kDa	299	355	193	181	133	123		0.0156512	0.0266657	0.0124911	0.0101332	0.0255034	0.00595296		0.0182693	0.00744114	0.0138632	0.0102951		1.31783	0.398164
8	Actin, cytoplasmic 2 OS=Homo sapiens GN=ACTG1 PE=1 SV=1	ACTG1	ACTG_HUMAN	42 kDa	334	434	250	209	159	149		0.0174832	0.0325997	0.0161802	0.0117008	0.030489	0.00721131		0.0220877	0.00912694	0.016467	0.0123491		1.34133	0.423664
1197	Actin-like protein 6A OS=Homo sapiens GN=ACTL6A PE=1 SV=1	ACTL6A	sp|O96019|ACL6A_HUMAN (+1)	47 kDa	0	0	0	0	0	2		0	0	0	0	0	9.67961e-05		0	0	3.22654e-05	5.58852e-05		0	#NUM!
843	Actin-related protein 2 OS=Homo sapiens GN=ACTR2 PE=1 SV=1	ACTR2	sp|P61160|ARP2_HUMAN	45 kDa	4	2	2	0	0	0		0.00020938	0.000150229	0.000129441	0	0	0		0.000163017	4.14753e-05	0	0		100	6.64386
1147	Actin-related protein 2/3 complex subunit 1B OS=Homo sapiens GN=ARPC1B PE=1 SV=3	ARPC1B	ARC1B_HUMAN	41 kDa	3	0	0	0	0	0		0.000157035	0	0	0	0	0		5.23451e-05	9.06643e-05	0	0		100	6.64386
949	Actin-related protein 2/3 complex subunit 2 OS=Homo sapiens GN=ARPC2 PE=1 SV=1	ARPC2	ARPC2_HUMAN	34 kDa	0	0	4	0	0	2		0	0	0.000258883	0	0	9.67961e-05		8.62943e-05	0.000149466	3.22654e-05	5.58852e-05		2.67452	1.41928
792	Actin-related protein 2/3 complex subunit 4 OS=Homo sapiens GN=ARPC4 PE=1 SV=3	ARPC4	sp|P59998|ARPC4_HUMAN (+1)	20 kDa	7	2	2	3	0	0		0.000366415	0.000150229	0.000129441	0.000167954	0	0		0.000215362	0.000131228	5.59848e-05	9.69685e-05		3.8468	1.94366
1240	Actin-related protein 2/3 complex subunit 5-like protein OS=Homo sapiens GN=ARPC5L PE=1 SV=1	ARPC5L	ARP5L_HUMAN	17 kDa	0	0	2	0	0	0		0	0	0.000129441	0	0	0		4.31472e-05	7.47331e-05	0	0		100	6.64386
995	Actin-related protein 3 OS=Homo sapiens GN=ACTR3 PE=1 SV=3	ACTR3	ARP3_HUMAN (+2)	47 kDa	7	0	0	0	0	2		0.000366415	0	0	0	0	9.67961e-05		0.000122138	0.00021155	3.22654e-05	5.58852e-05		3.78544	1.92046
706	Activated RNA polymerase II transcriptional coactivator p15 OS=Homo sapiens GN=SUB1 PE=1 SV=3	SUB1	TCP4_HUMAN	14 kDa	0	0	0	8	0	6		0	0	0	0.000447878	0	0.000290388		0	0	0.000246089	0.000227202		0	#NUM!
1054	Active regulator of SIRT1 OS=Homo sapiens GN=RPS19BP1 PE=1 SV=1	RPS19BP1	AROS_HUMAN	15 kDa	2	0	0	0	0	0		0.00010469	0	0	0	0	0		3.48967e-05	6.04429e-05	0	0		100	6.64386
832	Adenine phosphoribosyltransferase (Fragment) OS=Homo sapiens GN=APRT PE=2 SV=1	APRT	H3BQF1_HUMAN	16 kDa	0	0	3	4	0	6		0	0	0.000194162	0.000223939	0	0.000290388		6.47207e-05	0.0001121	0.000171442	0.000152145		0.377507	-1.40542
509	Adenomatous polyposis coli protein 2 OS=Homo sapiens GN=APC2 PE=1 SV=1	APC2	sp|O95996|APC2_HUMAN (+1)	244 kDa	0	0	0	5	0	0		0	0	0	0.000279924	0	0		0	0	9.3308e-05	0.000161614		0	#NUM!
269	Adenosylhomocysteinase OS=Homo sapiens GN=AHCY PE=1 SV=4	AHCY	sp|P23526|SAHH_HUMAN	48 kDa	3	0	3	19	0	21		0.000157035	0	0.000194162	0.00106371	0	0.00101636		0.000117066	0.000103067	0.000693356	0.000600931		0.168839	-2.56628
1046	Adenylate kinase isoenzyme 1 OS=Homo sapiens GN=AK1 PE=2 SV=1	AK1	Q5T9B7_HUMAN	23 kDa	3	0	0	0	0	0		0.000157035	0	0	0	0	0		5.23451e-05	9.06643e-05	0	0		100	6.64386
551	Adenylyl cyclase-associated protein 1 OS=Homo sapiens GN=CAP1 PE=1 SV=5	CAP1	sp|Q01518|CAP1_HUMAN (+1)	52 kDa	3	0	7	2	2	4		0.000157035	0	0.000453045	0.00011197	0.000383509	0.000193592		0.00020336	0.000230048	0.00022969	0.000139322		0.885367	-0.175653
794	ADP/ATP translocase 3 OS=Homo sapiens GN=SLC25A6 PE=1 SV=4	SLC25A6	ADT3_HUMAN	33 kDa	3	5	2	0	0	0		0.000157035	0.000375573	0.000129441	0	0	0		0.000220683	0.000134846	0	0		100	6.64386
317	ADP-ribosylation factor 3 OS=Homo sapiens GN=ARF3 PE=1 SV=2	ARF3	ARF3_HUMAN	21 kDa	5	4	13	11	0	19		0.000261725	0.000300458	0.000841369	0.000615832	0	0.000919562		0.000467851	0.000324056	0.000511798	0.000468525		0.914132	-0.129526
641	ADP-ribosylation factor 4 OS=Homo sapiens GN=ARF4 PE=1 SV=3	ARF4	ARF4_HUMAN	21 kDa	8	0	13	11	0	22		0.00041876	0	0.000841369	0.000615832	0	0.00106476		0.000420043	0.000420686	0.000560196	0.000534554		0.749814	-0.415394
745	ADP-ribosylation factor 6 OS=Homo sapiens GN=ARF6 PE=1 SV=2	ARF6	ARF6_HUMAN	20 kDa	6	2	8	2	0	0		0.00031407	0.000150229	0.000517766	0.00011197	0	0		0.000327355	0.000184128	3.73232e-05	6.46456e-05		8.77083	3.13271
1238	ADP-ribosylation factor-like protein 8B OS=Homo sapiens GN=ARL8B PE=1 SV=1	ARL8B	ARL8B_HUMAN	22 kDa	0	0	2	0	0	0		0	0	0.000129441	0	0	0		4.31472e-05	7.47331e-05	0	0		100	6.64386
952	Aflatoxin B1 aldehyde reductase member 2 OS=Homo sapiens GN=AKR7A2 PE=1 SV=3	AKR7A2	ARK72_HUMAN	40 kDa	5	0	0	0	0	0		0.000261725	0	0	0	0	0		8.72418e-05	0.000151107	0	0		100	6.64386
262	Aggrecan core protein OS=Homo sapiens GN=ACAN PE=1 SV=2	ACAN	sp|P16112|PGCA_HUMAN	250 kDa	0	0	0	14	3	29		0	0	0	0.000783787	0.000575264	0.00140354		0	0	0.000920864	0.000430818		0	#NUM!
517	Alanine--tRNA ligase, cytoplasmic OS=Homo sapiens GN=AARS PE=1 SV=2	AARS	SYAC_HUMAN	107 kDa	13	0	0	3	0	0		0.000680486	0	0	0.000167954	0	0		0.000226829	0.000392879	5.59848e-05	9.69685e-05		4.05161	2.0185
1095	Alkaline phosphatase, tissue-nonspecific isozyme OS=Homo sapiens GN=ALPL PE=1 SV=4	ALPL	sp|P05186|PPBT_HUMAN	57 kDa	2	0	0	0	0	0		0.00010469	0	0	0	0	0		3.48967e-05	6.04429e-05	0	0		100	6.64386
221	Alpha-2-antiplasmin OS=Homo sapiens GN=SERPINF2 PE=1 SV=3	SERPINF2	sp|P08697|A2AP_HUMAN	55 kDa	0	0	0	0	0	26		0	0	0	0	0	0.00125835		0	0	0.00041945	0.000726508		0	#NUM!
187	Alpha-2-HS-glycoprotein OS=Homo sapiens GN=AHSG PE=1 SV=1	AHSG	FETUA_HUMAN	39 kDa	0	7	7	32	14	19		0	0.000525802	0.000453045	0.00179151	0.00268456	0.000919562		0.000326282	0.000284901	0.00179855	0.000882522		0.181414	-2.46264
58	Alpha-2-macroglobulin OS=Homo sapiens GN=A2M PE=1 SV=3	A2M	A2MG_HUMAN	163 kDa	10	8	14	157	30	73		0.000523451	0.000600916	0.00090609	0.00878961	0.00575264	0.00353306		0.000676819	0.000202297	0.0060251	0.00263885		0.112333	-3.15414
37	Alpha-actinin-4 OS=Homo sapiens GN=ACTN4 PE=1 SV=2	ACTN4	ACTN4_HUMAN	105 kDa	182	96	33	32	11	26		0.0095268	0.007211	0.00213578	0.00179151	0.0021093	0.00125835		0.00629119	0.00378038	0.00171972	0.000429994		3.65827	1.87116
493	Alpha-adducin OS=Homo sapiens GN=ADD1 PE=1 SV=2	ADD1	sp|P35611|ADDA_HUMAN (+1)	81 kDa	9	4	0	5	0	4		0.000471106	0.000300458	0	0.000279924	0	0.000193592		0.000257188	0.000238515	0.000157839	0.000143346		1.62944	0.704372
581	Alpha-centractin OS=Homo sapiens GN=ACTR1A PE=1 SV=1	ACTR1A	ACTZ_HUMAN	43 kDa	2	0	0	7	0	2		0.00010469	0	0	0.000391893	0	9.67961e-05		3.48967e-05	6.04429e-05	0.000162896	0.000204137		0.214226	-2.22279
369	Alpha-crystallin B chain OS=Homo sapiens GN=CRYAB PE=1 SV=2	CRYAB	CRYAB_HUMAN	20 kDa	6	5	7	13	0	12		0.00031407	0.000375573	0.000453045	0.000727802	0	0.000580776		0.000380896	6.96401e-05	0.000436193	0.000384841		0.873229	-0.195568
278	Alpha-enolase OS=Homo sapiens GN=ENO1 PE=1 SV=2	ENO1	sp|P06733|ENOA_HUMAN	47 kDa	17	0	5	5	3	5		0.000889866	0	0.000323604	0.000279924	0.000575264	0.00024199		0.00040449	0.000450413	0.000365726	0.000182454		1.10599	0.145341
383	Alpha-fetoprotein OS=Homo sapiens GN=AFP PE=1 SV=1	AFP	FETA_HUMAN	69 kDa	6	0	0	3	0	3		0.00031407	0	0	0.000167954	0	0.000145194		0.00010469	0.000181329	0.000104383	9.11117e-05		1.00294	0.00424129
348	Alpha-parvin OS=Homo sapiens GN=PARVA PE=1 SV=1	PARVA	sp|Q9NVD7|PARVA_HUMAN	42 kDa	11	13	8	0	0	2		0.000575796	0.000976489	0.000517766	0	0	9.67961e-05		0.000690017	0.000249783	3.22654e-05	5.58852e-05		21.3857	4.41857
270	Amyloid beta A4 protein OS=Homo sapiens GN=APP PE=1 SV=3	APP	sp|P05067|A4_HUMAN (+2)	87 kDa	0	0	0	30	0	28		0	0	0	0.00167954	0	0.00135514		0	0	0.00101156	0.000890928		0	#NUM!
808	Amyloid-like protein 2 OS=Homo sapiens GN=APLP2 PE=2 SV=1	APLP2	H7BXI4_HUMAN	87 kDa	0	0	0	0	0	11		0	0	0	0	0	0.000532378		0	0	0.000177459	0.000307369		0	#NUM!
798	Anaphase-promoting complex subunit 1 OS=Homo sapiens GN=ANAPC1 PE=1 SV=1	ANAPC1	APC1_HUMAN	217 kDa	0	0	0	2	0	4		0	0	0	0.00011197	0	0.000193592		0	0	0.000101854	9.71917e-05		0	#NUM!
694	Anaphase-promoting complex subunit 4 OS=Homo sapiens GN=ANAPC4 PE=1 SV=2	ANAPC4	sp|Q9UJX5|APC4_HUMAN (+1)	92 kDa	0	0	0	3	0	7		0	0	0	0.000167954	0	0.000338786		0	0	0.000168913	0.000169395		0	#NUM!
738	Anaphase-promoting complex subunit 5 OS=Homo sapiens GN=ANAPC5 PE=2 SV=1	ANAPC5	F5H0F9_HUMAN	84 kDa	0	0	0	0	0	10		0	0	0	0	0	0.00048398		0	0	0.000161327	0.000279426		0	#NUM!
606	Anaphase-promoting complex subunit 7 OS=Homo sapiens GN=ANAPC7 PE=1 SV=4	ANAPC7	sp|Q9UJX3|APC7_HUMAN (+1)	67 kDa	0	0	0	3	0	12		0	0	0	0.000167954	0	0.000580776		0	0	0.000249577	0.000298868		0	#NUM!
1242	Angio-associated migratory cell protein OS=Homo sapiens GN=AAMP PE=1 SV=2	AAMP	AAMP_HUMAN (+2)	47 kDa	0	0	0	0	0	3		0	0	0	0	0	0.000145194		0	0	4.8398e-05	8.38278e-05		0	#NUM!
973	Angiopoietin-related protein 4 OS=Homo sapiens GN=ANGPTL4 PE=1 SV=2	ANGPTL4	ANGL4_HUMAN	45 kDa	5	0	0	0	0	0		0.000261725	0	0	0	0	0		8.72418e-05	0.000151107	0	0		100	6.64386
318	Annexin A1 OS=Homo sapiens GN=ANXA1 PE=1 SV=2	ANXA1	ANXA1_HUMAN	39 kDa	13	17	14	6	0	5		0.000680486	0.00127695	0.00090609	0.000335909	0	0.00024199		0.000954508	0.000301164	0.000192633	0.000173308		4.95506	2.3089
1059	Annexin A4 OS=Homo sapiens GN=ANXA4 PE=1 SV=4	ANXA4	ANXA4_HUMAN	36 kDa	2	0	0	0	0	0		0.00010469	0	0	0	0	0		3.48967e-05	6.04429e-05	0	0		100	6.64386
363	Annexin A5 OS=Homo sapiens GN=ANXA5 PE=1 SV=2	ANXA5	ANXA5_HUMAN	36 kDa	5	0	0	4	0	3		0.000261725	0	0	0.000223939	0	0.000145194		8.72418e-05	0.000151107	0.000123044	0.000113601		0.709027	-0.496088
936	Annexin A7 OS=Homo sapiens GN=ANXA7 PE=1 SV=3	ANXA7	sp|P20073|ANXA7_HUMAN (+2)	53 kDa	3	2	0	0	0	0		0.000157035	0.000150229	0	0	0	0		0.000102421	8.87648e-05	0	0		100	6.64386
461	Annexin OS=Homo sapiens GN=ANXA6 PE=2 SV=3	ANXA6	A6NN80_HUMAN	75 kDa	6	3	0	3	0	4		0.00031407	0.000225344	0	0.000167954	0	0.000193592		0.000179805	0.000161912	0.000120515	0.000105154		1.49196	0.577212
127	Antithrombin-III OS=Homo sapiens GN=SERPINC1 PE=1 SV=1	SERPINC1	ANT3_HUMAN	53 kDa	2	13	11	20	11	29		0.00010469	0.000976489	0.000711928	0.0011197	0.0021093	0.00140354		0.000597702	0.000446983	0.00154418	0.000509572		0.387068	-1.36934
1207	AP-1 complex subunit gamma-1 OS=Homo sapiens GN=AP1G1 PE=1 SV=5	AP1G1	sp|O43747|AP1G1_HUMAN (+2)	91 kDa	2	0	0	0	0	0		0.00010469	0	0	0	0	0		3.48967e-05	6.04429e-05	0	0		100	6.64386
142	AP-2 complex subunit alpha-1 OS=Homo sapiens GN=AP2A1 PE=1 SV=3	AP2A1	sp|O95782|AP2A1_HUMAN (+1)	108 kDa	13	0	2	28	3	37		0.000680486	0	0.000129441	0.00156757	0.000575264	0.00179073		0.000269976	0.000361355	0.00131119	0.000647022		0.205902	-2.27997
774	AP-2 complex subunit alpha-2 OS=Homo sapiens GN=AP2A2 PE=1 SV=2	AP2A2	sp|O94973|AP2A2_HUMAN (+1)	104 kDa	8	0	0	12	0	21		0.00041876	0	0	0.000671817	0	0.00101636		0.000139587	0.000241771	0.000562725	0.000516887		0.248055	-2.01127
225	AP-2 complex subunit beta OS=Homo sapiens GN=AP2B1 PE=1 SV=1	AP2B1	sp|P63010|AP2B1_HUMAN (+1)	105 kDa	10	2	0	16	4	20		0.000523451	0.000150229	0	0.000895756	0.000767018	0.000967961		0.00022456	0.000269525	0.000876912	0.000101788		0.25608	-1.96533
364	AP-2 complex subunit mu OS=Homo sapiens GN=AP2M1 PE=2 SV=1	AP2M1	E9PFW3_HUMAN	52 kDa	5	0	0	6	0	7		0.000261725	0	0	0.000335909	0	0.000338786		8.72418e-05	0.000151107	0.000224898	0.000194773		0.387917	-1.36618
885	AP-2 complex subunit sigma OS=Homo sapiens GN=AP2S1 PE=4 SV=1	AP2S1	M0QYZ2_HUMAN	19 kDa	2	0	0	3	0	5		0.00010469	0	0	0.000167954	0	0.00024199		3.48967e-05	6.04429e-05	0.000136648	0.000123995		0.255376	-1.9693
70	AP-3 complex subunit beta-1 OS=Homo sapiens GN=AP3B1 PE=2 SV=1	AP3B1	E5RJ68_HUMAN	116 kDa	0	0	0	52	6	150		0	0	0	0.00291121	0.00115053	0.0072597		0	0	0.00377381	0.00314461		0	#NUM!
210	AP-3 complex subunit delta-1 OS=Homo sapiens GN=AP3D1 PE=1 SV=1	AP3D1	sp|O14617|AP3D1_HUMAN (+1)	130 kDa	0	0	0	16	0	58		0	0	0	0.000895756	0	0.00280709		0	0	0.00123428	0.00143383		0	#NUM!
561	AP-3 complex subunit mu-1 OS=Homo sapiens GN=AP3M1 PE=1 SV=1	AP3M1	AP3M1_HUMAN	47 kDa	0	0	0	12	0	6		0	0	0	0.000671817	0	0.000290388		0	0	0.000320735	0.000336935		0	#NUM!
1113	AP-3 complex subunit mu-2 OS=Homo sapiens GN=AP3M2 PE=1 SV=1	AP3M2	AP3M2_HUMAN	47 kDa	0	0	0	0	0	8		0	0	0	0	0	0.000387184		0	0	0.000129061	0.000223541		0	#NUM!
898	AP-3 complex subunit sigma-1 OS=Homo sapiens GN=AP3S1 PE=1 SV=1	AP3S1	AP3S1_HUMAN	22 kDa	0	0	0	6	0	0		0	0	0	0.000335909	0	0		0	0	0.00011197	0.000193937		0	#NUM!
171	Apolipoprotein B-100 OS=Homo sapiens GN=APOB PE=1 SV=2	APOB	APOB_HUMAN	516 kDa	0	0	0	13	0	16		0	0	0	0.000727802	0	0.000774368		0	0	0.000500723	0.000434264		0	#NUM!
1128	Apolipoprotein C-III OS=Homo sapiens GN=APOC3 PE=2 SV=1	APOC3	B0YIW2_HUMAN	13 kDa	0	0	0	0	0	6		0	0	0	0	0	0.000290388		0	0	9.67961e-05	0.000167656		0	#NUM!
777	Apolipoprotein D (Fragment) OS=Homo sapiens GN=APOD PE=2 SV=1	APOD	C9JF17_HUMAN	24 kDa	0	0	6	4	0	3		0	0	0.000388324	0.000223939	0	0.000145194		0.000129441	0.000224199	0.000123044	0.000113601		1.05199	0.0731209
169	Apolipoprotein E OS=Homo sapiens GN=APOE PE=1 SV=1	APOE	APOE_HUMAN	36 kDa	22	18	14	18	0	5		0.00115159	0.00135206	0.00090609	0.00100773	0	0.00024199		0.00113658	0.000223364	0.000416572	0.000526058		2.72841	1.44806
1263	Apolipoprotein L2 OS=Homo sapiens GN=APOL2 PE=4 SV=1	APOL2	J3KQL8_HUMAN	49 kDa	3	0	0	0	0	0		0.000157035	0	0	0	0	0		5.23451e-05	9.06643e-05	0	0		100	6.64386
1055	Apolipoprotein M OS=Homo sapiens GN=APOM PE=4 SV=1	APOM	Q5SRP5_HUMAN	14 kDa	0	0	0	0	0	2		0	0	0	0	0	9.67961e-05		0	0	3.22654e-05	5.58852e-05		0	#NUM!
1099	Arachidonate 12-lipoxygenase, 12R-type OS=Homo sapiens GN=ALOX12B PE=1 SV=1	ALOX12B	LX12B_HUMAN	80 kDa	0	0	3	0	0	0		0	0	0.000194162	0	0	0		6.47207e-05	0.0001121	0	0		100	6.64386
300	Arginase-1 OS=Homo sapiens GN=ARG1 PE=1 SV=2	ARG1	sp|P05089|ARGI1_HUMAN (+1)	35 kDa	6	0	19	3	0	28		0.00031407	0	0.00122969	0.000167954	0	0.00135514		0.000514588	0.000638899	0.0005077	0.000738698		1.01357	0.0194427
654	Arginine--tRNA ligase, cytoplasmic OS=Homo sapiens GN=RARS PE=1 SV=2	RARS	sp|P54136|SYRC_HUMAN	75 kDa	0	0	0	2	0	13		0	0	0	0.00011197	0	0.000629174		0	0	0.000247048	0.000335633		0	#NUM!
456	Argininosuccinate synthase OS=Homo sapiens GN=ASS1 PE=1 SV=2	ASS1	ASSY_HUMAN	47 kDa	0	0	9	0	0	8		0	0	0.000582487	0	0	0.000387184		0.000194162	0.000336299	0.000129061	0.000223541		1.50442	0.589205
874	Armadillo repeat-containing protein 8 OS=Homo sapiens GN=ARMC8 PE=2 SV=3	ARMC8	A8MTG8_HUMAN	74 kDa	0	0	0	0	0	4		0	0	0	0	0	0.000193592		0	0	6.45307e-05	0.00011177		0	#NUM!
1174	Armadillo repeat-containing X-linked protein 3 OS=Homo sapiens GN=ARMCX3 PE=1 SV=1	ARMCX3	ARMX3_HUMAN	43 kDa	2	0	3	0	0	0		0.00010469	0	0.000194162	0	0	0		9.96174e-05	9.71804e-05	0	0		100	6.64386
1196	Asparagine--tRNA ligase, cytoplasmic OS=Homo sapiens GN=NARS PE=1 SV=1	NARS	SYNC_HUMAN	63 kDa	0	0	0	0	0	2		0	0	0	0	0	9.67961e-05		0	0	3.22654e-05	5.58852e-05		0	#NUM!
983	Aspartate--tRNA ligase, cytoplasmic OS=Homo sapiens GN=DARS PE=1 SV=2	DARS	SYDC_HUMAN	57 kDa	0	0	0	4	0	7		0	0	0	0.000223939	0	0.000338786		0	0	0.000187575	0.000172296		0	#NUM!
839	Atlastin-3 OS=Homo sapiens GN=ATL3 PE=1 SV=1	ATL3	ATLA3_HUMAN	61 kDa	0	0	0	2	0	2		0	0	0	0.00011197	0	9.67961e-05		0	0	6.95885e-05	6.07411e-05		0	#NUM!
566	ATP synthase subunit alpha, mitochondrial OS=Homo sapiens GN=ATP5A1 PE=1 SV=1	ATP5A1	sp|P25705|ATPA_HUMAN	60 kDa	2	0	0	2	0	6		0.00010469	0	0	0.00011197	0	0.000290388		3.48967e-05	6.04429e-05	0.000134119	0.000146456		0.260192	-1.94235
603	ATP synthase subunit beta, mitochondrial OS=Homo sapiens GN=ATP5B PE=1 SV=3	ATP5B	ATPB_HUMAN	57 kDa	0	0	0	4	2	7		0	0	0	0.000223939	0.000383509	0.000338786		0	0	0.000315411	8.2313e-05		0	#NUM!
1067	ATP synthase subunit O, mitochondrial OS=Homo sapiens GN=ATP5O PE=1 SV=1	ATP5O	ATPO_HUMAN	23 kDa	3	3	0	0	0	0		0.000157035	0.000225344	0	0	0	0		0.00012746	0.000115546	0	0		100	6.64386
701	ATP-binding cassette sub-family A member 12 OS=Homo sapiens GN=ABCA12 PE=1 SV=3	ABCA12	sp|Q86UK0|ABCAC_HUMAN	293 kDa	2	0	0	0	0	0		0.00010469	0	0	0	0	0		3.48967e-05	6.04429e-05	0	0		100	6.64386
1229	ATP-binding cassette sub-family E member 1 OS=Homo sapiens GN=ABCE1 PE=1 SV=1	ABCE1	ABCE1_HUMAN	67 kDa	0	0	2	0	0	0		0	0	0.000129441	0	0	0		4.31472e-05	7.47331e-05	0	0		100	6.64386
1266	ATP-binding cassette sub-family F member 2 OS=Homo sapiens GN=ABCF2 PE=2 SV=1	ABCF2	Q75MJ1_HUMAN	72 kDa	0	0	0	0	0	3		0	0	0	0	0	0.000145194		0	0	4.8398e-05	8.38278e-05		0	#NUM!
826	ATP-dependent DNA helicase Q1 OS=Homo sapiens GN=RECQL PE=1 SV=3	RECQL	RECQ1_HUMAN	73 kDa	0	0	0	0	0	4		0	0	0	0	0	0.000193592		0	0	6.45307e-05	0.00011177		0	#NUM!
280	ATP-dependent RNA helicase A OS=Homo sapiens GN=DHX9 PE=1 SV=4	DHX9	sp|Q08211|DHX9_HUMAN	141 kDa	10	2	3	4	2	6		0.000523451	0.000150229	0.000194162	0.000223939	0.000383509	0.000290388		0.000289281	0.000203983	0.000299279	8.01557e-05		0.966592	-0.0490203
451	ATP-dependent RNA helicase DDX1 OS=Homo sapiens GN=DDX1 PE=1 SV=2	DDX1	DDX1_HUMAN	82 kDa	7	0	7	2	0	15		0.000366415	0	0.000453045	0.00011197	0	0.00072597		0.000273154	0.000240491	0.000279313	0.000390847		0.977947	-0.0321724
886	ATP-dependent RNA helicase DDX18 OS=Homo sapiens GN=DDX18 PE=1 SV=2	DDX18	DDX18_HUMAN	75 kDa	2	0	0	0	0	0		0.00010469	0	0	0	0	0		3.48967e-05	6.04429e-05	0	0		100	6.64386
304	ATP-dependent RNA helicase DDX3X OS=Homo sapiens GN=DDX3X PE=1 SV=3	DDX3X	sp|O00571|DDX3X_HUMAN	73 kDa	5	11	5	6	0	7		0.000261725	0.00082626	0.000323604	0.000335909	0	0.000338786		0.00047053	0.000309621	0.000224898	0.000194773		2.09219	1.06501
861	ATP-dependent RNA helicase DHX29 OS=Homo sapiens GN=DHX29 PE=1 SV=2	DHX29	DHX29_HUMAN	155 kDa	0	0	0	0	0	2		0	0	0	0	0	9.67961e-05		0	0	3.22654e-05	5.58852e-05		0	#NUM!
544	BAG family molecular chaperone regulator 2 OS=Homo sapiens GN=BAG2 PE=1 SV=1	BAG2	BAG2_HUMAN	24 kDa	4	0	0	4	0	2		0.00020938	0	0	0.000223939	0	9.67961e-05		6.97934e-05	0.000120886	0.000106912	0.000112312		0.652814	-0.615257
385	Band 4.1-like protein 2 OS=Homo sapiens GN=EPB41L2 PE=1 SV=1	EPB41L2	sp|O43491|E41L2_HUMAN	113 kDa	0	0	0	0	0	2		0	0	0	0	0	9.67961e-05		0	0	3.22654e-05	5.58852e-05		0	#NUM!
27	Basement membrane-specific heparan sulfate proteoglycan core protein OS=Homo sapiens GN=HSPG2 PE=1 SV=4	HSPG2	PGBM_HUMAN	469 kDa	117	69	47	157	23	102		0.00612437	0.0051829	0.00304187	0.00878961	0.00441035	0.0049366		0.00478305	0.00157967	0.00604552	0.00239097		0.791173	-0.337936
958	B-cell receptor-associated protein 31 OS=Homo sapiens GN=BCAP31 PE=1 SV=3	BCAP31	sp|P51572|BAP31_HUMAN (+1)	28 kDa	3	0	0	7	0	0		0.000157035	0	0	0.000391893	0	0		5.23451e-05	9.06643e-05	0.000130631	0.00022626		0.400709	-1.31937
888	Beta-2-syntrophin OS=Homo sapiens GN=SNTB2 PE=1 SV=1	SNTB2	sp|Q13425|SNTB2_HUMAN	58 kDa	0	0	0	2	0	0		0	0	0	0.00011197	0	0		0	0	3.73232e-05	6.46456e-05		0	#NUM!
1282	Beta-enolase OS=Homo sapiens GN=ENO3 PE=1 SV=5	ENO3	sp|P13929|ENOB_HUMAN	47 kDa	0	0	3	0	0	0		0	0	0.000194162	0	0	0		6.47207e-05	0.0001121	0	0		100	6.64386
375	Bifunctional glutamate/proline--tRNA ligase OS=Homo sapiens GN=EPRS PE=1 SV=5	EPRS	SYEP_HUMAN	171 kDa	6	0	0	0	0	23		0.00031407	0	0	0	0	0.00111315		0.00010469	0.000181329	0.000371052	0.00064268		0.282144	-1.82549
76	Biglycan OS=Homo sapiens GN=BGN PE=2 SV=1	BGN	A6NLG9_HUMAN (+1)	35 kDa	0	2	0	162	42	51		0	0.000150229	0	0.00906953	0.00805369	0.0024683		5.00764e-05	8.67348e-05	0.00653051	0.00355445		0.00766807	-7.02692
399	Bone morphogenetic protein 1 OS=Homo sapiens GN=BMP1 PE=1 SV=2	BMP1	sp|P13497|BMP1_HUMAN	111 kDa	2	13	14	0	0	9		0.00010469	0.000976489	0.00090609	0	0	0.000435582		0.000662423	0.000484292	0.000145194	0.000251484		4.56233	2.18977
895	Bromodomain-containing protein 2 (Fragment) OS=Homo sapiens GN=BRD2 PE=4 SV=1	BRD2	H0Y6K2_HUMAN	88 kDa	0	0	0	0	0	3		0	0	0	0	0	0.000145194		0	0	4.8398e-05	8.38278e-05		0	#NUM!
813	BTB/POZ domain-containing protein KCTD12 OS=Homo sapiens GN=KCTD12 PE=1 SV=1	KCTD12	KCD12_HUMAN	36 kDa	2	0	0	0	0	3		0.00010469	0	0	0	0	0.000145194		3.48967e-05	6.04429e-05	4.8398e-05	8.38278e-05		0.721036	-0.471857
1308	Bystin OS=Homo sapiens GN=BYSL PE=1 SV=3	BYSL	BYST_HUMAN	50 kDa	0	0	2	0	0	0		0	0	0.000129441	0	0	0		4.31472e-05	7.47331e-05	0	0		100	6.64386
1349	Calcium homeostasis modulator protein 2 OS=Homo sapiens GN=CALHM2 PE=2 SV=1	CALHM2	sp|Q9HA72|CAHM2_HUMAN	36 kDa	0	0	0	2	0	0		0	0	0	0.00011197	0	0		0	0	3.73232e-05	6.46456e-05		0	#NUM!
290	Calpain small subunit 1 OS=Homo sapiens GN=CAPNS1 PE=1 SV=1	CAPNS1	CPNS1_HUMAN	28 kDa	5	3	13	5	0	19		0.000261725	0.000225344	0.000841369	0.000279924	0	0.000919562		0.000442813	0.000345639	0.000399829	0.000471362		1.10751	0.147315
336	Calpain-1 catalytic subunit OS=Homo sapiens GN=CAPN1 PE=1 SV=1	CAPN1	CAN1_HUMAN	82 kDa	8	2	16	5	0	11		0.00041876	0.000150229	0.00103553	0.000279924	0	0.000532378		0.00053484	0.000453923	0.000270767	0.000266307		1.97528	0.982055
389	Calpain-2 catalytic subunit OS=Homo sapiens GN=CAPN2 PE=1 SV=6	CAPN2	sp|P17655|CAN2_HUMAN	80 kDa	0	0	15	6	0	13		0	0	0.000970811	0.000335909	0	0.000629174		0.000323604	0.000560498	0.000321694	0.000314828		1.00594	0.00853741
533	Calponin-1 OS=Homo sapiens GN=CNN1 PE=1 SV=2	CNN1	CNN1_HUMAN	33 kDa	11	8	5	3	3	0		0.000575796	0.000600916	0.000323604	0.000167954	0.000575264	0		0.000500105	0.00015337	0.000247739	0.000295815		2.01868	1.01341
420	Calponin-2 OS=Homo sapiens GN=CNN2 PE=1 SV=4	CNN2	sp|Q99439|CNN2_HUMAN (+2)	34 kDa	19	5	2	4	3	2		0.000994556	0.000375573	0.000129441	0.000223939	0.000575264	9.67961e-05		0.000499857	0.000445747	0.000298666	0.000247832		1.67363	0.74298
549	Calponin-3 OS=Homo sapiens GN=CNN3 PE=2 SV=1	CNN3	F8WA86_HUMAN	31 kDa	11	5	0	3	0	3		0.000575796	0.000375573	0	0.000167954	0	0.000145194		0.000317123	0.000292314	0.000104383	9.11117e-05		3.03808	1.60316
1161	Calreticulin OS=Homo sapiens GN=CALR PE=1 SV=1	CALR	CALR_HUMAN	48 kDa	0	0	0	4	0	0		0	0	0	0.000223939	0	0		0	0	7.46464e-05	0.000129291		0	#NUM!
1188	cAMP-dependent protein kinase type I-alpha regulatory subunit (Fragment) OS=Homo sapiens GN=PRKAR1A PE=4 SV=1	PRKAR1A	K7ER48_HUMAN	38 kDa	0	0	0	0	0	3		0	0	0	0	0	0.000145194		0	0	4.8398e-05	8.38278e-05		0	#NUM!
408	cAMP-dependent protein kinase type II-alpha regulatory subunit OS=Homo sapiens GN=PRKAR2A PE=1 SV=2	PRKAR2A	KAP2_HUMAN	46 kDa	4	0	0	9	0	18		0.00020938	0	0	0.000503863	0	0.000871164		6.97934e-05	0.000120886	0.000458342	0.000437363		0.152273	-2.71526
294	CAP-Gly domain-containing linker protein 1 OS=Homo sapiens GN=CLIP1 PE=1 SV=2	CLIP1	sp|P30622|CLIP1_HUMAN	162 kDa	0	0	0	0	0	3		0	0	0	0	0	0.000145194		0	0	4.8398e-05	8.38278e-05		0	#NUM!
591	Capping protein (Actin filament) muscle Z-line, beta, isoform CRA_d OS=Homo sapiens GN=CAPZB PE=2 SV=1	CAPZB	B1AK88_HUMAN	34 kDa	5	2	3	3	0	7		0.000261725	0.000150229	0.000194162	0.000167954	0	0.000338786		0.000202039	5.61639e-05	0.000168913	0.000169395		1.19611	0.258348
967	Caprin-1 OS=Homo sapiens GN=CAPRIN1 PE=1 SV=2	CAPRIN1	sp|Q14444|CAPR1_HUMAN	78 kDa	2	3	0	0	0	5		0.00010469	0.000225344	0	0	0	0.00024199		0.000110011	0.000112766	8.06634e-05	0.000139713		1.36383	0.447665
256	Carbohydrate sulfotransferase 3 OS=Homo sapiens GN=CHST3 PE=1 SV=3	CHST3	CHST3_HUMAN	55 kDa	0	0	0	21	7	27		0	0	0	0.00117568	0.00134228	0.00130675		0	0	0.0012749	8.77471e-05		0	#NUM!
1033	Carbonyl reductase [NADPH] 1 OS=Homo sapiens GN=CBR1 PE=1 SV=3	CBR1	CBR1_HUMAN	30 kDa	3	0	2	0	0	0		0.000157035	0	0.000129441	0	0	0		9.54922e-05	8.38417e-05	0	0		100	6.64386
880	Cardiotrophin-like cytokine factor 1 OS=Homo sapiens GN=CLCF1 PE=1 SV=1	CLCF1	sp|Q9UBD9|CLCF1_HUMAN (+1)	25 kDa	4	0	0	0	0	0		0.00020938	0	0	0	0	0		6.97934e-05	0.000120886	0	0		100	6.64386
784	Cartilage-associated protein OS=Homo sapiens GN=CRTAP PE=1 SV=1	CRTAP	CRTAP_HUMAN	47 kDa	5	0	6	0	0	0		0.000261725	0	0.000388324	0	0	0		0.000216683	0.000198042	0	0		100	6.64386
711	Casein kinase 2, beta polypeptide, isoform CRA_d OS=Homo sapiens GN=CSNK2B PE=4 SV=2	CSNK2B	Q5SRQ6_HUMAN	27 kDa	0	0	0	5	5	9		0	0	0	0.000279924	0.000958773	0.000435582		0	0	0.000558093	0.00035562		0	#NUM!
1322	Casein kinase I isoform epsilon (Fragment) OS=Homo sapiens GN=CSNK1E PE=4 SV=1	CSNK1E	H0Y645_HUMAN	31 kDa	0	0	2	0	0	0		0	0	0.000129441	0	0	0		4.31472e-05	7.47331e-05	0	0		100	6.64386
736	Casein kinase II subunit alpha OS=Homo sapiens GN=CSNK2A1 PE=2 SV=1	CSNK2A1	E7EU96_HUMAN	45 kDa	0	0	0	6	0	0		0	0	0	0.000335909	0	0		0	0	0.00011197	0.000193937		0	#NUM!
1193	Casein kinase II subunit alpha' OS=Homo sapiens GN=CSNK2A2 PE=1 SV=1	CSNK2A2	CSK22_HUMAN	41 kDa	0	0	0	0	0	2		0	0	0	0	0	9.67961e-05		0	0	3.22654e-05	5.58852e-05		0	#NUM!
181	Caspase-14 OS=Homo sapiens GN=CASP14 PE=1 SV=2	CASP14	CASPE_HUMAN	28 kDa	0	0	34	0	0	52		0	0	0.0022005	0	0	0.0025167		0.000733502	0.00127046	0.000838899	0.00145302		0.874362	-0.193697
386	Catalase OS=Homo sapiens GN=CAT PE=1 SV=3	CAT	CATA_HUMAN	60 kDa	0	0	15	0	0	19		0	0	0.000970811	0	0	0.000919562		0.000323604	0.000560498	0.000306521	0.00053091		1.05573	0.0782428
900	Catechol O-methyltransferase OS=Homo sapiens GN=COMT PE=1 SV=2	COMT	sp|P21964|COMT_HUMAN (+1)	30 kDa	0	0	0	4	0	0		0	0	0	0.000223939	0	0		0	0	7.46464e-05	0.000129291		0	#NUM!
465	Catenin alpha-1 OS=Homo sapiens GN=CTNNA1 PE=1 SV=1	CTNNA1	sp|P35221|CTNA1_HUMAN (+1)	100 kDa	10	2	2	0	0	2		0.000523451	0.000150229	0.000129441	0	0	9.67961e-05		0.000267707	0.000221724	3.22654e-05	5.58852e-05		8.29704	3.0526
604	Catenin beta-1 OS=Homo sapiens GN=CTNNB1 PE=1 SV=1	CTNNB1	sp|P35222|CTNB1_HUMAN	85 kDa	12	4	0	5	0	0		0.000628141	0.000300458	0	0.000279924	0	0		0.000309533	0.000314169	9.3308e-05	0.000161614		3.31733	1.73002
837	Catenin delta-1 OS=Homo sapiens GN=CTNND1 PE=1 SV=1	CTNND1	sp|O60716|CTND1_HUMAN (+4)	108 kDa	3	0	0	0	0	0		0.000157035	0	0	0	0	0		5.23451e-05	9.06643e-05	0	0		100	6.64386
1139	Cathepsin B OS=Homo sapiens GN=CTSB PE=1 SV=3	CTSB	CATB_HUMAN	38 kDa	0	0	4	0	0	0		0	0	0.000258883	0	0	0		8.62943e-05	0.000149466	0	0		100	6.64386
471	Cathepsin D OS=Homo sapiens GN=CTSD PE=1 SV=1	CTSD	CATD_HUMAN	45 kDa	0	0	0	0	0	16		0	0	0	0	0	0.000774368		0	0	0.000258123	0.000447082		0	#NUM!
255	Caveolin-1 OS=Homo sapiens GN=CAV1 PE=1 SV=4	CAV1	sp|Q03135|CAV1_HUMAN	20 kDa	26	0	0	14	0	5		0.00136097	0	0	0.000783787	0	0.00024199		0.000453657	0.000785757	0.000341926	0.000401336		1.32677	0.40792
547	CCR4-NOT transcription complex subunit 1 OS=Homo sapiens GN=CNOT1 PE=1 SV=2	CNOT1	sp|A5YKK6|CNOT1_HUMAN	267 kDa	2	0	0	0	0	0		0.00010469	0	0	0	0	0		3.48967e-05	6.04429e-05	0	0		100	6.64386
1152	CD109 antigen OS=Homo sapiens GN=CD109 PE=1 SV=2	CD109	sp|Q6YHK3|CD109_HUMAN (+1)	162 kDa	0	0	0	0	0	2		0	0	0	0	0	9.67961e-05		0	0	3.22654e-05	5.58852e-05		0	#NUM!
1014	CD2 antigen cytoplasmic tail-binding protein 2 OS=Homo sapiens GN=CD2BP2 PE=1 SV=1	CD2BP2	CD2B2_HUMAN	38 kDa	0	0	0	0	0	2		0	0	0	0	0	9.67961e-05		0	0	3.22654e-05	5.58852e-05		0	#NUM!
204	CD44 antigen OS=Homo sapiens GN=CD44 PE=2 SV=2	CD44	E7EPC6_HUMAN (+1)	79 kDa	11	6	0	33	11	19		0.000575796	0.000450687	0	0.0018475	0.0021093	0.000919562		0.000342161	0.000302851	0.00162545	0.000625177		0.210502	-2.2481
954	CD59 glycoprotein OS=Homo sapiens GN=CD59 PE=2 SV=1	CD59	E9PR17_HUMAN	15 kDa	7	0	0	3	0	0		0.000366415	0	0	0.000167954	0	0		0.000122138	0.00021155	5.59848e-05	9.69685e-05		2.18164	1.12541
1224	CD81 antigen (Fragment) OS=Homo sapiens GN=CD81 PE=4 SV=1	CD81	H0YDL9_HUMAN	24 kDa	0	0	0	3	0	0		0	0	0	0.000167954	0	0		0	0	5.59848e-05	9.69685e-05		0	#NUM!
924	Cdc42 effector protein 1 OS=Homo sapiens GN=CDC42EP1 PE=1 SV=1	CDC42EP1	sp|Q00587|BORG5_HUMAN (+1)	40 kDa	0	2	4	0	0	0		0	0.000150229	0.000258883	0	0	0		0.000136371	0.000129997	0	0		100	6.64386
1321	CDGSH iron-sulfur domain-containing protein 3, mitochondrial OS=Homo sapiens GN=CISD3 PE=1 SV=1	CISD3	CISD3_HUMAN	14 kDa	0	0	2	0	0	0		0	0	0.000129441	0	0	0		4.31472e-05	7.47331e-05	0	0		100	6.64386
1214	Cell differentiation protein RCD1 homolog OS=Homo sapiens GN=RQCD1 PE=1 SV=1	RQCD1	RCD1_HUMAN (+1)	34 kDa	0	0	0	0	0	2		0	0	0	0	0	9.67961e-05		0	0	3.22654e-05	5.58852e-05		0	#NUM!
541	Cell division control protein 42 homolog OS=Homo sapiens GN=CDC42 PE=1 SV=2	CDC42	sp|P60953|CDC42_HUMAN	21 kDa	0	0	17	0	0	0		0	0	0.00110025	0	0	0		0.000366751	0.000635231	0	0		100	6.64386
762	Cell division cycle 27, isoform CRA_c OS=Homo sapiens GN=CDC27 PE=2 SV=1	CDC27	G5EA36_HUMAN	92 kDa	0	0	0	8	0	3		0	0	0	0.000447878	0	0.000145194		0	0	0.000197691	0.000228507		0	#NUM!
667	Cell division cycle and apoptosis regulator protein 1 OS=Homo sapiens GN=CCAR1 PE=1 SV=2	CCAR1	sp|Q8IX12|CCAR1_HUMAN (+1)	133 kDa	0	0	0	0	0	5		0	0	0	0	0	0.00024199		0	0	8.06634e-05	0.000139713		0	#NUM!
810	Cell division cycle protein 16 homolog OS=Homo sapiens GN=CDC16 PE=1 SV=2	CDC16	sp|Q13042|CDC16_HUMAN (+1)	72 kDa	0	0	0	5	0	7		0	0	0	0.000279924	0	0.000338786		0	0	0.000206237	0.000181015		0	#NUM!
637	Cell division cycle protein 23 homolog OS=Homo sapiens GN=CDC23 PE=1 SV=3	CDC23	sp|Q9UJX2|CDC23_HUMAN	69 kDa	0	0	0	5	0	6		0	0	0	0.000279924	0	0.000290388		0	0	0.000190104	0.000164718		0	#NUM!
1336	Cell surface glycoprotein MUC18 OS=Homo sapiens GN=MCAM PE=1 SV=2	MCAM	sp|P43121|MUC18_HUMAN	72 kDa	0	0	0	2	0	0		0	0	0	0.00011197	0	0		0	0	3.73232e-05	6.46456e-05		0	#NUM!
485	Centrosomal protein of 152 kDa OS=Homo sapiens GN=CEP152 PE=2 SV=2	CEP152	E7ER66_HUMAN	196 kDa	2	0	0	0	0	0		0.00010469	0	0	0	0	0		3.48967e-05	6.04429e-05	0	0		100	6.64386
945	Charged multivesicular body protein 2a OS=Homo sapiens GN=CHMP2A PE=1 SV=1	CHMP2A	CHM2A_HUMAN (+1)	25 kDa	0	0	3	0	0	0		0	0	0.000194162	0	0	0		6.47207e-05	0.0001121	0	0		100	6.64386
971	Charged multivesicular body protein 2b OS=Homo sapiens GN=CHMP2B PE=1 SV=1	CHMP2B	sp|Q9UQN3|CHM2B_HUMAN	24 kDa	2	2	6	0	0	0		0.00010469	0.000150229	0.000388324	0	0	0		0.000214415	0.000152322	0	0		100	6.64386
1045	Charged multivesicular body protein 4b OS=Homo sapiens GN=CHMP4B PE=1 SV=1	CHMP4B	CHM4B_HUMAN	25 kDa	2	0	0	0	0	0		0.00010469	0	0	0	0	0		3.48967e-05	6.04429e-05	0	0		100	6.64386
316	Chloride intracellular channel protein 1 OS=Homo sapiens GN=CLIC1 PE=1 SV=4	CLIC1	CLIC1_HUMAN	27 kDa	14	7	8	9	5	10		0.000732831	0.000525802	0.000517766	0.000503863	0.000958773	0.00048398		0.000592133	0.000121914	0.000648872	0.000268566		0.912557	-0.132013
725	Chloride intracellular channel protein 4 OS=Homo sapiens GN=CLIC4 PE=1 SV=4	CLIC4	CLIC4_HUMAN	29 kDa	7	3	0	3	0	2		0.000366415	0.000225344	0	0.000167954	0	9.67961e-05		0.000197253	0.000184816	8.82501e-05	8.43027e-05		2.23516	1.16038
434	Chromatin target of PRMT1 protein OS=Homo sapiens GN=CHTOP PE=1 SV=2	CHTOP	sp|Q9Y3Y2|CHTOP_HUMAN (+1)	26 kDa	7	4	5	0	0	0		0.000366415	0.000300458	0.000323604	0	0	0		0.000330159	3.34637e-05	0	0		100	6.64386
1254	Chromobox protein homolog 3 OS=Homo sapiens GN=CBX3 PE=1 SV=4	CBX3	CBX3_HUMAN	21 kDa	0	0	0	0	0	3		0	0	0	0	0	0.000145194		0	0	4.8398e-05	8.38278e-05		0	#NUM!
996	Chromosome transmission fidelity protein 8 homolog isoform 2 OS=Homo sapiens GN=CHTF8 PE=1 SV=1	CHTF8	CTF8A_HUMAN	51 kDa	0	4	3	0	0	0		0	0.000300458	0.000194162	0	0	0		0.000164873	0.000152355	0	0		100	6.64386
1005	Cirhin (Fragment) OS=Homo sapiens GN=CIRH1A PE=2 SV=1	CIRH1A	H3BSH7_HUMAN	78 kDa	0	0	0	3	0	4		0	0	0	0.000167954	0	0.000193592		0	0	0.000120515	0.000105154		0	#NUM!
107	Clathrin heavy chain 1 OS=Homo sapiens GN=CLTC PE=1 SV=5	CLTC	sp|Q00610|CLH1_HUMAN (+1)	192 kDa	58	9	0	29	9	26		0.00303601	0.000676031	0	0.00162356	0.00172579	0.00125835		0.00123735	0.00159394	0.0015359	0.000245741		0.805618	-0.311832
263	Claudin domain-containing protein 2 (Fragment) OS=Homo sapiens GN=CLDND2 PE=4 SV=1	CLDND2	M0R1J6_HUMAN	11 kDa	0	0	0	17	0	0		0	0	0	0.000951741	0	0		0	0	0.000317247	0.000549488		0	#NUM!
593	Cleavage and polyadenylation specificity factor subunit 1 OS=Homo sapiens GN=CPSF1 PE=1 SV=2	CPSF1	CPSF1_HUMAN	161 kDa	2	0	11	0	0	7		0.00010469	0	0.000711928	0	0	0.000338786		0.000272206	0.000384391	0.000112929	0.000195598		2.41042	1.26929
675	Cleavage and polyadenylation specificity factor subunit 5 OS=Homo sapiens GN=NUDT21 PE=1 SV=1	NUDT21	CPSF5_HUMAN	26 kDa	8	0	8	0	0	0		0.00041876	0	0.000517766	0	0	0		0.000312175	0.000274847	0	0		100	6.64386
682	CMP-N-acetylneuraminate-poly-alpha-2,8-sialyltransferase OS=Homo sapiens GN=ST8SIA4 PE=1 SV=1	ST8SIA4	sp|Q92187|SIA8D_HUMAN	41 kDa	0	0	0	0	0	13		0	0	0	0	0	0.000629174		0	0	0.000209725	0.000363254		0	#NUM!
212	Coagulation factor V OS=Homo sapiens GN=F5 PE=1 SV=4	F5	FA5_HUMAN	252 kDa	10	11	18	8	0	6		0.000523451	0.00082626	0.00116497	0.000447878	0	0.000290388		0.000838228	0.000320929	0.000246089	0.000227202		3.4062	1.76816
890	Coagulation factor VIII OS=Homo sapiens GN=F8 PE=1 SV=1	F8	sp|P00451|FA8_HUMAN	267 kDa	0	3	0	0	0	0		0	0.000225344	0	0	0	0		7.51145e-05	0.000130102	0	0		100	6.64386
248	Coagulation factor X OS=Homo sapiens GN=F10 PE=1 SV=2	F10	FA10_HUMAN	55 kDa	0	0	0	44	7	0		0	0	0	0.00246333	0.00134228	0		0	0	0.00126854	0.00123332		0	#NUM!
630	Coagulation factor XIII A chain OS=Homo sapiens GN=F13A1 PE=1 SV=4	F13A1	F13A_HUMAN	83 kDa	3	3	5	0	0	3		0.000157035	0.000225344	0.000323604	0	0	0.000145194		0.000235327	8.37318e-05	4.8398e-05	8.38278e-05		4.86234	2.28165
483	Coatomer protein complex, subunit epsilon, isoform CRA_g OS=Homo sapiens GN=COPE PE=4 SV=1	COPE	M0QXB4_HUMAN	37 kDa	0	0	0	5	2	10		0	0	0	0.000279924	0.000383509	0.00048398		0	0	0.000382471	0.000102032		0	#NUM!
147	Coatomer subunit alpha OS=Homo sapiens GN=COPA PE=1 SV=2	COPA	sp|P53621|COPA_HUMAN	138 kDa	5	0	0	38	3	65		0.000261725	0	0	0.00212742	0.000575264	0.00314587		8.72418e-05	0.000151107	0.00194952	0.00129451		0.0447504	-4.48196
358	Coatomer subunit beta OS=Homo sapiens GN=COPB1 PE=1 SV=3	COPB1	COPB_HUMAN	107 kDa	0	0	0	6	0	19		0	0	0	0.000335909	0	0.000919562		0	0	0.00041849	0.00046531		0	#NUM!
231	Coatomer subunit beta' OS=Homo sapiens GN=COPB2 PE=1 SV=2	COPB2	COPB2_HUMAN (+1)	102 kDa	3	0	0	21	3	28		0.000157035	0	0	0.00117568	0.000575264	0.00135514		5.23451e-05	9.06643e-05	0.00103536	0.000408436		0.0505572	-4.30594
781	Coatomer subunit delta OS=Homo sapiens GN=ARCN1 PE=1 SV=1	ARCN1	sp|P48444|COPD_HUMAN	57 kDa	0	0	0	8	0	3		0	0	0	0.000447878	0	0.000145194		0	0	0.000197691	0.000228507		0	#NUM!
251	Coatomer subunit gamma-1 OS=Homo sapiens GN=COPG1 PE=1 SV=1	COPG1	COPG1_HUMAN	98 kDa	0	0	0	10	0	31		0	0	0	0.000559848	0	0.00150034		0	0	0.000686729	0.000758174		0	#NUM!
1177	Coatomer subunit zeta-1 OS=Homo sapiens GN=COPZ1 PE=2 SV=1	COPZ1	F8W156_HUMAN (+1)	12 kDa	0	0	0	3	0	4		0	0	0	0.000167954	0	0.000193592		0	0	0.000120515	0.000105154		0	#NUM!
1194	Coatomer subunit zeta-2 OS=Homo sapiens GN=COPZ2 PE=2 SV=1	COPZ2	COPZ2_HUMAN	24 kDa	0	0	0	0	0	2		0	0	0	0	0	9.67961e-05		0	0	3.22654e-05	5.58852e-05		0	#NUM!
564	Cofilin-1 OS=Homo sapiens GN=CFL1 PE=2 SV=1	CFL1	E9PK25_HUMAN	23 kDa	13	0	0	5	0	5		0.000680486	0	0	0.000279924	0	0.00024199		0.000226829	0.000392879	0.000173971	0.000151853		1.30383	0.382753
1100	Coiled-coil and C2 domain-containing protein 1B OS=Homo sapiens GN=CC2D1B PE=1 SV=1	CC2D1B	sp|Q5T0F9|C2D1B_HUMAN (+1)	94 kDa	2	0	0	0	0	0		0.00010469	0	0	0	0	0		3.48967e-05	6.04429e-05	0	0		100	6.64386
857	Coiled-coil domain-containing protein 124 OS=Homo sapiens GN=CCDC124 PE=1 SV=1	CCDC124	CC124_HUMAN	26 kDa	0	2	3	0	0	0		0	0.000150229	0.000194162	0	0	0		0.000114797	0.000101815	0	0		100	6.64386
827	Coiled-coil domain-containing protein 171 OS=Homo sapiens GN=CCDC171 PE=2 SV=1	CCDC171	sp|Q6TFL3|CC171_HUMAN (+1)	153 kDa	0	0	0	2	0	0		0	0	0	0.00011197	0	0		0	0	3.73232e-05	6.46456e-05		0	#NUM!
283	Coiled-coil domain-containing protein 80 OS=Homo sapiens GN=CCDC80 PE=1 SV=1	CCDC80	sp|Q76M96|CCD80_HUMAN	108 kDa	9	32	9	0	0	2		0.000471106	0.00240367	0.000582487	0	0	9.67961e-05		0.00115242	0.00108504	3.22654e-05	5.58852e-05		35.7169	5.15854
698	Coiled-coil-helix-coiled-coil-helix domain-containing protein 1 OS=Homo sapiens GN=CHCHD1 PE=1 SV=1	CHCHD1	CHCH1_HUMAN	13 kDa	0	0	7	0	0	0		0	0	0.000453045	0	0	0		0.000151015	0.000261566	0	0		100	6.64386
1036	Coiled-coil-helix-coiled-coil-helix domain-containing protein 3, mitochondrial OS=Homo sapiens GN=CHCHD3 PE=2 SV=1	CHCHD3	C9JRZ6_HUMAN	27 kDa	4	0	0	2	0	0		0.00020938	0	0	0.00011197	0	0		6.97934e-05	0.000120886	3.73232e-05	6.46456e-05		1.86997	0.903019
1039	Cold shock domain-containing protein E1 OS=Homo sapiens GN=CSDE1 PE=1 SV=2	CSDE1	sp|O75534|CSDE1_HUMAN (+3)	89 kDa	0	0	0	0	0	4		0	0	0	0	0	0.000193592		0	0	6.45307e-05	0.00011177		0	#NUM!
491	Cold-inducible RNA-binding protein OS=Homo sapiens GN=CIRBP PE=1 SV=1	CIRBP	CIRBP_HUMAN	19 kDa	5	5	7	0	0	0		0.000261725	0.000375573	0.000453045	0	0	0		0.000363448	9.62345e-05	0	0		100	6.64386
14	Collagen alpha-1(I) chain OS=Homo sapiens GN=COL1A1 PE=1 SV=5	COL1A1	CO1A1_HUMAN	139 kDa	346	311	318	50	25	53		0.0181114	0.0233606	0.0205812	0.00279924	0.00479386	0.0025651		0.0206844	0.00262614	0.00338607	0.0012248		6.10868	2.61086
207	Collagen alpha-1(III) chain OS=Homo sapiens GN=COL3A1 PE=1 SV=4	COL3A1	sp|P02461|CO3A1_HUMAN	139 kDa	22	8	34	0	0	2		0.00115159	0.000600916	0.0022005	0	0	9.67961e-05		0.00131767	0.000812624	3.22654e-05	5.58852e-05		40.8386	5.35186
691	Collagen alpha-1(IV) chain OS=Homo sapiens GN=COL4A1 PE=1 SV=3	COL4A1	sp|P02462|CO4A1_HUMAN	161 kDa	0	0	3	0	0	0		0	0	0.000194162	0	0	0		6.47207e-05	0.0001121	0	0		100	6.64386
734	Collagen alpha-1(IX) chain OS=Homo sapiens GN=COL9A1 PE=1 SV=3	COL9A1	sp|P20849|CO9A1_HUMAN	92 kDa	0	0	0	0	0	4		0	0	0	0	0	0.000193592		0	0	6.45307e-05	0.00011177		0	#NUM!
467	Collagen alpha-1(V) chain OS=Homo sapiens GN=COL5A1 PE=1 SV=3	COL5A1	CO5A1_HUMAN	184 kDa	0	0	0	2	0	0		0	0	0	0.00011197	0	0		0	0	3.73232e-05	6.46456e-05		0	#NUM!
35	Collagen alpha-1(VI) chain OS=Homo sapiens GN=COL6A1 PE=1 SV=3	COL6A1	CO6A1_HUMAN	109 kDa	80	100	94	33	30	66		0.0041876	0.00751145	0.00608375	0.0018475	0.00575264	0.00319427		0.0059276	0.00166742	0.00359813	0.00198365		1.64741	0.7202
1325	Collagen alpha-1(VIII) chain OS=Homo sapiens GN=COL8A1 PE=1 SV=2	COL8A1	CO8A1_HUMAN	73 kDa	0	2	0	0	0	0		0	0.000150229	0	0	0	0		5.00764e-05	8.67348e-05	0	0		100	6.64386
15	Collagen alpha-1(XII) chain OS=Homo sapiens GN=COL12A1 PE=1 SV=2	COL12A1	sp|Q99715|COCA1_HUMAN (+1)	333 kDa	23	36	30	467	203	267		0.00120394	0.00270412	0.00194162	0.0261449	0.0389262	0.0129223		0.00194989	0.000750128	0.0259978	0.0130026		0.0750023	-3.73692
239	Collagen alpha-1(XIV) chain OS=Homo sapiens GN=COL14A1 PE=1 SV=3	COL14A1	sp|Q05707|COEA1_HUMAN (+1)	194 kDa	2	0	20	4	0	27		0.00010469	0	0.00129441	0.000223939	0	0.00130675		0.000466368	0.000719017	0.000510229	0.000698833		0.914038	-0.129674
501	Collagen alpha-1(XV) chain OS=Homo sapiens GN=COL15A1 PE=1 SV=2	COL15A1	COFA1_HUMAN	142 kDa	0	0	0	8	0	13		0	0	0	0.000447878	0	0.000629174		0	0	0.000359018	0.000323863		0	#NUM!
677	Collagen alpha-1(XVIII) chain OS=Homo sapiens GN=COL18A1 PE=1 SV=5	COL18A1	sp|P39060|COIA1_HUMAN	178 kDa	0	0	6	0	0	0		0	0	0.000388324	0	0	0		0.000129441	0.000224199	0	0		100	6.64386
22	Collagen alpha-2(I) chain OS=Homo sapiens GN=COL1A2 PE=1 SV=7	COL1A2	CO1A2_HUMAN	129 kDa	207	168	217	9	2	20		0.0108354	0.0126192	0.0140444	0.000503863	0.000383509	0.000967961		0.0124997	0.00160782	0.000618444	0.000308614		20.2115	4.33711
629	Collagen alpha-2(IV) chain OS=Homo sapiens GN=COL4A2 PE=1 SV=4	COL4A2	CO4A2_HUMAN	168 kDa	0	0	5	0	0	0		0	0	0.000323604	0	0	0		0.000107868	0.000186833	0	0		100	6.64386
392	Collagen alpha-2(V) chain OS=Homo sapiens GN=COL5A2 PE=1 SV=3	COL5A2	CO5A2_HUMAN	145 kDa	0	0	15	0	0	11		0	0	0.000970811	0	0	0.000532378		0.000323604	0.000560498	0.000177459	0.000307369		1.82354	0.866739
46	Collagen alpha-2(VI) chain OS=Homo sapiens GN=COL6A2 PE=1 SV=4	COL6A2	sp|P12110|CO6A2_HUMAN	109 kDa	75	131	67	38	23	27		0.00392588	0.00984001	0.00433629	0.00212742	0.00441035	0.00130675		0.00603406	0.00330243	0.00261484	0.00160819		2.30762	1.20641
5	Collagen alpha-3(VI) chain OS=Homo sapiens GN=COL6A3 PE=1 SV=5	COL6A3	sp|P12111|CO6A3_HUMAN	344 kDa	713	671	557	282	104	285		0.037322	0.0504019	0.0360494	0.0157877	0.0199425	0.0137934		0.0412578	0.00794453	0.0165079	0.00313714		2.49928	1.32151
1107	Collagen triple helix repeat-containing protein 1 OS=Homo sapiens GN=CTHRC1 PE=1 SV=1	CTHRC1	sp|Q96CG8|CTHR1_HUMAN	26 kDa	0	0	2	0	0	0		0	0	0.000129441	0	0	0		4.31472e-05	7.47331e-05	0	0		100	6.64386
710	Complement C1q tumor necrosis factor-related protein 3 OS=Homo sapiens GN=C1QTNF3 PE=2 SV=1	C1QTNF3	E9PGA6_HUMAN	31 kDa	4	0	8	3	0	4		0.00020938	0	0.000517766	0.000167954	0	0.000193592		0.000242382	0.000260456	0.000120515	0.000105154		2.01121	1.00806
191	Complement C3 OS=Homo sapiens GN=C3 PE=1 SV=2	C3	CO3_HUMAN	187 kDa	0	0	10	39	4	18		0	0	0.000647207	0.00218341	0.000767018	0.000871164		0.000215736	0.000373665	0.00127386	0.000789407		0.169356	-2.56187
178	Complement C4-B OS=Homo sapiens GN=C4B PE=1 SV=2	C4B	CO4B_HUMAN	193 kDa	4	5	3	34	5	20		0.00020938	0.000375573	0.000194162	0.00190348	0.000958773	0.000967961		0.000259705	0.000100632	0.00127674	0.000542795		0.203413	-2.29752
1327	Complement component 1 Q subcomponent-binding protein, mitochondrial OS=Homo sapiens GN=C1QBP PE=1 SV=1	C1QBP	C1QBP_HUMAN	31 kDa	0	0	0	0	0	2		0	0	0	0	0	9.67961e-05		0	0	3.22654e-05	5.58852e-05		0	#NUM!
965	Complement component C8 beta chain OS=Homo sapiens GN=C8B PE=2 SV=1	C8B	F5H7G1_HUMAN	61 kDa	0	0	0	0	0	3		0	0	0	0	0	0.000145194		0	0	4.8398e-05	8.38278e-05		0	#NUM!
741	Complement component C9 OS=Homo sapiens GN=C9 PE=1 SV=2	C9	CO9_HUMAN	63 kDa	0	0	0	5	0	0		0	0	0	0.000279924	0	0		0	0	9.3308e-05	0.000161614		0	#NUM!
88	Connective tissue growth factor OS=Homo sapiens GN=CTGF PE=1 SV=2	CTGF	sp|P29279|CTGF_HUMAN	38 kDa	38	66	64	0	0	0		0.00198911	0.00495756	0.00414213	0	0	0		0.00369627	0.00153363	0	0		100	6.64386
1183	Constitutive coactivator of peroxisome proliferator-activated receptor gamma OS=Homo sapiens GN=FAM120B PE=2 SV=1	FAM120B	F5GZX9_HUMAN	105 kDa	0	0	0	2	0	0		0	0	0	0.00011197	0	0		0	0	3.73232e-05	6.46456e-05		0	#NUM!
458	Constitutive coactivator of PPAR-gamma-like protein 1 OS=Homo sapiens GN=FAM120A PE=1 SV=2	FAM120A	sp|Q9NZB2|F120A_HUMAN (+1)	122 kDa	3	0	2	3	0	15		0.000157035	0	0.000129441	0.000167954	0	0.00072597		9.54922e-05	8.38417e-05	0.000297975	0.000380049		0.320471	-1.64174
920	COP9 signalosome complex subunit 1 OS=Homo sapiens GN=GPS1 PE=1 SV=4	GPS1	sp|Q13098|CSN1_HUMAN	56 kDa	0	0	0	0	0	4		0	0	0	0	0	0.000193592		0	0	6.45307e-05	0.00011177		0	#NUM!
653	COP9 signalosome complex subunit 3 OS=Homo sapiens GN=COPS3 PE=1 SV=3	COPS3	sp|Q9UNS2|CSN3_HUMAN	48 kDa	0	0	0	13	0	6		0	0	0	0.000727802	0	0.000290388		0	0	0.000339397	0.000366368		0	#NUM!
444	COP9 signalosome complex subunit 4 OS=Homo sapiens GN=COPS4 PE=1 SV=1	COPS4	sp|Q9BT78|CSN4_HUMAN	46 kDa	4	0	0	16	4	8		0.00020938	0	0	0.000895756	0.000767018	0.000387184		6.97934e-05	0.000120886	0.00068332	0.000264415		0.102139	-3.2914
632	COP9 signalosome complex subunit 5 OS=Homo sapiens GN=COPS5 PE=1 SV=4	COPS5	CSN5_HUMAN	38 kDa	2	0	0	6	4	12		0.00010469	0	0	0.000335909	0.000767018	0.000580776		3.48967e-05	6.04429e-05	0.000561234	0.000216218		0.0621785	-4.00744
989	COP9 signalosome complex subunit 6 OS=Homo sapiens GN=COPS6 PE=1 SV=1	COPS6	CSN6_HUMAN (+1)	36 kDa	0	0	0	5	0	4		0	0	0	0.000279924	0	0.000193592		0	0	0.000157839	0.000143346		0	#NUM!
975	COP9 signalosome complex subunit 7a OS=Homo sapiens GN=COPS7A PE=1 SV=1	COPS7A	CSN7A_HUMAN	30 kDa	0	0	0	3	2	6		0	0	0	0.000167954	0.000383509	0.000290388		0	0	0.000280617	0.000108109		0	#NUM!
489	Core histone macro-H2A.1 OS=Homo sapiens GN=H2AFY PE=1 SV=4	H2AFY	sp|O75367|H2AY_HUMAN (+1)	40 kDa	6	0	0	5	0	9		0.00031407	0	0	0.000279924	0	0.000435582		0.00010469	0.000181329	0.000238502	0.000220726		0.438949	-1.18788
860	Core histone macro-H2A.2 OS=Homo sapiens GN=H2AFY2 PE=1 SV=3	H2AFY2	H2AW_HUMAN	40 kDa	0	0	0	4	0	8		0	0	0	0.000223939	0	0.000387184		0	0	0.000203708	0.000194383		0	#NUM!
1271	Cornifin-A OS=Homo sapiens GN=SPRR1A PE=1 SV=2	SPRR1A	SPR1A_HUMAN (+1)	10 kDa	2	0	0	0	0	0		0.00010469	0	0	0	0	0		3.48967e-05	6.04429e-05	0	0		100	6.64386
524	Coronin OS=Homo sapiens GN=CORO1C PE=2 SV=1	CORO1C	A7MAP1_HUMAN	59 kDa	11	0	0	0	0	3		0.000575796	0	0	0	0	0.000145194		0.000191932	0.000332436	4.8398e-05	8.38278e-05		3.9657	1.98757
994	CTP synthase 1 OS=Homo sapiens GN=CTPS1 PE=1 SV=2	CTPS1	PYRG1_HUMAN	67 kDa	0	0	0	3	0	3		0	0	0	0.000167954	0	0.000145194		0	0	0.000104383	9.11117e-05		0	#NUM!
78	C-type lectin domain family 11 member A OS=Homo sapiens GN=CLEC11A PE=1 SV=1	CLEC11A	CLC11_HUMAN	36 kDa	0	0	2	111	34	48		0	0	0.000129441	0.00621431	0.00651965	0.00232311		4.31472e-05	7.47331e-05	0.00501902	0.00233972		0.00859672	-6.862
190	Cullin-associated NEDD8-dissociated protein 1 OS=Homo sapiens GN=CAND1 PE=1 SV=2	CAND1	sp|Q86VP6|CAND1_HUMAN	136 kDa	2	0	0	22	0	46		0.00010469	0	0	0.00123166	0	0.00222631		3.48967e-05	6.04429e-05	0.00115266	0.00111526		0.030275	-5.04573
639	Cyclin-dependent kinase 11B (Fragment) OS=Homo sapiens GN=CDK11B PE=4 SV=1	CDK11B	J3QL65_HUMAN	71 kDa	0	0	0	0	0	15		0	0	0	0	0	0.00072597		0	0	0.00024199	0.000419139		0	#NUM!
1297	Cyclin-dependent kinase inhibitor 1 OS=Homo sapiens GN=CDKN1A PE=1 SV=3	CDKN1A	CDN1A_HUMAN (+1)	18 kDa	2	0	0	0	0	0		0.00010469	0	0	0	0	0		3.48967e-05	6.04429e-05	0	0		100	6.64386
605	Cystatin-A OS=Homo sapiens GN=CSTA PE=1 SV=1	CSTA	CYTA_HUMAN	11 kDa	3	0	11	0	0	0		0.000157035	0	0.000711928	0	0	0		0.000289654	0.000374034	0	0		100	6.64386
360	Cysteine and glycine-rich protein 1 OS=Homo sapiens GN=CSRP1 PE=1 SV=3	CSRP1	CSRP1_HUMAN	21 kDa	18	9	0	7	0	0		0.000942211	0.000676031	0	0.000391893	0	0		0.000539414	0.000485735	0.000130631	0.00022626		4.12929	2.04589
1203	Cysteine and glycine-rich protein 2 OS=Homo sapiens GN=CSRP2 PE=1 SV=3	CSRP2	CSRP2_HUMAN (+1)	21 kDa	4	0	0	0	0	0		0.00020938	0	0	0	0	0		6.97934e-05	0.000120886	0	0		100	6.64386
1340	Cytochrome c oxidase assembly protein 3 homolog, mitochondrial OS=Homo sapiens GN=COA3 PE=1 SV=1	COA3	COA3_HUMAN	12 kDa	0	0	2	0	0	0		0	0	0.000129441	0	0	0		4.31472e-05	7.47331e-05	0	0		100	6.64386
1243	Cytokine receptor-like factor 1 OS=Homo sapiens GN=CRLF1 PE=1 SV=1	CRLF1	CRLF1_HUMAN	46 kDa	0	0	3	0	0	0		0	0	0.000194162	0	0	0		6.47207e-05	0.0001121	0	0		100	6.64386
947	Cytoplasmic aconitate hydratase OS=Homo sapiens GN=ACO1 PE=1 SV=3	ACO1	ACOC_HUMAN	98 kDa	0	0	0	0	0	2		0	0	0	0	0	9.67961e-05		0	0	3.22654e-05	5.58852e-05		0	#NUM!
170	Cytoplasmic dynein 1 heavy chain 1 OS=Homo sapiens GN=DYNC1H1 PE=1 SV=5	DYNC1H1	DYHC1_HUMAN	532 kDa	29	0	0	14	0	17		0.00151801	0	0	0.000783787	0	0.000822766		0.000506002	0.000876422	0.000535518	0.000464181		0.944884	-0.0817906
1219	Cytoplasmic dynein 1 intermediate chain 2 OS=Homo sapiens GN=DYNC1I2 PE=1 SV=3	DYNC1I2	sp|Q13409|DC1I2_HUMAN (+6)	71 kDa	2	0	0	0	0	0		0.00010469	0	0	0	0	0		3.48967e-05	6.04429e-05	0	0		100	6.64386
838	Cytoplasmic FMR1-interacting protein 1 OS=Homo sapiens GN=CYFIP1 PE=1 SV=1	CYFIP1	sp|Q7L576|CYFP1_HUMAN	145 kDa	5	0	0	0	0	0		0.000261725	0	0	0	0	0		8.72418e-05	0.000151107	0	0		100	6.64386
196	Cytoskeleton-associated protein 4 OS=Homo sapiens GN=CKAP4 PE=1 SV=2	CKAP4	CKAP4_HUMAN	66 kDa	12	13	11	16	3	33		0.000628141	0.000976489	0.000711928	0.000895756	0.000575264	0.00159713		0.000772186	0.000181824	0.00102272	0.000522632		0.755033	-0.405389
464	Cytoskeleton-associated protein 5 OS=Homo sapiens GN=CKAP5 PE=1 SV=3	CKAP5	sp|Q14008|CKAP5_HUMAN	226 kDa	2	0	0	0	0	0		0.00010469	0	0	0	0	0		3.48967e-05	6.04429e-05	0	0		100	6.64386
301	Cytosolic 10-formyltetrahydrofolate dehydrogenase OS=Homo sapiens GN=ALDH1L1 PE=1 SV=2	ALDH1L1	sp|O75891|AL1L1_HUMAN	99 kDa	0	0	0	15	2	11		0	0	0	0.000839772	0.000383509	0.000532378		0	0	0.00058522	0.000232676		0	#NUM!
492	Cytosolic purine 5'-nucleotidase OS=Homo sapiens GN=NT5C2 PE=1 SV=1	NT5C2	5NTC_HUMAN	65 kDa	0	0	0	3	0	12		0	0	0	0.000167954	0	0.000580776		0	0	0.000249577	0.000298868		0	#NUM!
555	D-3-phosphoglycerate dehydrogenase OS=Homo sapiens GN=PHGDH PE=1 SV=4	PHGDH	SERA_HUMAN	57 kDa	5	0	3	8	0	6		0.000261725	0	0.000194162	0.000447878	0	0.000290388		0.000151962	0.00013587	0.000246089	0.000227202		0.617511	-0.695464
552	DBIRD complex subunit KIAA1967 OS=Homo sapiens GN=KIAA1967 PE=1 SV=2	KIAA1967	sp|Q8N163|K1967_HUMAN	103 kDa	2	2	0	7	0	7		0.00010469	0.000150229	0	0.000391893	0	0.000338786		8.49731e-05	7.70309e-05	0.00024356	0.000212594		0.34888	-1.5192
1269	DBIRD complex subunit ZNF326 OS=Homo sapiens GN=ZNF326 PE=1 SV=2	ZNF326	sp|Q5BKZ1|ZN326_HUMAN	66 kDa	2	0	0	0	0	0		0.00010469	0	0	0	0	0		3.48967e-05	6.04429e-05	0	0		100	6.64386
1001	DDB1- and CUL4-associated factor 8 OS=Homo sapiens GN=DCAF8 PE=4 SV=1	DCAF8	G3V3G9_HUMAN	85 kDa	0	0	0	0	0	3		0	0	0	0	0	0.000145194		0	0	4.8398e-05	8.38278e-05		0	#NUM!
155	Decorin OS=Homo sapiens GN=DCN PE=1 SV=1	DCN	sp|P07585|PGS2_HUMAN	40 kDa	0	0	0	52	10	37		0	0	0	0.00291121	0.00191755	0.00179073		0	0	0.00220649	0.000613586		0	#NUM!
1184	Dehydrogenase/reductase SDR family member 7B (Fragment) OS=Homo sapiens GN=DHRS7B PE=4 SV=1	DHRS7B	J3KRS1_HUMAN	14 kDa	0	0	0	0	2	0		0	0	0	0	0.000383509	0		0	0	0.000127836	0.000221419		0	#NUM!
836	Deleted in autism protein 1 OS=Homo sapiens GN=C3orf58 PE=2 SV=1	C3orf58	sp|Q8NDZ4|DIA1_HUMAN	49 kDa	0	2	9	0	0	0		0	0.000150229	0.000582487	0	0	0		0.000244239	0.000302409	0	0		100	6.64386
590	Deleted in malignant brain tumors 1 protein OS=Homo sapiens GN=DMBT1 PE=1 SV=2	DMBT1	sp|Q9UGM3|DMBT1_HUMAN (+4)	261 kDa	0	0	0	0	0	4		0	0	0	0	0	0.000193592		0	0	6.45307e-05	0.00011177		0	#NUM!
992	Delta-1-pyrroline-5-carboxylate synthase OS=Homo sapiens GN=ALDH18A1 PE=1 SV=2	ALDH18A1	sp|P54886|P5CS_HUMAN (+1)	87 kDa	0	0	0	2	0	0		0	0	0	0.00011197	0	0		0	0	3.73232e-05	6.46456e-05		0	#NUM!
267	Dermcidin OS=Homo sapiens GN=DCD PE=1 SV=2	DCD	sp|P81605|DCD_HUMAN	11 kDa	18	5	10	19	0	14		0.000942211	0.000375573	0.000647207	0.00106371	0	0.000677572		0.000654997	0.000283399	0.000580428	0.000538468		1.12847	0.174372
520	Desmoglein-1 OS=Homo sapiens GN=DSG1 PE=1 SV=2	DSG1	DSG1_HUMAN	114 kDa	4	0	0	0	0	11		0.00020938	0	0	0	0	0.000532378		6.97934e-05	0.000120886	0.000177459	0.000307369		0.393292	-1.34633
72	Desmoplakin OS=Homo sapiens GN=DSP PE=1 SV=3	DSP	sp|P15924|DESP_HUMAN	332 kDa	38	5	50	22	7	56		0.00198911	0.000375573	0.00323604	0.00123166	0.00134228	0.00271029		0.00186691	0.00143414	0.00176141	0.000823611		1.05989	0.0839177
583	Destrin OS=Homo sapiens GN=DSTN PE=1 SV=3	DSTN	sp|P60981|DEST_HUMAN	19 kDa	7	0	5	3	0	0		0.000366415	0	0.000323604	0.000167954	0	0		0.000230006	0.000200338	5.59848e-05	9.69685e-05		4.10837	2.03857
705	Developmentally-regulated GTP-binding protein 1 OS=Homo sapiens GN=DRG1 PE=1 SV=1	DRG1	DRG1_HUMAN	41 kDa	0	4	11	0	0	0		0	0.000300458	0.000711928	0	0	0		0.000337462	0.000357404	0	0		100	6.64386
1213	Digestive organ expansion factor homolog OS=Homo sapiens GN=DIEXF PE=1 SV=2	DIEXF	DIEXF_HUMAN	87 kDa	0	0	0	0	0	2		0	0	0	0	0	9.67961e-05		0	0	3.22654e-05	5.58852e-05		0	#NUM!
1249	Dihydrolipoyllysine-residue succinyltransferase component of 2-oxoglutarate dehydrogenase complex, mitochondrial OS=Homo sapiens GN=DLST PE=1 SV=4	DLST	ODO2_HUMAN	49 kDa	2	0	0	0	0	0		0.00010469	0	0	0	0	0		3.48967e-05	6.04429e-05	0	0		100	6.64386
414	Dihydropyrimidinase-related protein 2 OS=Homo sapiens GN=DPYSL2 PE=1 SV=1	DPYSL2	sp|Q16555|DPYL2_HUMAN	62 kDa	12	5	0	3	2	6		0.000628141	0.000375573	0	0.000167954	0.000383509	0.000290388		0.000334571	0.000316071	0.000280617	0.000108109		1.19227	0.25371
1057	DIS3-like exonuclease 2 OS=Homo sapiens GN=DIS3L2 PE=1 SV=4	DIS3L2	sp|Q8IYB7|DI3L2_HUMAN	99 kDa	0	0	0	0	0	5		0	0	0	0	0	0.00024199		0	0	8.06634e-05	0.000139713		0	#NUM!
666	Disco-interacting protein 2 homolog C OS=Homo sapiens GN=DIP2C PE=2 SV=2	DIP2C	DIP2C_HUMAN	171 kDa	0	0	0	0	0	6		0	0	0	0	0	0.000290388		0	0	9.67961e-05	0.000167656		0	#NUM!
192	DNA damage-binding protein 1 OS=Homo sapiens GN=DDB1 PE=1 SV=1	DDB1	DDB1_HUMAN	127 kDa	3	0	0	27	9	56		0.000157035	0	0	0.00151159	0.00172579	0.00271029		5.23451e-05	9.06643e-05	0.00198256	0.000639271		0.0264028	-5.24316
460	DNA topoisomerase 2-beta OS=Homo sapiens GN=TOP2B PE=1 SV=3	TOP2B	sp|Q02880|TOP2B_HUMAN (+1)	183 kDa	0	0	0	0	0	8		0	0	0	0	0	0.000387184		0	0	0.000129061	0.000223541		0	#NUM!
359	DNA-3-methyladenine glycosylase OS=Homo sapiens GN=MPG PE=1 SV=3	MPG	sp|P29372|3MG_HUMAN	33 kDa	0	5	4	0	0	0		0	0.000375573	0.000258883	0	0	0		0.000211485	0.00019222	0	0		100	6.64386
812	DNA-binding protein A OS=Homo sapiens GN=CSDA PE=1 SV=4	CSDA	sp|P16989|DBPA_HUMAN	40 kDa	0	0	18	0	0	23		0	0	0.00116497	0	0	0.00111315		0.000388324	0.000672598	0.000371052	0.00064268		1.04655	0.0656427
109	DNA-dependent protein kinase catalytic subunit OS=Homo sapiens GN=PRKDC PE=1 SV=3	PRKDC	sp|P78527|PRKDC_HUMAN	469 kDa	14	0	0	20	0	57		0.000732831	0	0	0.0011197	0	0.00275869		0.000244277	0.0004231	0.00129279	0.00138747		0.188953	-2.4039
716	DNA-directed RNA polymerase II subunit RPB1 OS=Homo sapiens GN=POLR2A PE=1 SV=2	POLR2A	RPB1_HUMAN	217 kDa	0	0	0	0	0	2		0	0	0	0	0	9.67961e-05		0	0	3.22654e-05	5.58852e-05		0	#NUM!
649	DNA-directed RNA polymerase III subunit RPC2 OS=Homo sapiens GN=POLR3B PE=1 SV=2	POLR3B	sp|Q9NW08|RPC2_HUMAN	128 kDa	0	0	0	0	0	4		0	0	0	0	0	0.000193592		0	0	6.45307e-05	0.00011177		0	#NUM!
1283	DNA-directed RNA polymerase III subunit RPC3 OS=Homo sapiens GN=POLR3C PE=1 SV=1	POLR3C	RPC3_HUMAN	61 kDa	0	0	0	0	0	2		0	0	0	0	0	9.67961e-05		0	0	3.22654e-05	5.58852e-05		0	#NUM!
569	DNA-directed RNA polymerase OS=Homo sapiens GN=POLR2B PE=2 SV=2	POLR2B	C9J4M6_HUMAN	125 kDa	0	0	0	5	0	5		0	0	0	0.000279924	0	0.00024199		0	0	0.000173971	0.000151853		0	#NUM!
850	DNA-directed RNA polymerases I and III subunit RPAC1 OS=Homo sapiens GN=POLR1C PE=1 SV=1	POLR1C	sp|O15160|RPAC1_HUMAN	39 kDa	0	0	0	3	0	2		0	0	0	0.000167954	0	9.67961e-05		0	0	8.82501e-05	8.43027e-05		0	#NUM!
819	DNA-directed RNA polymerases I, II, and III subunit RPABC1 OS=Homo sapiens GN=POLR2E PE=1 SV=4	POLR2E	RPAB1_HUMAN	25 kDa	0	0	0	6	0	6		0	0	0	0.000335909	0	0.000290388		0	0	0.000208766	0.000182223		0	#NUM!
1008	DNA-directed RNA polymerases I, II, and III subunit RPABC3 OS=Homo sapiens GN=POLR2H PE=1 SV=4	POLR2H	RPAB3_HUMAN (+1)	17 kDa	0	0	0	5	0	0		0	0	0	0.000279924	0	0		0	0	9.3308e-05	0.000161614		0	#NUM!
481	DnaJ homolog subfamily A member 1 OS=Homo sapiens GN=DNAJA1 PE=1 SV=2	DNAJA1	DNJA1_HUMAN	45 kDa	2	0	0	5	2	4		0.00010469	0	0	0.000279924	0.000383509	0.000193592		3.48967e-05	6.04429e-05	0.000285675	9.5089e-05		0.122155	-3.03321
450	DnaJ homolog subfamily A member 2 OS=Homo sapiens GN=DNAJA2 PE=1 SV=1	DNAJA2	DNJA2_HUMAN	46 kDa	0	0	0	5	5	14		0	0	0	0.000279924	0.000958773	0.000677572		0	0	0.000638756	0.000341085		0	#NUM!
1168	DnaJ homolog subfamily B member 11 OS=Homo sapiens GN=DNAJB11 PE=1 SV=1	DNAJB11	DJB11_HUMAN	41 kDa	0	0	0	2	0	0		0	0	0	0.00011197	0	0		0	0	3.73232e-05	6.46456e-05		0	#NUM!
1231	DnaJ homolog subfamily C member 8 OS=Homo sapiens GN=DNAJC8 PE=1 SV=2	DNAJC8	DNJC8_HUMAN	30 kDa	2	0	2	0	0	0		0.00010469	0	0.000129441	0	0	0		7.80439e-05	6.87116e-05	0	0		100	6.64386
1125	Dolichyl-diphosphooligosaccharide--protein glycosyltransferase 48 kDa subunit OS=Homo sapiens GN=DDOST PE=1 SV=4	DDOST	OST48_HUMAN	51 kDa	0	0	0	4	0	2		0	0	0	0.000223939	0	9.67961e-05		0	0	0.000106912	0.000112312		0	#NUM!
1010	Dolichyl-diphosphooligosaccharide--protein glycosyltransferase subunit 1 OS=Homo sapiens GN=RPN1 PE=1 SV=1	RPN1	RPN1_HUMAN	69 kDa	0	0	0	2	0	3		0	0	0	0.00011197	0	0.000145194		0	0	8.57212e-05	7.60727e-05		0	#NUM!
1002	Drebrin OS=Homo sapiens GN=DBN1 PE=2 SV=1	DBN1	A8MV58_HUMAN	76 kDa	4	0	0	0	0	0		0.00020938	0	0	0	0	0		6.97934e-05	0.000120886	0	0		100	6.64386
974	Dynactin subunit 1 OS=Homo sapiens GN=DCTN1 PE=2 SV=2	DCTN1	A8MY36_HUMAN	141 kDa	0	0	0	3	0	0		0	0	0	0.000167954	0	0		0	0	5.59848e-05	9.69685e-05		0	#NUM!
462	Dynactin subunit 2 OS=Homo sapiens GN=DCTN2 PE=1 SV=4	DCTN2	sp|Q13561|DCTN2_HUMAN (+3)	44 kDa	4	0	0	3	0	8		0.00020938	0	0	0.000167954	0	0.000387184		6.97934e-05	0.000120886	0.000185046	0.000194157		0.377168	-1.40672
143	Dystonin OS=Homo sapiens GN=DST PE=1 SV=4	DST	sp|Q03001|DYST_HUMAN	861 kDa	0	0	5	0	0	3		0	0	0.000323604	0	0	0.000145194		0.000107868	0.000186833	4.8398e-05	8.38278e-05		2.22877	1.15625
1130	E3 ubiquitin/ISG15 ligase TRIM25 OS=Homo sapiens GN=TRIM25 PE=1 SV=2	TRIM25	TRI25_HUMAN	71 kDa	0	0	0	0	0	4		0	0	0	0	0	0.000193592		0	0	6.45307e-05	0.00011177		0	#NUM!
1292	E3 ubiquitin-protein ligase ARIH1 OS=Homo sapiens GN=ARIH1 PE=1 SV=2	ARIH1	ARI1_HUMAN	64 kDa	0	0	0	0	0	3		0	0	0	0	0	0.000145194		0	0	4.8398e-05	8.38278e-05		0	#NUM!
817	E3 ubiquitin-protein ligase HECTD3 OS=Homo sapiens GN=HECTD3 PE=1 SV=1	HECTD3	sp|Q5T447|HECD3_HUMAN	97 kDa	0	0	0	2	0	7		0	0	0	0.00011197	0	0.000338786		0	0	0.000150252	0.000172607		0	#NUM!
138	E3 ubiquitin-protein ligase HUWE1 OS=Homo sapiens GN=HUWE1 PE=1 SV=3	HUWE1	sp|Q7Z6Z7|HUWE1_HUMAN (+2)	482 kDa	0	0	0	12	0	84		0	0	0	0.000671817	0	0.00406543		0	0	0.00157908	0.00217929		0	#NUM!
168	E3 ubiquitin-protein ligase UBR4 OS=Homo sapiens GN=UBR4 PE=1 SV=1	UBR4	sp|Q5T4S7|UBR4_HUMAN (+2)	574 kDa	0	0	0	3	0	44		0	0	0	0.000167954	0	0.00212951		0	0	0.000765822	0.00118397		0	#NUM!
531	E3 ubiquitin-protein ligase UBR5 OS=Homo sapiens GN=UBR5 PE=1 SV=2	UBR5	UBR5_HUMAN (+1)	309 kDa	0	0	0	0	0	7		0	0	0	0	0	0.000338786		0	0	0.000112929	0.000195598		0	#NUM!
513	Early endosome antigen 1 OS=Homo sapiens GN=EEA1 PE=1 SV=2	EEA1	EEA1_HUMAN	162 kDa	8	0	0	0	0	2		0.00041876	0	0	0	0	9.67961e-05		0.000139587	0.000241771	3.22654e-05	5.58852e-05		4.32621	2.11311
402	Echinoderm microtubule-associated protein-like 1 OS=Homo sapiens GN=EML1 PE=1 SV=3	EML1	sp|O00423|EMAL1_HUMAN (+2)	90 kDa	0	0	0	0	0	4		0	0	0	0	0	0.000193592		0	0	6.45307e-05	0.00011177		0	#NUM!
903	Echinoderm microtubule-associated protein-like 3 (Fragment) OS=Homo sapiens GN=EML3 PE=4 SV=1	EML3	H0Y3M3_HUMAN	98 kDa	0	0	0	0	0	3		0	0	0	0	0	0.000145194		0	0	4.8398e-05	8.38278e-05		0	#NUM!
522	Echinoderm microtubule-associated protein-like 4 OS=Homo sapiens GN=EML4 PE=2 SV=3	EML4	B5MBZ0_HUMAN	110 kDa	0	0	0	0	0	5		0	0	0	0	0	0.00024199		0	0	8.06634e-05	0.000139713		0	#NUM!
1006	EGF-containing fibulin-like extracellular matrix protein 2 OS=Homo sapiens GN=EFEMP2 PE=1 SV=3	EFEMP2	FBLN4_HUMAN	49 kDa	4	0	2	0	0	0		0.00020938	0	0.000129441	0	0	0		0.000112941	0.000105661	0	0		100	6.64386
696	EGF-like repeat and discoidin I-like domain-containing protein 3 OS=Homo sapiens GN=EDIL3 PE=1 SV=1	EDIL3	sp|O43854|EDIL3_HUMAN (+1)	54 kDa	0	4	5	0	0	0		0	0.000300458	0.000323604	0	0	0		0.000208021	0.000180522	0	0		100	6.64386
425	EH domain-containing protein 2 OS=Homo sapiens GN=EHD2 PE=1 SV=2	EHD2	EHD2_HUMAN	61 kDa	2	5	5	5	0	5		0.00010469	0.000375573	0.000323604	0.000279924	0	0.00024199		0.000267956	0.00014376	0.000173971	0.000151853		1.54023	0.623144
539	EH domain-containing protein 3 OS=Homo sapiens GN=EHD3 PE=1 SV=2	EHD3	EHD3_HUMAN	61 kDa	0	3	18	0	0	2		0	0.000225344	0.00116497	0	0	9.67961e-05		0.000463439	0.000617906	3.22654e-05	5.58852e-05		14.3634	3.84432
964	EH domain-containing protein 4 OS=Homo sapiens GN=EHD4 PE=1 SV=1	EHD4	EHD4_HUMAN	61 kDa	0	0	7	0	0	0		0	0	0.000453045	0	0	0		0.000151015	0.000261566	0	0		100	6.64386
642	ELAV-like protein 1 OS=Homo sapiens GN=ELAVL1 PE=2 SV=1	ELAVL1	B4DVB8_HUMAN	39 kDa	0	3	5	2	0	0		0	0.000225344	0.000323604	0.00011197	0	0		0.000182982	0.000165909	3.73232e-05	6.46456e-05		4.90265	2.29356
390	ELKS/Rab6-interacting/CAST family member 1 OS=Homo sapiens GN=ERC1 PE=2 SV=1	ERC1	G8JLD3_HUMAN	125 kDa	0	0	3	0	0	0		0	0	0.000194162	0	0	0		6.47207e-05	0.0001121	0	0		100	6.64386
50	Elongation factor 1-alpha 1 OS=Homo sapiens GN=EEF1A1 PE=1 SV=1	EEF1A1	EF1A1_HUMAN (+1)	50 kDa	46	32	73	76	17	80		0.00240787	0.00240367	0.00472461	0.00425484	0.00325983	0.00387184		0.00317872	0.00133879	0.0037955	0.000501881		0.837495	-0.255847
1201	Elongation factor 1-beta OS=Homo sapiens GN=EEF1B2 PE=1 SV=3	EEF1B2	EF1B_HUMAN	25 kDa	2	0	0	0	0	0		0.00010469	0	0	0	0	0		3.48967e-05	6.04429e-05	0	0		100	6.64386
233	Elongation factor 1-delta OS=Homo sapiens GN=EEF1D PE=2 SV=1	EEF1D	E9PRY8_HUMAN	77 kDa	6	0	2	16	6	23		0.00031407	0	0.000129441	0.000895756	0.00115053	0.00111315		0.000147837	0.000157841	0.00105315	0.000137578		0.140377	-2.83262
327	Elongation factor 1-gamma OS=Homo sapiens GN=EEF1G PE=2 SV=1	EEF1G	B4DTG2_HUMAN	56 kDa	11	0	0	6	3	15		0.000575796	0	0	0.000335909	0.000575264	0.00072597		0.000191932	0.000332436	0.000545714	0.000196703		0.351708	-1.50755
141	Elongation factor 2 OS=Homo sapiens GN=EEF2 PE=1 SV=4	EEF2	EF2_HUMAN	95 kDa	36	16	4	18	8	23		0.00188442	0.00120183	0.000258883	0.00100773	0.00153404	0.00111315		0.00111505	0.000816237	0.00121831	0.000278466		0.915243	-0.127773
1073	Emerin OS=Homo sapiens GN=EMD PE=1 SV=1	EMD	EMD_HUMAN	29 kDa	2	0	0	2	0	0		0.00010469	0	0	0.00011197	0	0		3.48967e-05	6.04429e-05	3.73232e-05	6.46456e-05		0.934987	-0.0969811
296	EMILIN-1 OS=Homo sapiens GN=EMILIN1 PE=1 SV=2	EMILIN1	EMIL1_HUMAN	107 kDa	6	21	6	9	5	5		0.00031407	0.00157741	0.000388324	0.000503863	0.000958773	0.00024199		0.000759933	0.000708924	0.000568209	0.000362698		1.33742	0.419452
1034	Endophilin-A2 OS=Homo sapiens GN=SH3GL1 PE=1 SV=1	SH3GL1	sp|Q99961|SH3G1_HUMAN	41 kDa	2	0	0	0	0	0		0.00010469	0	0	0	0	0		3.48967e-05	6.04429e-05	0	0		100	6.64386
139	Endoplasmin OS=Homo sapiens GN=HSP90B1 PE=1 SV=1	HSP90B1	ENPL_HUMAN	92 kDa	6	0	0	56	4	62		0.00031407	0	0	0.00313515	0.000767018	0.00300068		0.00010469	0.000181329	0.00230095	0.00133012		0.0454987	-4.45803
403	Eukaryotic initiation factor 4A-I OS=Homo sapiens GN=EIF4A1 PE=1 SV=1	EIF4A1	sp|P60842|IF4A1_HUMAN	46 kDa	16	2	7	11	2	10		0.000837521	0.000150229	0.000453045	0.000615832	0.000383509	0.00048398		0.000480265	0.000344453	0.000494441	0.000116514		0.97133	-0.0419664
368	Eukaryotic initiation factor 4A-III OS=Homo sapiens GN=EIF4A3 PE=1 SV=4	EIF4A3	IF4A3_HUMAN	47 kDa	5	0	4	8	4	4		0.000261725	0	0.000258883	0.000447878	0.000767018	0.000193592		0.000173536	0.000150293	0.000469496	0.000287324		0.369622	-1.43588
1109	Eukaryotic peptide chain release factor GTP-binding subunit ERF3B OS=Homo sapiens GN=GSPT2 PE=1 SV=2	GSPT2	ERF3B_HUMAN	69 kDa	0	0	0	2	0	0		0	0	0	0.00011197	0	0		0	0	3.73232e-05	6.46456e-05		0	#NUM!
1173	Eukaryotic peptide chain release factor subunit 1 OS=Homo sapiens GN=ETF1 PE=1 SV=3	ETF1	ERF1_HUMAN	49 kDa	0	0	2	0	0	0		0	0	0.000129441	0	0	0		4.31472e-05	7.47331e-05	0	0		100	6.64386
558	Eukaryotic translation initiation factor 1A, X-chromosomal OS=Homo sapiens GN=EIF1AX PE=1 SV=2	EIF1AX	IF1AX_HUMAN	16 kDa	11	3	13	0	0	0		0.000575796	0.000225344	0.000841369	0	0	0		0.000547503	0.000308986	0	0		100	6.64386
633	Eukaryotic translation initiation factor 2 subunit 1 (Fragment) OS=Homo sapiens GN=EIF2S1 PE=4 SV=1	EIF2S1	H0YJS4_HUMAN	29 kDa	0	0	8	0	0	5		0	0	0.000517766	0	0	0.00024199		0.000172589	0.000298932	8.06634e-05	0.000139713		2.13962	1.09735
830	Eukaryotic translation initiation factor 2 subunit 1 OS=Homo sapiens GN=EIF2S1 PE=1 SV=3	EIF2S1	IF2A_HUMAN	36 kDa	2	0	17	2	0	12		0.00010469	0	0.00110025	0.00011197	0	0.000580776		0.000401648	0.00060727	0.000230915	0.000308117		1.73937	0.798566
1032	Eukaryotic translation initiation factor 2 subunit 2 OS=Homo sapiens GN=EIF2S2 PE=1 SV=2	EIF2S2	IF2B_HUMAN	38 kDa	4	0	2	2	0	2		0.00020938	0	0.000129441	0.00011197	0	9.67961e-05		0.000112941	0.000105661	6.95885e-05	6.07411e-05		1.62298	0.698642
585	Eukaryotic translation initiation factor 2 subunit 3 OS=Homo sapiens GN=EIF2S3 PE=1 SV=3	EIF2S3	IF2G_HUMAN	51 kDa	2	0	6	3	0	6		0.00010469	0	0.000388324	0.000167954	0	0.000290388		0.000164338	0.000200916	0.000152781	0.000145788		1.07565	0.105204
1215	Eukaryotic translation initiation factor 2A OS=Homo sapiens GN=EIF2A PE=1 SV=3	EIF2A	sp|Q9BY44|EIF2A_HUMAN (+1)	65 kDa	0	0	0	0	0	3		0	0	0	0	0	0.000145194		0	0	4.8398e-05	8.38278e-05		0	#NUM!
65	Eukaryotic translation initiation factor 3 subunit A OS=Homo sapiens GN=EIF3A PE=1 SV=1	EIF3A	EIF3A_HUMAN	167 kDa	2	0	2	50	10	161		0.00010469	0	0.000129441	0.00279924	0.00191755	0.00779208		7.80439e-05	6.87116e-05	0.00416962	0.00316797		0.0187173	-5.73949
116	Eukaryotic translation initiation factor 3 subunit B OS=Homo sapiens GN=EIF3B PE=1 SV=3	EIF3B	sp|P55884|EIF3B_HUMAN (+1)	92 kDa	4	0	2	36	9	92		0.00020938	0	0.000129441	0.00201545	0.00172579	0.00445262		0.000112941	0.000105661	0.00273129	0.00149774		0.0413507	-4.59595
114	Eukaryotic translation initiation factor 3 subunit C OS=Homo sapiens GN=EIF3C PE=1 SV=1	EIF3C	EIF3C_HUMAN (+1)	105 kDa	0	0	0	28	4	138		0	0	0	0.00156757	0.000767018	0.00667893		0	0	0.00300451	0.00320722		0	#NUM!
424	Eukaryotic translation initiation factor 3 subunit D OS=Homo sapiens GN=EIF3D PE=2 SV=1	EIF3D	B4DVY1_HUMAN (+1)	58 kDa	0	0	0	4	3	24		0	0	0	0.000223939	0.000575264	0.00116155		0	0	0.000653585	0.000473688		0	#NUM!
134	Eukaryotic translation initiation factor 3 subunit E OS=Homo sapiens GN=EIF3E PE=1 SV=1	EIF3E	EIF3E_HUMAN	52 kDa	3	0	8	45	22	60		0.000157035	0	0.000517766	0.00251931	0.0042186	0.00290388		0.000224934	0.000265477	0.00321393	0.000891062		0.0699871	-3.83677
257	Eukaryotic translation initiation factor 3 subunit F OS=Homo sapiens GN=EIF3F PE=1 SV=1	EIF3F	EIF3F_HUMAN (+1)	38 kDa	5	0	0	37	8	25		0.000261725	0	0	0.00207144	0.00153404	0.00120995		8.72418e-05	0.000151107	0.00160514	0.000435122		0.0543515	-4.20154
607	Eukaryotic translation initiation factor 3 subunit G OS=Homo sapiens GN=EIF3G PE=1 SV=2	EIF3G	EIF3G_HUMAN	36 kDa	0	0	0	4	0	11		0	0	0	0.000223939	0	0.000532378		0	0	0.000252106	0.000267304		0	#NUM!
299	Eukaryotic translation initiation factor 3 subunit H OS=Homo sapiens GN=EIF3S3 PE=2 SV=1	EIF3S3	B3KS98_HUMAN	42 kDa	2	0	0	15	3	19		0.00010469	0	0	0.000839772	0.000575264	0.000919562		3.48967e-05	6.04429e-05	0.000778199	0.000180219		0.0448429	-4.47898
313	Eukaryotic translation initiation factor 3 subunit I OS=Homo sapiens GN=EIF3I PE=1 SV=1	EIF3I	EIF3I_HUMAN	37 kDa	2	0	5	11	5	34		0.00010469	0	0.000323604	0.000615832	0.000958773	0.00164553		0.000142765	0.000165127	0.00107338	0.00052433		0.133005	-2.91045
893	Eukaryotic translation initiation factor 3 subunit K OS=Homo sapiens GN=EIF3K PE=4 SV=1	EIF3K	K7ES31_HUMAN (+1)	16 kDa	0	0	0	5	0	6		0	0	0	0.000279924	0	0.000290388		0	0	0.000190104	0.000164718		0	#NUM!
156	Eukaryotic translation initiation factor 3 subunit L OS=Homo sapiens GN=EIF3L PE=2 SV=1	EIF3L	B0QY89_HUMAN (+1)	71 kDa	0	0	6	27	15	70		0	0	0.000388324	0.00151159	0.00287632	0.00338786		0.000129441	0.000224199	0.00259192	0.000969928		0.0499403	-4.32365
357	Eukaryotic translation initiation factor 3 subunit M OS=Homo sapiens GN=EIF3M PE=1 SV=1	EIF3M	EIF3M_HUMAN	43 kDa	0	0	0	12	2	20		0	0	0	0.000671817	0.000383509	0.000967961		0	0	0.000674429	0.000292234		0	#NUM!
474	Eukaryotic translation initiation factor 4 gamma 1 OS=Homo sapiens GN=EIF4G1 PE=2 SV=1	EIF4G1	G5E9S1_HUMAN	155 kDa	0	0	0	2	0	5		0	0	0	0.00011197	0	0.00024199		0	0	0.000117987	0.000121107		0	#NUM!
771	Eukaryotic translation initiation factor 4 gamma 2 OS=Homo sapiens GN=EIF4G2 PE=1 SV=1	EIF4G2	sp|P78344|IF4G2_HUMAN	102 kDa	3	0	0	0	0	2		0.000157035	0	0	0	0	9.67961e-05		5.23451e-05	9.06643e-05	3.22654e-05	5.58852e-05		1.62233	0.698068
876	Eukaryotic translation initiation factor 4H OS=Homo sapiens GN=EIF4H PE=1 SV=5	EIF4H	sp|Q15056|IF4H_HUMAN	27 kDa	2	0	3	0	0	0		0.00010469	0	0.000194162	0	0	0		9.96174e-05	9.71804e-05	0	0		100	6.64386
1056	Eukaryotic translation initiation factor 5 OS=Homo sapiens GN=EIF5 PE=1 SV=2	EIF5	IF5_HUMAN	49 kDa	0	0	0	0	0	4		0	0	0	0	0	0.000193592		0	0	6.45307e-05	0.00011177		0	#NUM!
422	Eukaryotic translation initiation factor 5B OS=Homo sapiens GN=EIF5B PE=1 SV=4	EIF5B	IF2P_HUMAN	139 kDa	0	0	0	3	0	19		0	0	0	0.000167954	0	0.000919562		0	0	0.000362506	0.00048968		0	#NUM!
910	Eukaryotic translation initiation factor 6 OS=Homo sapiens GN=EIF6 PE=1 SV=1	EIF6	IF6_HUMAN	27 kDa	4	2	0	0	0	5		0.00020938	0.000150229	0	0	0	0.00024199		0.00011987	0.000107941	8.06634e-05	0.000139713		1.48605	0.571482
1288	Exocyst complex component 2 OS=Homo sapiens GN=EXOC2 PE=1 SV=1	EXOC2	EXOC2_HUMAN	104 kDa	2	0	0	0	0	0		0.00010469	0	0	0	0	0		3.48967e-05	6.04429e-05	0	0		100	6.64386
1172	Exocyst complex component 4 OS=Homo sapiens GN=EXOC4 PE=1 SV=1	EXOC4	EXOC4_HUMAN	111 kDa	2	0	0	0	0	0		0.00010469	0	0	0	0	0		3.48967e-05	6.04429e-05	0	0		100	6.64386
907	Exosome complex component MTR3 OS=Homo sapiens GN=EXOSC6 PE=1 SV=1	EXOSC6	EXOS6_HUMAN	28 kDa	0	0	0	2	0	3		0	0	0	0.00011197	0	0.000145194		0	0	8.57212e-05	7.60727e-05		0	#NUM!
1278	Exosome complex component RRP4 OS=Homo sapiens GN=EXOSC2 PE=1 SV=2	EXOSC2	EXOS2_HUMAN	33 kDa	0	0	0	0	0	2		0	0	0	0	0	9.67961e-05		0	0	3.22654e-05	5.58852e-05		0	#NUM!
1064	Exosome complex component RRP41 OS=Homo sapiens GN=EXOSC4 PE=1 SV=3	EXOSC4	EXOS4_HUMAN	26 kDa	2	0	0	2	0	0		0.00010469	0	0	0.00011197	0	0		3.48967e-05	6.04429e-05	3.73232e-05	6.46456e-05		0.934987	-0.0969811
1237	Exosome complex component RRP45 OS=Homo sapiens GN=EXOSC9 PE=1 SV=3	EXOSC9	sp|Q06265|EXOS9_HUMAN (+2)	49 kDa	0	0	0	0	0	3		0	0	0	0	0	0.000145194		0	0	4.8398e-05	8.38278e-05		0	#NUM!
728	Exportin-T OS=Homo sapiens GN=XPOT PE=1 SV=2	XPOT	XPOT_HUMAN	110 kDa	7	0	0	3	0	0		0.000366415	0	0	0.000167954	0	0		0.000122138	0.00021155	5.59848e-05	9.69685e-05		2.18164	1.12541
361	Extracellular sulfatase Sulf-1 OS=Homo sapiens GN=SULF1 PE=1 SV=1	SULF1	SULF1_HUMAN	101 kDa	5	4	6	5	0	11		0.000261725	0.000300458	0.000388324	0.000279924	0	0.000532378		0.000316836	6.48691e-05	0.000270767	0.000266307		1.17014	0.226682
715	Ezrin OS=Homo sapiens GN=EZR PE=1 SV=4	EZR	EZRI_HUMAN	69 kDa	12	13	0	0	0	0		0.000628141	0.000976489	0	0	0	0		0.000534877	0.00049488	0	0		100	6.64386
435	FACT complex subunit SPT16 OS=Homo sapiens GN=SUPT16H PE=1 SV=1	SUPT16H	SP16H_HUMAN	120 kDa	0	0	0	0	0	20		0	0	0	0	0	0.000967961		0	0	0.000322654	0.000558852		0	#NUM!
413	FACT complex subunit SSRP1 OS=Homo sapiens GN=SSRP1 PE=1 SV=1	SSRP1	SSRP1_HUMAN	81 kDa	0	0	0	2	0	16		0	0	0	0.00011197	0	0.000774368		0	0	0.000295446	0.00041852		0	#NUM!
615	F-actin-capping protein subunit alpha-1 OS=Homo sapiens GN=CAPZA1 PE=1 SV=3	CAPZA1	CAZA1_HUMAN	33 kDa	4	0	3	4	0	7		0.00020938	0	0.000194162	0.000223939	0	0.000338786		0.000134514	0.000116741	0.000187575	0.000172296		0.717122	-0.47971
1051	Fanconi anemia group A protein (Fragment) OS=Homo sapiens GN=FANCA PE=4 SV=1	FANCA	H3BRT6_HUMAN	17 kDa	0	3	3	0	0	0		0	0.000225344	0.000194162	0	0	0		0.000139835	0.0001221	0	0		100	6.64386
1250	Far upstream element-binding protein 1 OS=Homo sapiens GN=FUBP1 PE=1 SV=3	FUBP1	sp|Q96AE4|FUBP1_HUMAN (+3)	68 kDa	4	0	0	0	0	0		0.00020938	0	0	0	0	0		6.97934e-05	0.000120886	0	0		100	6.64386
676	Far upstream element-binding protein 2 OS=Homo sapiens GN=KHSRP PE=1 SV=4	KHSRP	FUBP2_HUMAN	73 kDa	8	0	0	3	2	0		0.00041876	0	0	0.000167954	0.000383509	0		0.000139587	0.000241771	0.000183821	0.000192246		0.759362	-0.39714
951	Far upstream element-binding protein 3 OS=Homo sapiens GN=FUBP3 PE=1 SV=2	FUBP3	sp|Q96I24|FUBP3_HUMAN	62 kDa	5	0	0	0	0	0		0.000261725	0	0	0	0	0		8.72418e-05	0.000151107	0	0		100	6.64386
624	Fatty acid synthase OS=Homo sapiens GN=FASN PE=1 SV=3	FASN	FAS_HUMAN	273 kDa	2	0	0	0	0	0		0.00010469	0	0	0	0	0		3.48967e-05	6.04429e-05	0	0		100	6.64386
222	Fermitin family homolog 2 OS=Homo sapiens GN=FERMT2 PE=1 SV=1	FERMT2	sp|Q96AC1|FERM2_HUMAN (+1)	78 kDa	28	14	15	4	0	7		0.00146566	0.0010516	0.000970811	0.000223939	0	0.000338786		0.00116269	0.000265471	0.000187575	0.000172296		6.19854	2.63193
807	Ferritin heavy chain OS=Homo sapiens GN=FTH1 PE=1 SV=2	FTH1	FRIH_HUMAN	21 kDa	0	0	0	3	0	10		0	0	0	0.000167954	0	0.00048398		0	0	0.000217312	0.000245736		0	#NUM!
49	Fibrillin-1 OS=Homo sapiens GN=FBN1 PE=1 SV=3	FBN1	FBN1_HUMAN	312 kDa	77	87	42	65	11	33		0.00403057	0.00653497	0.00271827	0.00363901	0.0021093	0.00159713		0.00442794	0.00193913	0.00244848	0.00106235		1.80844	0.854747
1298	Fibrinogen beta chain OS=Homo sapiens GN=FGB PE=1 SV=2	FGB	FIBB_HUMAN	56 kDa	0	0	0	0	0	2		0	0	0	0	0	9.67961e-05		0	0	3.22654e-05	5.58852e-05		0	#NUM!
1178	Fibrinogen-like protein 1 OS=Homo sapiens GN=FGL1 PE=1 SV=3	FGL1	FGL1_HUMAN (+1)	36 kDa	4	0	2	0	0	0		0.00020938	0	0.000129441	0	0	0		0.000112941	0.000105661	0	0		100	6.64386
184	Fibroblast growth factor 2 OS=Homo sapiens GN=FGF2 PE=1 SV=3	FGF2	sp|P09038|FGF2_HUMAN	31 kDa	29	23	33	2	0	10		0.00151801	0.00172763	0.00213578	0.00011197	0	0.00048398		0.00179381	0.00031416	0.00019865	0.000253366		9.03	3.17473
902	Fibromodulin OS=Homo sapiens GN=FMOD PE=1 SV=2	FMOD	FMOD_HUMAN	43 kDa	0	0	0	2	0	4		0	0	0	0.00011197	0	0.000193592		0	0	0.000101854	9.71917e-05		0	#NUM!
2	Fibronectin OS=Homo sapiens GN=FN1 PE=1 SV=4	FN1	sp|P02751|FINC_HUMAN (+2)	263 kDa	1420	1752	1124	329	139	228		0.07433	0.131601	0.0727461	0.018419	0.0266539	0.0110347		0.0928923	0.0335318	0.0187025	0.00781343		4.96683	2.31232
343	Fibronectin type III domain-containing protein 1 OS=Homo sapiens GN=FNDC1 PE=1 SV=4	FNDC1	sp|Q4ZHG4|FNDC1_HUMAN	206 kDa	0	7	0	11	0	0		0	0.000525802	0	0.000615832	0	0		0.000175267	0.000303572	0.000205277	0.000355551		0.853807	-0.228019
236	Fibulin-1 OS=Homo sapiens GN=FBLN1 PE=1 SV=4	FBLN1	sp|P23142|FBLN1_HUMAN	77 kDa	23	20	16	7	0	4		0.00120394	0.00150229	0.00103553	0.000391893	0	0.000193592		0.00124725	0.000236375	0.000195162	0.000195951		6.39087	2.67601
652	Fibulin-2 OS=Homo sapiens GN=FBLN2 PE=1 SV=2	FBLN2	sp|P98095|FBLN2_HUMAN (+2)	127 kDa	9	9	3	0	0	0		0.000471106	0.000676031	0.000194162	0	0	0		0.0004471	0.00024183	0	0		100	6.64386
293	Filaggrin OS=Homo sapiens GN=FLG PE=1 SV=3	FLG	FILA_HUMAN	435 kDa	3	0	0	2	0	0		0.000157035	0	0	0.00011197	0	0		5.23451e-05	9.06643e-05	3.73232e-05	6.46456e-05		1.40248	0.487981
238	Filaggrin-2 OS=Homo sapiens GN=FLG2 PE=1 SV=1	FLG2	FILA2_HUMAN	248 kDa	15	3	14	16	0	22		0.000785176	0.000225344	0.00090609	0.000895756	0	0.00106476		0.00063887	0.000363191	0.000653504	0.000572225		0.977606	-0.0326745
10	Filamin-A OS=Homo sapiens GN=FLNA PE=1 SV=4	FLNA	sp|P21333|FLNA_HUMAN (+1)	281 kDa	630	230	145	216	96	101		0.0329774	0.0172763	0.00938451	0.0120927	0.0184084	0.0048882		0.0198794	0.0120099	0.0117964	0.00676499		1.6852	0.752922
718	Filamin-binding LIM protein 1 OS=Homo sapiens GN=FBLIM1 PE=1 SV=2	FBLIM1	sp|Q8WUP2|FBLI1_HUMAN (+1)	41 kDa	8	6	5	0	0	0		0.00041876	0.000450687	0.000323604	0	0	0		0.000397684	6.61115e-05	0	0		100	6.64386
657	Focal adhesion kinase 1 (Fragment) OS=Homo sapiens GN=PTK2 PE=4 SV=1	PTK2	H0YBP1_HUMAN	116 kDa	5	0	0	0	0	0		0.000261725	0	0	0	0	0		8.72418e-05	0.000151107	0	0		100	6.64386
1234	Follistatin (Fragment) OS=Homo sapiens GN=FST PE=4 SV=1	FST	H0YAF9_HUMAN	11 kDa	0	0	2	0	0	0		0	0	0.000129441	0	0	0		4.31472e-05	7.47331e-05	0	0		100	6.64386
484	Forkhead-associated domain-containing protein 1 (Fragment) OS=Homo sapiens GN=FHAD1 PE=4 SV=1	FHAD1	H0Y5P0_HUMAN	81 kDa	4	0	0	0	0	0		0.00020938	0	0	0	0	0		6.97934e-05	0.000120886	0	0		100	6.64386
183	Four and a half LIM domains protein 2 OS=Homo sapiens GN=FHL2 PE=4 SV=1	FHL2	J3KNW4_HUMAN	44 kDa	39	15	18	5	3	0		0.00204146	0.00112672	0.00116497	0.000279924	0.000575264	0		0.00144438	0.000517435	0.000285063	0.000287666		5.0669	2.3411
1093	Four and a half LIM domains protein 3 OS=Homo sapiens GN=FHL3 PE=1 SV=4	FHL3	FHL3_HUMAN	31 kDa	7	0	0	0	0	0		0.000366415	0	0	0	0	0		0.000122138	0.00021155	0	0		100	6.64386
752	Fragile X mental retardation syndrome-related protein 1 OS=Homo sapiens GN=FXR1 PE=1 SV=3	FXR1	sp|P51114|FXR1_HUMAN (+1)	70 kDa	0	0	0	0	0	4		0	0	0	0	0	0.000193592		0	0	6.45307e-05	0.00011177		0	#NUM!
302	Fructose-bisphosphate aldolase A OS=Homo sapiens GN=ALDOA PE=1 SV=2	ALDOA	ALDOA_HUMAN (+1)	39 kDa	21	6	5	9	2	6		0.00109925	0.000450687	0.000323604	0.000503863	0.000383509	0.000290388		0.000624512	0.000416013	0.000392587	0.000107027		1.59076	0.669719
594	Galactokinase OS=Homo sapiens GN=GALK1 PE=2 SV=1	GALK1	B4E1G6_HUMAN	45 kDa	0	0	0	6	0	10		0	0	0	0.000335909	0	0.00048398		0	0	0.000273296	0.000247991		0	#NUM!
182	Galectin-1 OS=Homo sapiens GN=LGALS1 PE=1 SV=2	LGALS1	LEG1_HUMAN	15 kDa	25	12	16	17	6	16		0.00130863	0.000901375	0.00103553	0.000951741	0.00115053	0.000774368		0.00108184	0.000207538	0.000958879	0.000188181		1.12824	0.174072
831	Galectin-3-binding protein OS=Homo sapiens GN=LGALS3BP PE=1 SV=1	LGALS3BP	LG3BP_HUMAN	65 kDa	0	0	2	3	0	3		0	0	0.000129441	0.000167954	0	0.000145194		4.31472e-05	7.47331e-05	0.000104383	9.11117e-05		0.413355	-1.27455
946	Galectin-7 OS=Homo sapiens GN=LGALS7 PE=1 SV=2	LGALS7	LEG7_HUMAN	15 kDa	0	0	3	0	0	0		0	0	0.000194162	0	0	0		6.47207e-05	0.0001121	0	0		100	6.64386
1344	Galectin-8 OS=Homo sapiens GN=LGALS8 PE=2 SV=1	LGALS8	F6V2D4_HUMAN	34 kDa	0	0	0	0	0	3		0	0	0	0	0	0.000145194		0	0	4.8398e-05	8.38278e-05		0	#NUM!
1154	Gamma-enolase OS=Homo sapiens GN=ENO2 PE=1 SV=3	ENO2	ENOG_HUMAN (+1)	47 kDa	0	0	2	0	0	0		0	0	0.000129441	0	0	0		4.31472e-05	7.47331e-05	0	0		100	6.64386
1135	Gamma-glutamylcyclotransferase OS=Homo sapiens GN=GGCT PE=1 SV=1	GGCT	sp|O75223|GGCT_HUMAN	21 kDa	0	0	2	0	0	0		0	0	0.000129441	0	0	0		4.31472e-05	7.47331e-05	0	0		100	6.64386
454	Gasdermin-A OS=Homo sapiens GN=GSDMA PE=2 SV=4	GSDMA	GSDMA_HUMAN	49 kDa	0	0	6	0	0	13		0	0	0.000388324	0	0	0.000629174		0.000129441	0.000224199	0.000209725	0.000363254		0.617197	-0.696198
1342	GDP-L-fucose synthase OS=Homo sapiens GN=TSTA3 PE=1 SV=1	TSTA3	FCL_HUMAN	36 kDa	2	0	0	0	0	0		0.00010469	0	0	0	0	0		3.48967e-05	6.04429e-05	0	0		100	6.64386
1290	Gem-associated protein 4 OS=Homo sapiens GN=GEMIN4 PE=1 SV=2	GEMIN4	GEMI4_HUMAN (+1)	120 kDa	0	0	0	0	0	4		0	0	0	0	0	0.000193592		0	0	6.45307e-05	0.00011177		0	#NUM!
1115	General transcription factor IIF subunit 2 OS=Homo sapiens GN=GTF2F2 PE=1 SV=2	GTF2F2	T2FB_HUMAN	28 kDa	0	0	0	0	0	7		0	0	0	0	0	0.000338786		0	0	0.000112929	0.000195598		0	#NUM!
122	General vesicular transport factor p115 OS=Homo sapiens GN=USO1 PE=1 SV=2	USO1	sp|O60763|USO1_HUMAN (+1)	108 kDa	2	0	0	53	8	99		0.00010469	0	0	0.00296719	0.00153404	0.0047914		3.48967e-05	6.04429e-05	0.00309754	0.00163259		0.0112659	-6.47189
855	Glioma tumor suppressor candidate region gene 2 protein OS=Homo sapiens GN=GLTSCR2 PE=1 SV=2	GLTSCR2	GSCR2_HUMAN	54 kDa	0	0	3	0	0	0		0	0	0.000194162	0	0	0		6.47207e-05	0.0001121	0	0		100	6.64386
1047	Glucosidase 2 subunit beta OS=Homo sapiens GN=PRKCSH PE=1 SV=2	PRKCSH	sp|P14314|GLU2B_HUMAN (+2)	59 kDa	0	0	0	2	0	6		0	0	0	0.00011197	0	0.000290388		0	0	0.000134119	0.000146456		0	#NUM!
324	Glutamate receptor ionotropic, NMDA 3A OS=Homo sapiens GN=GRIN3A PE=1 SV=2	GRIN3A	NMD3A_HUMAN	125 kDa	2	0	0	0	0	0		0.00010469	0	0	0	0	0		3.48967e-05	6.04429e-05	0	0		100	6.64386
529	Glutamine--fructose-6-phosphate aminotransferase [isomerizing] 1 OS=Homo sapiens GN=GFPT1 PE=1 SV=3	GFPT1	sp|Q06210|GFPT1_HUMAN	79 kDa	6	0	0	2	0	10		0.00031407	0	0	0.00011197	0	0.00048398		0.00010469	0.000181329	0.00019865	0.000253366		0.527008	-0.924103
782	Glutamine--tRNA ligase OS=Homo sapiens GN=QARS PE=1 SV=1	QARS	SYQ_HUMAN	88 kDa	7	0	0	0	0	0		0.000366415	0	0	0	0	0		0.000122138	0.00021155	0	0		100	6.64386
1004	Glutathione S-transferase A5 OS=Homo sapiens GN=GSTA5 PE=2 SV=1	GSTA5	GSTA5_HUMAN	26 kDa	2	0	0	0	0	0		0.00010469	0	0	0	0	0		3.48967e-05	6.04429e-05	0	0		100	6.64386
1189	Glutathione S-transferase P OS=Homo sapiens GN=GSTP1 PE=1 SV=2	GSTP1	GSTP1_HUMAN	23 kDa	3	0	0	0	0	0		0.000157035	0	0	0	0	0		5.23451e-05	9.06643e-05	0	0		100	6.64386
77	Glyceraldehyde-3-phosphate dehydrogenase OS=Homo sapiens GN=GAPDH PE=1 SV=3	GAPDH	G3P_HUMAN	36 kDa	33	21	57	41	9	47		0.00172739	0.00157741	0.00368908	0.00229538	0.00172579	0.00227471		0.00233129	0.00117827	0.00209862	0.000323049		1.11087	0.151685
448	Glycine--tRNA ligase OS=Homo sapiens GN=GARS PE=1 SV=3	GARS	SYG_HUMAN	83 kDa	6	2	4	3	0	5		0.00031407	0.000150229	0.000258883	0.000167954	0	0.00024199		0.000241061	8.33619e-05	0.000136648	0.000123995		1.7641	0.818931
1089	Glycogen [starch] synthase, liver OS=Homo sapiens GN=GYS2 PE=1 SV=2	GYS2	GYS2_HUMAN	81 kDa	0	0	0	0	0	29		0	0	0	0	0	0.00140354		0	0	0.000467848	0.000810336		0	#NUM!
279	Glycogen [starch] synthase, muscle OS=Homo sapiens GN=GYS1 PE=1 SV=2	GYS1	sp|P13807|GYS1_HUMAN	84 kDa	0	0	0	12	0	45		0	0	0	0.000671817	0	0.00217791		0	0	0.000949909	0.00111527		0	#NUM!
661	Glycogen phosphorylase, brain form OS=Homo sapiens GN=PYGB PE=1 SV=5	PYGB	PYGB_HUMAN	97 kDa	0	0	0	0	0	9		0	0	0	0	0	0.000435582		0	0	0.000145194	0.000251484		0	#NUM!
1216	Glycogen synthase kinase-3 beta OS=Homo sapiens GN=GSK3B PE=1 SV=2	GSK3B	sp|P49841|GSK3B_HUMAN (+1)	47 kDa	0	0	2	0	0	0		0	0	0.000129441	0	0	0		4.31472e-05	7.47331e-05	0	0		100	6.64386
714	Glypican-1 (Fragment) OS=Homo sapiens GN=GPC1 PE=3 SV=1	GPC1	H7C410_HUMAN	67 kDa	0	0	0	0	2	3		0	0	0	0	0.000383509	0.000145194		0	0	0.000176234	0.00019363		0	#NUM!
1293	Glypican-3 OS=Homo sapiens GN=GPC3 PE=1 SV=1	GPC3	sp|P51654|GPC3_HUMAN (+1)	66 kDa	0	0	0	0	0	2		0	0	0	0	0	9.67961e-05		0	0	3.22654e-05	5.58852e-05		0	#NUM!
932	Glypican-6 OS=Homo sapiens GN=GPC6 PE=1 SV=1	GPC6	GPC6_HUMAN	63 kDa	0	0	0	2	0	0		0	0	0	0.00011197	0	0		0	0	3.73232e-05	6.46456e-05		0	#NUM!
305	Golgi-associated plant pathogenesis-related protein 1 OS=Homo sapiens GN=GLIPR2 PE=1 SV=3	GLIPR2	GAPR1_HUMAN	17 kDa	18	10	24	0	0	0		0.000942211	0.000751145	0.0015533	0	0	0		0.00108222	0.000419003	0	0		100	6.64386
809	Golgin subfamily A member 3 OS=Homo sapiens GN=GOLGA3 PE=1 SV=2	GOLGA3	sp|Q08378|GOGA3_HUMAN	167 kDa	0	0	0	0	0	7		0	0	0	0	0	0.000338786		0	0	0.000112929	0.000195598		0	#NUM!
534	Golgin subfamily B member 1 OS=Homo sapiens GN=GOLGB1 PE=1 SV=2	GOLGB1	sp|Q14789|GOGB1_HUMAN (+1)	376 kDa	0	0	0	2	0	0		0	0	0	0.00011197	0	0		0	0	3.73232e-05	6.46456e-05		0	#NUM!
795	Golgi-specific brefeldin A-resistance guanine nucleotide exchange factor 1 OS=Homo sapiens GN=GBF1 PE=1 SV=2	GBF1	GBF1_HUMAN	206 kDa	2	0	0	0	0	0		0.00010469	0	0	0	0	0		3.48967e-05	6.04429e-05	0	0		100	6.64386
1088	Growth arrest-specific protein 6 OS=Homo sapiens GN=GAS6 PE=4 SV=1	GAS6	J3KP07_HUMAN	80 kDa	0	0	0	0	0	5		0	0	0	0	0	0.00024199		0	0	8.06634e-05	0.000139713		0	#NUM!
560	Growth/differentiation factor 15 OS=Homo sapiens GN=GDF15 PE=1 SV=3	GDF15	GDF15_HUMAN	34 kDa	7	5	10	0	0	0		0.000366415	0.000375573	0.000647207	0	0	0		0.000463065	0.000159537	0	0		100	6.64386
229	GTP-binding nuclear protein Ran (Fragment) OS=Homo sapiens GN=RAN PE=4 SV=1	RAN	J3KQE5_HUMAN	27 kDa	9	9	26	6	0	20		0.000471106	0.000676031	0.00168274	0.000335909	0	0.000967961		0.000943292	0.000648525	0.000434623	0.000491473		2.17037	1.11794
981	GTP-binding protein 1 OS=Homo sapiens GN=GTPBP1 PE=1 SV=3	GTPBP1	GTPB1_HUMAN	72 kDa	0	0	0	0	0	2		0	0	0	0	0	9.67961e-05		0	0	3.22654e-05	5.58852e-05		0	#NUM!
1191	GTP-binding protein Di-Ras1 OS=Homo sapiens GN=DIRAS1 PE=1 SV=1	DIRAS1	DIRA1_HUMAN	22 kDa	2	0	2	0	0	0		0.00010469	0	0.000129441	0	0	0		7.80439e-05	6.87116e-05	0	0		100	6.64386
1251	GTP-binding protein Rheb OS=Homo sapiens GN=RHEB PE=1 SV=1	RHEB	RHEB_HUMAN	20 kDa	0	0	0	0	0	2		0	0	0	0	0	9.67961e-05		0	0	3.22654e-05	5.58852e-05		0	#NUM!
1261	GTP-binding protein Rit1 OS=Homo sapiens GN=RIT1 PE=2 SV=1	RIT1	Q5VY89_HUMAN	27 kDa	0	2	0	0	0	0		0	0.000150229	0	0	0	0		5.00764e-05	8.67348e-05	0	0		100	6.64386
976	GTP-binding protein SAR1a OS=Homo sapiens GN=SAR1A PE=1 SV=1	SAR1A	SAR1A_HUMAN	22 kDa	2	0	0	3	0	6		0.00010469	0	0	0.000167954	0	0.000290388		3.48967e-05	6.04429e-05	0.000152781	0.000145788		0.22841	-2.1303
1330	Guanine nucleotide-binding protein G(i) subunit alpha-2 OS=Homo sapiens GN=GNAI2 PE=1 SV=3	GNAI2	sp|P04899|GNAI2_HUMAN	40 kDa	0	0	0	6	0	0		0	0	0	0.000335909	0	0		0	0	0.00011197	0.000193937		0	#NUM!
494	Guanine nucleotide-binding protein G(I)/G(S)/G(T) subunit beta-1 OS=Homo sapiens GN=GNB1 PE=1 SV=3	GNB1	GBB1_HUMAN	37 kDa	7	0	8	6	0	5		0.000366415	0	0.000517766	0.000335909	0	0.00024199		0.000294727	0.000266223	0.000192633	0.000173308		1.52999	0.613525
439	Guanine nucleotide-binding protein G(k) subunit alpha OS=Homo sapiens GN=GNAI3 PE=1 SV=3	GNAI3	GNAI3_HUMAN	41 kDa	4	0	0	4	2	0		0.00020938	0	0	0.000223939	0.000383509	0		6.97934e-05	0.000120886	0.000202483	0.000192653		0.344688	-1.53664
432	Guanine nucleotide-binding protein subunit beta-2-like 1 OS=Homo sapiens GN=GNB2L1 PE=1 SV=3	GNB2L1	GBLP_HUMAN	35 kDa	9	4	6	4	2	11		0.000471106	0.000300458	0.000388324	0.000223939	0.000383509	0.000532378		0.000386629	8.53363e-05	0.000379942	0.000154251		1.0176	0.0251714
655	Guanine nucleotide-binding protein-like 1 OS=Homo sapiens GN=GNL1 PE=1 SV=2	GNL1	sp|P36915|GNL1_HUMAN	69 kDa	0	0	0	3	0	16		0	0	0	0.000167954	0	0.000774368		0	0	0.000314108	0.000407348		0	#NUM!
769	H/ACA ribonucleoprotein complex subunit 1 OS=Homo sapiens GN=GAR1 PE=1 SV=1	GAR1	sp|Q9NY12|GAR1_HUMAN	22 kDa	0	2	0	9	0	3		0	0.000150229	0	0.000503863	0	0.000145194		5.00764e-05	8.67348e-05	0.000216352	0.000259359		0.231457	-2.11118
1122	H/ACA ribonucleoprotein complex subunit 2 OS=Homo sapiens GN=NHP2 PE=1 SV=1	NHP2	NHP2_HUMAN	17 kDa	0	0	0	7	0	0		0	0	0	0.000391893	0	0		0	0	0.000130631	0.00022626		0	#NUM!
772	H/ACA ribonucleoprotein complex subunit 3 OS=Homo sapiens GN=NOP10 PE=1 SV=1	NOP10	NOP10_HUMAN	8 kDa	0	2	4	0	0	11		0	0.000150229	0.000258883	0	0	0.000532378		0.000136371	0.000129997	0.000177459	0.000307369		0.768461	-0.379956
217	H/ACA ribonucleoprotein complex subunit 4 OS=Homo sapiens GN=DKC1 PE=1 SV=3	DKC1	sp|O60832|DKC1_HUMAN	58 kDa	0	0	5	22	0	48		0	0	0.000323604	0.00123166	0	0.00232311		0.000107868	0.000186833	0.00118492	0.00116226		0.0910336	-3.45746
950	Haptoglobin OS=Homo sapiens GN=HP PE=1 SV=1	HP	HPT_HUMAN	45 kDa	0	0	3	2	0	0		0	0	0.000194162	0.00011197	0	0		6.47207e-05	0.0001121	3.73232e-05	6.46456e-05		1.73406	0.794156
1159	HCG2002594, isoform CRA_c OS=Homo sapiens GN=SEPT5 PE=2 SV=1	SEPT5	G3XAH0_HUMAN	44 kDa	3	0	0	0	0	0		0.000157035	0	0	0	0	0		5.23451e-05	9.06643e-05	0	0		100	6.64386
516	Heat shock 70 kDa protein 1A/1B OS=Homo sapiens GN=HSPA1A PE=1 SV=5	HSPA1A	sp|P08107|HSP71_HUMAN	70 kDa	17	8	0	12	0	15		0.000889866	0.000600916	0	0.000671817	0	0.00072597		0.000496927	0.000453956	0.000465929	0.000404414		1.06653	0.0929245
737	Heat shock 70 kDa protein 4 OS=Homo sapiens GN=HSPA4 PE=1 SV=4	HSPA4	HSP74_HUMAN	94 kDa	0	0	0	0	0	3		0	0	0	0	0	0.000145194		0	0	4.8398e-05	8.38278e-05		0	#NUM!
92	Heat shock cognate 71 kDa protein OS=Homo sapiens GN=HSPA8 PE=1 SV=1	HSPA8	sp|P11142|HSP7C_HUMAN	71 kDa	50	36	11	41	9	30		0.00261725	0.00270412	0.000711928	0.00229538	0.00172579	0.00145194		0.0020111	0.00112596	0.00182437	0.000430272		1.10235	0.140588
241	Heat shock protein beta-1 OS=Homo sapiens GN=HSPB1 PE=1 SV=2	HSPB1	HSPB1_HUMAN	23 kDa	22	6	12	16	2	19		0.00115159	0.000450687	0.000776649	0.000895756	0.000383509	0.000919562		0.000792976	0.000350737	0.000732943	0.000302852		1.08191	0.113576
48	Heat shock protein HSP 90-beta OS=Homo sapiens GN=HSP90AB1 PE=1 SV=4	HSP90AB1	HS90B_HUMAN	83 kDa	49	14	4	101	24	127		0.00256491	0.0010516	0.000258883	0.00565446	0.00460211	0.00614655		0.0012918	0.00117163	0.00546771	0.000788975		0.23626	-2.08156
352	Hemicentin-1 OS=Homo sapiens GN=HMCN1 PE=1 SV=2	HMCN1	sp|Q96RW7|HMCN1_HUMAN	613 kDa	3	3	0	3	0	0		0.000157035	0.000225344	0	0.000167954	0	0		0.00012746	0.000115546	5.59848e-05	9.69685e-05		2.27668	1.18693
42	Hemoglobin subunit alpha OS=Homo sapiens GN=HBA1 PE=1 SV=2	HBA1	HBA_HUMAN	15 kDa	63	52	72	45	6	47		0.00329774	0.00390596	0.00465989	0.00251931	0.00115053	0.00227471		0.00395453	0.000682375	0.00198152	0.000729976		1.99571	0.996901
237	Hemoglobin subunit beta OS=Homo sapiens GN=HBB PE=1 SV=2	HBB	HBB_HUMAN	16 kDa	4	6	7	25	0	30		0.00020938	0.000450687	0.000453045	0.00139962	0	0.00145194		0.000371038	0.000140004	0.00095052	0.00082359		0.390352	-1.35715
598	Heparin cofactor 2 OS=Homo sapiens GN=SERPIND1 PE=1 SV=3	SERPIND1	HEP2_HUMAN	57 kDa	0	0	0	3	0	8		0	0	0	0.000167954	0	0.000387184		0	0	0.000185046	0.000194157		0	#NUM!
597	Hepatoma-derived growth factor-related protein 2 OS=Homo sapiens GN=HDGFRP2 PE=1 SV=1	HDGFRP2	sp|Q7Z4V5|HDGR2_HUMAN	74 kDa	0	0	0	7	0	10		0	0	0	0.000391893	0	0.00048398		0	0	0.000291958	0.000257001		0	#NUM!
220	Heterochromatin protein 1-binding protein 3 OS=Homo sapiens GN=HP1BP3 PE=1 SV=1	HP1BP3	sp|Q5SSJ5|HP1B3_HUMAN	61 kDa	11	3	8	18	0	30		0.000575796	0.000225344	0.000517766	0.00100773	0	0.00145194		0.000439635	0.000187836	0.000819889	0.000743972		0.536213	-0.899122
1166	Heterogeneous nuclear ribonucleoprotein A0 OS=Homo sapiens GN=HNRNPA0 PE=1 SV=1	HNRNPA0	ROA0_HUMAN	31 kDa	5	0	0	0	0	0		0.000261725	0	0	0	0	0		8.72418e-05	0.000151107	0	0		100	6.64386
749	Heterogeneous nuclear ribonucleoprotein A1 OS=Homo sapiens GN=HNRNPA1 PE=1 SV=5	HNRNPA1	sp|P09651|ROA1_HUMAN (+3)	39 kDa	0	4	5	2	0	0		0	0.000300458	0.000323604	0.00011197	0	0		0.000208021	0.000180522	3.73232e-05	6.46456e-05		5.5735	2.47858
787	Heterogeneous nuclear ribonucleoprotein A3 OS=Homo sapiens GN=HNRNPA3 PE=1 SV=2	HNRNPA3	sp|P51991|ROA3_HUMAN	40 kDa	3	0	5	0	0	0		0.000157035	0	0.000323604	0	0	0		0.000160213	0.000161825	0	0		100	6.64386
927	Heterogeneous nuclear ribonucleoprotein D0 OS=Homo sapiens GN=HNRNPD PE=1 SV=1	HNRNPD	sp|Q14103|HNRPD_HUMAN (+1)	38 kDa	3	0	4	0	0	0		0.000157035	0	0.000258883	0	0	0		0.000138639	0.000130418	0	0		100	6.64386
768	Heterogeneous nuclear ribonucleoprotein H OS=Homo sapiens GN=HNRNPH1 PE=2 SV=1	HNRNPH1	G8JLB6_HUMAN	51 kDa	3	0	0	3	0	5		0.000157035	0	0	0.000167954	0	0.00024199		5.23451e-05	9.06643e-05	0.000136648	0.000123995		0.383065	-1.38434
380	Heterogeneous nuclear ribonucleoprotein K OS=Homo sapiens GN=HNRNPK PE=1 SV=1	HNRNPK	sp|P61978|HNRPK_HUMAN	51 kDa	2	0	18	5	0	9		0.00010469	0	0.00116497	0.000279924	0	0.000435582		0.000423221	0.000644505	0.000238502	0.000220726		1.7745	0.82741
477	Heterogeneous nuclear ribonucleoprotein L OS=Homo sapiens GN=HNRNPL PE=1 SV=2	HNRNPL	sp|P14866|HNRPL_HUMAN	64 kDa	8	4	5	0	0	4		0.00041876	0.000300458	0.000323604	0	0	0.000193592		0.000347607	6.26976e-05	6.45307e-05	0.00011177		5.3867	2.4294
121	Heterogeneous nuclear ribonucleoprotein M OS=Homo sapiens GN=HNRNPM PE=1 SV=3	HNRNPM	sp|P52272|HNRPM_HUMAN (+1)	78 kDa	28	15	13	19	5	40		0.00146566	0.00112672	0.000841369	0.00106371	0.000958773	0.00193592		0.00114458	0.000312529	0.00131947	0.000536436		0.867458	-0.205134
854	Heterogeneous nuclear ribonucleoprotein Q OS=Homo sapiens GN=SYNCRIP PE=1 SV=2	SYNCRIP	sp|O60506|HNRPQ_HUMAN	70 kDa	0	0	10	0	0	9		0	0	0.000647207	0	0	0.000435582		0.000215736	0.000373665	0.000145194	0.000251484		1.48584	0.571283
457	Heterogeneous nuclear ribonucleoprotein R OS=Homo sapiens GN=HNRNPR PE=1 SV=1	HNRNPR	sp|O43390|HNRPR_HUMAN (+1)	71 kDa	8	6	14	2	0	7		0.00041876	0.000450687	0.00090609	0.00011197	0	0.000338786		0.000591846	0.000272611	0.000150252	0.000172607		3.93902	1.97784
131	Heterogeneous nuclear ribonucleoprotein U OS=Homo sapiens GN=HNRNPU PE=1 SV=6	HNRNPU	sp|Q00839|HNRPU_HUMAN	91 kDa	10	9	9	22	2	51		0.000523451	0.000676031	0.000582487	0.00123166	0.000383509	0.0024683		0.000593989	7.69378e-05	0.00136116	0.00104841		0.436385	-1.19633
401	Heterogeneous nuclear ribonucleoprotein U-like protein 1 OS=Homo sapiens GN=HNRNPUL1 PE=1 SV=2	HNRNPUL1	sp|Q9BUJ2|HNRL1_HUMAN (+1)	96 kDa	0	0	0	10	0	16		0	0	0	0.000559848	0	0.000774368		0	0	0.000444739	0.000399811		0	#NUM!
346	Heterogeneous nuclear ribonucleoprotein U-like protein 2 OS=Homo sapiens GN=HNRNPUL2 PE=1 SV=1	HNRNPUL2	HNRL2_HUMAN	85 kDa	4	3	5	7	0	15		0.00020938	0.000225344	0.000323604	0.000391893	0	0.00072597		0.000252776	6.18558e-05	0.000372621	0.000363369		0.678372	-0.559851
519	Heterogeneous nuclear ribonucleoproteins A2/B1 OS=Homo sapiens GN=HNRNPA2B1 PE=1 SV=2	HNRNPA2B1	sp|P22626|ROA2_HUMAN	37 kDa	8	4	8	3	0	4		0.00041876	0.000300458	0.000517766	0.000167954	0	0.000193592		0.000412328	0.000108797	0.000120515	0.000105154		3.42137	1.77457
151	Heterogeneous nuclear ribonucleoproteins C1/C2 OS=Homo sapiens GN=HNRNPC PE=1 SV=4	HNRNPC	sp|P07910|HNRPC_HUMAN (+1)	34 kDa	9	10	21	17	2	37		0.000471106	0.000751145	0.00135914	0.000951741	0.000383509	0.00179073		0.000860462	0.000453995	0.00104199	0.000707937		0.825785	-0.276161
729	Hexokinase-1 OS=Homo sapiens GN=HK1 PE=2 SV=1	HK1	E7ENR4_HUMAN	106 kDa	2	0	0	0	0	0		0.00010469	0	0	0	0	0		3.48967e-05	6.04429e-05	0	0		100	6.64386
626	High mobility group nucleosome-binding domain-containing protein 4 OS=Homo sapiens GN=HMGN4 PE=1 SV=3	HMGN4	HMGN4_HUMAN	10 kDa	14	0	0	0	0	0		0.000732831	0	0	0	0	0		0.000244277	0.0004231	0	0		100	6.64386
644	High mobility group protein B1 OS=Homo sapiens GN=HMGB1 PE=1 SV=3	HMGB1	HMGB1_HUMAN	25 kDa	0	0	2	7	0	7		0	0	0.000129441	0.000391893	0	0.000338786		4.31472e-05	7.47331e-05	0.00024356	0.000212594		0.177152	-2.49694
1063	High mobility group protein B2 OS=Homo sapiens GN=HMGB2 PE=1 SV=2	HMGB2	HMGB2_HUMAN	24 kDa	0	0	4	0	0	0		0	0	0.000258883	0	0	0		8.62943e-05	0.000149466	0	0		100	6.64386
277	High mobility group protein HMG-I/HMG-Y OS=Homo sapiens GN=HMGA1 PE=2 SV=1	HMGA1	H7BYM6_HUMAN	34 kDa	26	4	24	0	0	0		0.00136097	0.000300458	0.0015533	0	0	0		0.00107158	0.000674696	0	0		100	6.64386
780	High mobility group protein HMGI-C OS=Homo sapiens GN=HMGA2 PE=1 SV=1	HMGA2	sp|P52926|HMGA2_HUMAN (+2)	12 kDa	0	0	5	0	0	0		0	0	0.000323604	0	0	0		0.000107868	0.000186833	0	0		100	6.64386
1081	Histone deacetylase 1 OS=Homo sapiens GN=HDAC1 PE=1 SV=1	HDAC1	HDAC1_HUMAN	55 kDa	0	0	0	0	0	6		0	0	0	0	0	0.000290388		0	0	9.67961e-05	0.000167656		0	#NUM!
733	Histone deacetylase 2 OS=Homo sapiens GN=HDAC2 PE=4 SV=1	HDAC2	J3KPW7_HUMAN	66 kDa	0	0	0	6	2	5		0	0	0	0.000335909	0.000383509	0.00024199		0	0	0.000320469	7.20117e-05		0	#NUM!
680	Histone deacetylase complex subunit SAP18 OS=Homo sapiens GN=SAP18 PE=1 SV=1	SAP18	SAP18_HUMAN	18 kDa	5	0	0	3	0	4		0.000261725	0	0	0.000167954	0	0.000193592		8.72418e-05	0.000151107	0.000120515	0.000105154		0.723905	-0.466128
73	Histone H1.2 OS=Homo sapiens GN=HIST1H1C PE=1 SV=2	HIST1H1C	H12_HUMAN	21 kDa	77	45	51	41	7	59		0.00403057	0.00338015	0.00330076	0.00229538	0.00134228	0.00285548		0.00357049	0.00040041	0.00216438	0.000765059		1.64966	0.72217
86	Histone H1.5 OS=Homo sapiens GN=HIST1H1B PE=1 SV=3	HIST1H1B	H15_HUMAN	23 kDa	55	23	29	18	3	37		0.00287898	0.00172763	0.0018769	0.00100773	0.000575264	0.00179073		0.00216117	0.000626103	0.00112457	0.000616099		1.92177	0.942437
426	Histone H1x OS=Homo sapiens GN=H1FX PE=1 SV=1	H1FX	H1X_HUMAN	22 kDa	6	0	0	0	0	0		0.00031407	0	0	0	0	0		0.00010469	0.000181329	0	0		100	6.64386
39	Histone H2A.J OS=Homo sapiens GN=H2AFJ PE=1 SV=1	H2AFJ	sp|Q9BTM1|H2AJ_HUMAN	14 kDa	102	45	52	110	27	79		0.0053392	0.00338015	0.00336548	0.00615832	0.00517737	0.00382344		0.00402828	0.00113531	0.00505305	0.00117239		0.797197	-0.326991
985	Histone H2A.x OS=Homo sapiens GN=H2AFX PE=1 SV=2	H2AFX	H2AX_HUMAN	15 kDa	91	0	0	0	0	0		0.0047634	0	0	0	0	0		0.0015878	0.00275015	0	0		100	6.64386
404	Histone H2B type 1-J OS=Homo sapiens GN=HIST1H2BJ PE=1 SV=3	HIST1H2BJ	H2B1J_HUMAN	14 kDa	86	0	0	80	13	67		0.00450168	0	0	0.00447878	0.00249281	0.00324267		0.00150056	0.00259904	0.00340475	0.00100286		0.440725	-1.18205
34	Histone H2B type 1-K OS=Homo sapiens GN=HIST1H2BK PE=1 SV=3	HIST1H2BK	H2B1K_HUMAN	14 kDa	104	27	41	89	18	84		0.00544389	0.00202809	0.00265355	0.00498264	0.00345158	0.00406543		0.00337518	0.00181864	0.00416655	0.000770524		0.810064	-0.303892
44	Histone H3.1t OS=Homo sapiens GN=HIST3H3 PE=1 SV=3	HIST3H3	H31T_HUMAN	16 kDa	44	11	31	56	7	66		0.00230318	0.00082626	0.00200634	0.00313515	0.00134228	0.00319427		0.00171193	0.000781239	0.00255723	0.00105259		0.669446	-0.578961
26	Histone H4 OS=Homo sapiens GN=HIST1H4A PE=1 SV=2	HIST1H4A	H4_HUMAN	11 kDa	142	55	50	209	47	97		0.007433	0.0041313	0.00323604	0.0117008	0.00901246	0.00469461		0.00493345	0.00221047	0.0084693	0.00353455		0.582509	-0.779647
1041	Histone-binding protein RBBP7 OS=Homo sapiens GN=RBBP7 PE=1 SV=1	RBBP7	sp|Q16576|RBBP7_HUMAN	48 kDa	3	0	0	2	0	3		0.000157035	0	0	0.00011197	0	0.000145194		5.23451e-05	9.06643e-05	8.57212e-05	7.60727e-05		0.610643	-0.711599
224	Hornerin OS=Homo sapiens GN=HRNR PE=1 SV=2	HRNR	HORN_HUMAN	282 kDa	16	0	2	16	0	7		0.000837521	0	0.000129441	0.000895756	0	0.000338786		0.000322321	0.000450846	0.000411514	0.000452285		0.783256	-0.352445
518	Hsc70-interacting protein OS=Homo sapiens GN=ST13 PE=1 SV=2	ST13	F10A1_HUMAN	41 kDa	3	0	2	7	0	14		0.000157035	0	0.000129441	0.000391893	0	0.000677572		9.54922e-05	8.38417e-05	0.000356489	0.000340171		0.267869	-1.9004
1049	Hsp90 co-chaperone Cdc37 OS=Homo sapiens GN=CDC37 PE=1 SV=1	CDC37	CDC37_HUMAN	44 kDa	3	0	0	0	0	0		0.000157035	0	0	0	0	0		5.23451e-05	9.06643e-05	0	0		100	6.64386
455	Hyaluronan and proteoglycan link protein 1 OS=Homo sapiens GN=HAPLN1 PE=2 SV=2	HAPLN1	HPLN1_HUMAN	40 kDa	2	0	2	12	0	7		0.00010469	0	0.000129441	0.000671817	0	0.000338786		7.80439e-05	6.87116e-05	0.000336868	0.000335913		0.231675	-2.10983
113	Hyaluronan-binding protein 2 OS=Homo sapiens GN=HABP2 PE=1 SV=1	HABP2	sp|Q14520|HABP2_HUMAN	63 kDa	0	0	11	51	12	61		0	0	0.000711928	0.00285522	0.00230105	0.00295228		0.000237309	0.000411032	0.00270285	0.000351335		0.0877996	-3.50964
553	Ig alpha-1 chain C region OS=Homo sapiens GN=IGHA1 PE=1 SV=2	IGHA1	IGHA1_HUMAN	38 kDa	2	4	12	0	0	4		0.00010469	0.000300458	0.000776649	0	0	0.000193592		0.000393932	0.000345594	6.45307e-05	0.00011177		6.10457	2.60989
410	Ig gamma-2 chain C region OS=Homo sapiens GN=IGHG2 PE=1 SV=2	IGHG2	IGHG2_HUMAN	36 kDa	0	0	10	0	0	22		0	0	0.000647207	0	0	0.00106476		0.000215736	0.000373665	0.000354919	0.000614737		0.607845	-0.718224
1272	Ig kappa chain C region OS=Homo sapiens GN=IGKC PE=1 SV=1	IGKC	IGKC_HUMAN	12 kDa	3	0	0	0	0	0		0.000157035	0	0	0	0	0		5.23451e-05	9.06643e-05	0	0		100	6.64386
246	Ig mu chain C region OS=Homo sapiens GN=IGHM PE=1 SV=3	IGHM	sp|P01871|IGHM_HUMAN (+1)	49 kDa	9	31	19	0	0	0		0.000471106	0.00232855	0.00122969	0	0	0		0.00134312	0.000933903	0	0		100	6.64386
1299	Ig mu heavy chain disease protein OS=Homo sapiens PE=1 SV=1		MUCB_HUMAN	43 kDa	8	0	0	0	0	0		0.00041876	0	0	0	0	0		0.000139587	0.000241771	0	0		100	6.64386
786	Immunoglobulin lambda-like polypeptide 5 OS=Homo sapiens GN=IGLL5 PE=2 SV=2	IGLL5	sp|B9A064|IGLL5_HUMAN	23 kDa	0	3	0	0	0	0		0	0.000225344	0	0	0	0		7.51145e-05	0.000130102	0	0		100	6.64386
314	Importin subunit beta-1 OS=Homo sapiens GN=KPNB1 PE=1 SV=2	KPNB1	IMB1_HUMAN	97 kDa	9	2	0	9	4	20		0.000471106	0.000150229	0	0.000503863	0.000767018	0.000967961		0.000207112	0.000240649	0.000746281	0.000232743		0.277525	-1.84931
1181	Importin-4 OS=Homo sapiens GN=IPO4 PE=1 SV=2	IPO4	sp|Q8TEX9|IPO4_HUMAN (+1)	119 kDa	0	0	0	0	0	2		0	0	0	0	0	9.67961e-05		0	0	3.22654e-05	5.58852e-05		0	#NUM!
646	Importin-5 (Fragment) OS=Homo sapiens GN=IPO5 PE=4 SV=1	IPO5	H0Y8C6_HUMAN	124 kDa	2	0	0	0	0	7		0.00010469	0	0	0	0	0.000338786		3.48967e-05	6.04429e-05	0.000112929	0.000195598		0.309015	-1.69425
400	Importin-7 OS=Homo sapiens GN=IPO7 PE=1 SV=1	IPO7	IPO7_HUMAN	120 kDa	0	0	0	9	0	21		0	0	0	0.000503863	0	0.00101636		0	0	0.00050674	0.000508185		0	#NUM!
1304	Importin-9 OS=Homo sapiens GN=IPO9 PE=1 SV=3	IPO9	IPO9_HUMAN	116 kDa	2	0	0	0	0	0		0.00010469	0	0	0	0	0		3.48967e-05	6.04429e-05	0	0		100	6.64386
713	Inhibitor of nuclear factor kappa-B kinase-interacting protein OS=Homo sapiens GN=IKBIP PE=1 SV=1	IKBIP	sp|Q70UQ0|IKIP_HUMAN	39 kDa	0	0	4	0	0	2		0	0	0.000258883	0	0	9.67961e-05		8.62943e-05	0.000149466	3.22654e-05	5.58852e-05		2.67452	1.41928
719	Inosine-5'-monophosphate dehydrogenase 2 (Fragment) OS=Homo sapiens GN=IMPDH2 PE=3 SV=1	IMPDH2	H0Y4R1_HUMAN	51 kDa	0	0	0	0	0	2		0	0	0	0	0	9.67961e-05		0	0	3.22654e-05	5.58852e-05		0	#NUM!
739	Inositol 1,4,5-trisphosphate receptor type 1 OS=Homo sapiens GN=ITPR1 PE=2 SV=2	ITPR1	E7EPX7_HUMAN (+3)	312 kDa	2	0	0	0	0	0		0.00010469	0	0	0	0	0		3.48967e-05	6.04429e-05	0	0		100	6.64386
1156	Insulin-like growth factor 2 mRNA-binding protein 2 OS=Homo sapiens GN=IGF2BP2 PE=1 SV=2	IGF2BP2	sp|Q9Y6M1|IF2B2_HUMAN (+2)	66 kDa	0	0	0	0	0	6		0	0	0	0	0	0.000290388		0	0	9.67961e-05	0.000167656		0	#NUM!
510	Insulin-like growth factor-binding protein 2 OS=Homo sapiens GN=IGFBP2 PE=1 SV=2	IGFBP2	IBP2_HUMAN	35 kDa	2	0	24	0	0	0		0.00010469	0	0.0015533	0	0	0		0.000552663	0.000868155	0	0		100	6.64386
265	Insulin-like growth factor-binding protein 3 OS=Homo sapiens GN=IGFBP3 PE=1 SV=2	IGFBP3	IBP3_HUMAN	32 kDa	9	14	26	0	0	0		0.000471106	0.0010516	0.00168274	0	0	0		0.00106848	0.000605993	0	0		100	6.64386
325	Insulin-like growth factor-binding protein 5 OS=Homo sapiens GN=IGFBP5 PE=1 SV=1	IGFBP5	IBP5_HUMAN	31 kDa	6	8	24	0	0	0		0.00031407	0.000600916	0.0015533	0	0	0		0.000822761	0.000648716	0	0		100	6.64386
1319	Insulin-like growth factor-binding protein 6 OS=Homo sapiens GN=IGFBP6 PE=1 SV=1	IGFBP6	IBP6_HUMAN (+1)	25 kDa	0	0	4	0	0	0		0	0	0.000258883	0	0	0		8.62943e-05	0.000149466	0	0		100	6.64386
1018	Insulin-like growth factor-binding protein 7 OS=Homo sapiens GN=IGFBP7 PE=1 SV=1	IGFBP7	sp|Q16270|IBP7_HUMAN (+1)	29 kDa	0	0	4	0	0	0		0	0	0.000258883	0	0	0		8.62943e-05	0.000149466	0	0		100	6.64386
188	Integrin alpha-11 OS=Homo sapiens GN=ITGA11 PE=1 SV=2	ITGA11	ITA11_HUMAN (+1)	133 kDa	11	19	8	13	7	20		0.000575796	0.00142718	0.000517766	0.000727802	0.00134228	0.000967961		0.000840246	0.000509124	0.00101268	0.000309671		0.829724	-0.269297
687	Integrin alpha-3 OS=Homo sapiens GN=ITGA3 PE=1 SV=5	ITGA3	sp|P26006|ITA3_HUMAN	117 kDa	0	4	0	0	0	0		0	0.000300458	0	0	0	0		0.000100153	0.00017347	0	0		100	6.64386
102	Integrin alpha-5 OS=Homo sapiens GN=ITGA5 PE=1 SV=2	ITGA5	ITA5_HUMAN	115 kDa	57	49	41	15	10	12		0.00298367	0.00368061	0.00265355	0.000839772	0.00191755	0.000580776		0.00310594	0.000524336	0.0011127	0.000708946		2.79136	1.48097
101	Integrin beta-1 OS=Homo sapiens GN=ITGB1 PE=1 SV=2	ITGB1	sp|P05556|ITB1_HUMAN	88 kDa	63	57	28	15	3	18		0.00329774	0.00428153	0.00181218	0.000839772	0.000575264	0.000871164		0.00313048	0.00124314	0.000762067	0.000162536		4.10789	2.0384
1136	Integrin beta-3 OS=Homo sapiens GN=ITGB3 PE=1 SV=2	ITGB3	sp|P05106|ITB3_HUMAN	87 kDa	5	0	0	0	0	0		0.000261725	0	0	0	0	0		8.72418e-05	0.000151107	0	0		100	6.64386
349	Integrin beta-5 OS=Homo sapiens GN=ITGB5 PE=1 SV=1	ITGB5	ITB5_HUMAN	88 kDa	2	4	0	17	4	5		0.00010469	0.000300458	0	0.000951741	0.000767018	0.00024199		0.000135049	0.000152512	0.000653583	0.000368222		0.206629	-2.27488
1121	Integrin-linked kinase-associated serine/threonine phosphatase 2C OS=Homo sapiens GN=ILKAP PE=1 SV=1	ILKAP	ILKAP_HUMAN	43 kDa	2	0	0	0	0	0		0.00010469	0	0	0	0	0		3.48967e-05	6.04429e-05	0	0		100	6.64386
205	Integrin-linked protein kinase OS=Homo sapiens GN=ILK PE=1 SV=2	ILK	ILK_HUMAN	51 kDa	28	12	19	4	4	10		0.00146566	0.000901375	0.00122969	0.000223939	0.000767018	0.00048398		0.00119891	0.0002834	0.000491646	0.000271621		2.43856	1.28603
507	Inter-alpha-trypsin inhibitor heavy chain H1 OS=Homo sapiens GN=ITIH1 PE=1 SV=3	ITIH1	sp|P19827|ITIH1_HUMAN	101 kDa	0	0	0	14	0	0		0	0	0	0.000783787	0	0		0	0	0.000261262	0.00045252		0	#NUM!
53	Inter-alpha-trypsin inhibitor heavy chain H2 OS=Homo sapiens GN=ITIH2 PE=1 SV=2	ITIH2	ITIH2_HUMAN	106 kDa	23	7	0	163	35	46		0.00120394	0.000525802	0	0.00912552	0.00671141	0.00222631		0.000576579	0.000603572	0.00602108	0.00350103		0.0957601	-3.38443
130	Inter-alpha-trypsin inhibitor heavy chain H3 OS=Homo sapiens GN=ITIH3 PE=1 SV=2	ITIH3	sp|Q06033|ITIH3_HUMAN (+1)	100 kDa	0	0	0	26	11	26		0	0	0	0.0014556	0.0021093	0.00125835		0	0	0.00160775	0.000445411		0	#NUM!
1190	Interferon-inducible double stranded RNA-dependent protein kinase activator A OS=Homo sapiens GN=PRKRA PE=1 SV=1	PRKRA	sp|O75569|PRKRA_HUMAN	34 kDa	0	0	0	0	0	2		0	0	0	0	0	9.67961e-05		0	0	3.22654e-05	5.58852e-05		0	#NUM!
659	Interleukin enhancer-binding factor 2 OS=Homo sapiens GN=ILF2 PE=1 SV=2	ILF2	ILF2_HUMAN	43 kDa	5	6	9	0	0	0		0.000261725	0.000450687	0.000582487	0	0	0		0.000431633	0.000161227	0	0		100	6.64386
824	Intraflagellar transport protein 81 homolog OS=Homo sapiens GN=IFT81 PE=1 SV=1	IFT81	sp|Q8WYA0|IFT81_HUMAN	80 kDa	0	0	0	2	0	0		0	0	0	0.00011197	0	0		0	0	3.73232e-05	6.46456e-05		0	#NUM!
930	Inverted formin-2 OS=Homo sapiens GN=INF2 PE=1 SV=2	INF2	sp|Q27J81|INF2_HUMAN (+1)	136 kDa	0	0	0	0	0	2		0	0	0	0	0	9.67961e-05		0	0	3.22654e-05	5.58852e-05		0	#NUM!
955	Isoform 1 of BRCA1-A complex subunit BRE OS=Homo sapiens GN=BRE	BRE	sp|Q9NXR7-1|BRE_HUMAN	47 kDa	0	0	0	0	0	2		0	0	0	0	0	9.67961e-05		0	0	3.22654e-05	5.58852e-05		0	#NUM!
442	Isoform 1 of Gamma-adducin OS=Homo sapiens GN=ADD3	ADD3	sp|Q9UEY8-2|ADDG_HUMAN	76 kDa	5	0	9	2	0	0		0.000261725	0	0.000582487	0.00011197	0	0		0.000281404	0.000291741	3.73232e-05	6.46456e-05		7.53966	2.9145
33	Isoform 12 of Titin OS=Homo sapiens GN=TTN	TTN	sp|Q8WZ42-12|TITIN_HUMAN	3994 kDa	3	2	0	3	2	0		0.000157035	0.000150229	0	0.000167954	0.000383509	0		0.000102421	8.87648e-05	0.000183821	0.000192246		0.55718	-0.843785
770	Isoform 1B of Desmocollin-1 OS=Homo sapiens GN=DSC1	DSC1	sp|Q08554-2|DSC1_HUMAN	94 kDa	2	0	0	0	0	0		0.00010469	0	0	0	0	0		3.48967e-05	6.04429e-05	0	0		100	6.64386
835	Isoform 2 of 26S proteasome non-ATPase regulatory subunit 13 OS=Homo sapiens GN=PSMD13	PSMD13	sp|Q9UNM6-2|PSD13_HUMAN	43 kDa	0	0	0	4	0	8		0	0	0	0.000223939	0	0.000387184		0	0	0.000203708	0.000194383		0	#NUM!
957	Isoform 2 of 4F2 cell-surface antigen heavy chain OS=Homo sapiens GN=SLC3A2	SLC3A2	sp|P08195-2|4F2_HUMAN	58 kDa	0	0	0	4	0	0		0	0	0	0.000223939	0	0		0	0	7.46464e-05	0.000129291		0	#NUM!
315	Isoform 2 of Agrin OS=Homo sapiens GN=AGRN	AGRN	sp|O00468-2|AGRIN_HUMAN	206 kDa	0	0	0	3	0	12		0	0	0	0.000167954	0	0.000580776		0	0	0.000249577	0.000298868		0	#NUM!
750	Isoform 2 of Anaphase-promoting complex subunit 2 OS=Homo sapiens GN=ANAPC2	ANAPC2	sp|Q9UJX6-2|ANC2_HUMAN	93 kDa	0	0	0	0	0	4		0	0	0	0	0	0.000193592		0	0	6.45307e-05	0.00011177		0	#NUM!
670	Isoform 2 of Ankycorbin OS=Homo sapiens GN=RAI14	RAI14	sp|Q9P0K7-2|RAI14_HUMAN	110 kDa	2	0	0	0	0	2		0.00010469	0	0	0	0	9.67961e-05		3.48967e-05	6.04429e-05	3.22654e-05	5.58852e-05		1.08155	0.113105
36	Isoform 2 of Annexin A2 OS=Homo sapiens GN=ANXA2	ANXA2	sp|P07355-2|ANXA2_HUMAN	40 kDa	117	64	63	85	37	58		0.00612437	0.00480733	0.00407741	0.00475871	0.00709492	0.00280709		0.00500304	0.00103742	0.0048869	0.00214679		1.02376	0.0338834
498	Isoform 2 of ATP-citrate synthase OS=Homo sapiens GN=ACLY	ACLY	sp|P53396-2|ACLY_HUMAN	120 kDa	7	0	0	0	0	5		0.000366415	0	0	0	0	0.00024199		0.000122138	0.00021155	8.06634e-05	0.000139713		1.51418	0.598532
1164	Isoform 2 of CD166 antigen OS=Homo sapiens GN=ALCAM	ALCAM	sp|Q13740-2|CD166_HUMAN	64 kDa	0	0	0	4	0	0		0	0	0	0.000223939	0	0		0	0	7.46464e-05	0.000129291		0	#NUM!
647	Isoform 2 of Centrosome-associated protein CEP250 OS=Homo sapiens GN=CEP250	CEP250	sp|Q9BV73-2|CP250_HUMAN	274 kDa	0	0	0	0	2	0		0	0	0	0	0.000383509	0		0	0	0.000127836	0.000221419		0	#NUM!
428	Isoform 2 of DNA (cytosine-5)-methyltransferase 1 OS=Homo sapiens GN=DNMT1	DNMT1	sp|P26358-2|DNMT1_HUMAN	185 kDa	2	0	0	0	0	0		0.00010469	0	0	0	0	0		3.48967e-05	6.04429e-05	0	0		100	6.64386
724	Isoform 2 of Eukaryotic translation initiation factor 5A-1 OS=Homo sapiens GN=EIF5A	EIF5A	sp|P63241-2|IF5A1_HUMAN	20 kDa	7	0	0	0	0	0		0.000366415	0	0	0	0	0		0.000122138	0.00021155	0	0		100	6.64386
596	Isoform 2 of Extended synaptotagmin-1 OS=Homo sapiens GN=ESYT1	ESYT1	sp|Q9BSJ8-2|ESYT1_HUMAN	124 kDa	2	0	0	4	0	8		0.00010469	0	0	0.000223939	0	0.000387184		3.48967e-05	6.04429e-05	0.000203708	0.000194383		0.171308	-2.54534
871	Isoform 2 of Fermitin family homolog 3 OS=Homo sapiens GN=FERMT3	FERMT3	sp|Q86UX7-2|URP2_HUMAN	75 kDa	0	0	6	0	0	3		0	0	0.000388324	0	0	0.000145194		0.000129441	0.000224199	4.8398e-05	8.38278e-05		2.67452	1.41928
98	Isoform 2 of Filamin-C OS=Homo sapiens GN=FLNC	FLNC	sp|Q14315-2|FLNC_HUMAN (+1)	287 kDa	150	42	21	42	15	5		0.00785176	0.00315481	0.00135914	0.00235136	0.00287632	0.00024199		0.0041219	0.00335261	0.00182322	0.00139432		2.26078	1.17682
148	Isoform 2 of Gelsolin OS=Homo sapiens GN=GSN	GSN	sp|P06396-2|GELS_HUMAN	81 kDa	26	41	5	8	5	7		0.00136097	0.0030797	0.000323604	0.000447878	0.000958773	0.000338786		0.00158809	0.00139201	0.000581812	0.000330983		2.72956	1.44867
345	Isoform 2 of Glia-derived nexin OS=Homo sapiens GN=SERPINE2	SERPINE2	sp|P07093-2|GDN_HUMAN (+1)	44 kDa	3	2	14	6	0	4		0.000157035	0.000150229	0.00090609	0.000335909	0	0.000193592		0.000404451	0.000434445	0.0001765	0.000168605		2.29151	1.1963
150	Isoform 2 of Heat shock protein HSP 90-alpha OS=Homo sapiens GN=HSP90AA1	HSP90AA1	sp|P07900-2|HS90A_HUMAN	98 kDa	36	0	0	90	21	142		0.00188442	0	0	0.00503863	0.00402685	0.00687252		0.000628141	0.00108797	0.00531266	0.00144249		0.118235	-3.08028
586	Isoform 2 of Insulin-like growth factor II OS=Homo sapiens GN=IGF2	IGF2	sp|P01344-2|IGF2_HUMAN	20 kDa	7	8	12	0	0	0		0.000366415	0.000600916	0.000776649	0	0	0		0.000581327	0.000205817	0	0		100	6.64386
756	Isoform 2 of La-related protein 1 OS=Homo sapiens GN=LARP1	LARP1	sp|Q6PKG0-3|LARP1_HUMAN	116 kDa	0	0	0	0	0	6		0	0	0	0	0	0.000290388		0	0	9.67961e-05	0.000167656		0	#NUM!
873	Isoform 2 of LisH domain and HEAT repeat-containing protein KIAA1468 OS=Homo sapiens GN=KIAA1468	KIAA1468	sp|Q9P260-2|K1468_HUMAN	139 kDa	0	2	0	0	0	0		0	0.000150229	0	0	0	0		5.00764e-05	8.67348e-05	0	0		100	6.64386
1314	Isoform 2 of Mothers against decapentaplegic homolog 3 OS=Homo sapiens GN=SMAD3	SMAD3	sp|P84022-2|SMAD3_HUMAN	43 kDa	0	0	2	0	0	0		0	0	0.000129441	0	0	0		4.31472e-05	7.47331e-05	0	0		100	6.64386
1043	Isoform 2 of Neural cell adhesion molecule 1 OS=Homo sapiens GN=NCAM1	NCAM1	sp|P13591-1|NCAM1_HUMAN	93 kDa	0	0	0	0	0	3		0	0	0	0	0	0.000145194		0	0	4.8398e-05	8.38278e-05		0	#NUM!
897	Isoform 2 of Neutral alpha-glucosidase AB OS=Homo sapiens GN=GANAB	GANAB	sp|Q14697-2|GANAB_HUMAN	109 kDa	0	0	0	2	0	6		0	0	0	0.00011197	0	0.000290388		0	0	0.000134119	0.000146456		0	#NUM!
557	Isoform 2 of Niban-like protein 1 OS=Homo sapiens GN=FAM129B	FAM129B	sp|Q96TA1-2|NIBL1_HUMAN	83 kDa	5	0	0	0	0	0		0.000261725	0	0	0	0	0		8.72418e-05	0.000151107	0	0		100	6.64386
538	Isoform 2 of Nidogen-2 OS=Homo sapiens GN=NID2	NID2	sp|Q14112-2|NID2_HUMAN	141 kDa	11	3	3	2	0	3		0.000575796	0.000225344	0.000194162	0.00011197	0	0.000145194		0.000331767	0.000211909	8.57212e-05	7.60727e-05		3.8703	1.95245
482	Isoform 2 of Polyadenylate-binding protein 4 OS=Homo sapiens GN=PABPC4	PABPC4	sp|Q13310-2|PABP4_HUMAN (+1)	70 kDa	0	0	0	14	0	53		0	0	0	0.000783787	0	0.0025651		0	0	0.00111629	0.00131448		0	#NUM!
720	Isoform 2 of Prolyl 4-hydroxylase subunit alpha-1 OS=Homo sapiens GN=P4HA1	P4HA1	sp|P13674-2|P4HA1_HUMAN (+1)	61 kDa	0	0	13	0	0	0		0	0	0.000841369	0	0	0		0.000280456	0.000485765	0	0		100	6.64386
759	Isoform 2 of Protein enabled homolog OS=Homo sapiens GN=ENAH	ENAH	sp|Q8N8S7-2|ENAH_HUMAN	64 kDa	8	5	0	0	0	0		0.00041876	0.000375573	0	0	0	0		0.000264778	0.000230319	0	0		100	6.64386
1030	Isoform 2 of Protein SEC13 homolog OS=Homo sapiens GN=SEC13	SEC13	sp|P55735-2|SEC13_HUMAN	34 kDa	4	0	0	3	0	0		0.00020938	0	0	0.000167954	0	0		6.97934e-05	0.000120886	5.59848e-05	9.69685e-05		1.24665	0.318056
378	Isoform 2 of Protein SET OS=Homo sapiens GN=SET	SET	sp|Q01105-2|SET_HUMAN	32 kDa	0	0	0	13	4	21		0	0	0	0.000727802	0.000767018	0.00101636		0	0	0.00083706	0.000156511		0	#NUM!
608	Isoform 2 of Protein unc-45 homolog A OS=Homo sapiens GN=UNC45A	UNC45A	sp|Q9H3U1-2|UN45A_HUMAN	102 kDa	4	0	0	0	0	0		0.00020938	0	0	0	0	0		6.97934e-05	0.000120886	0	0		100	6.64386
761	Isoform 2 of Protein VPRBP OS=Homo sapiens GN=VPRBP	VPRBP	sp|Q9Y4B6-2|VPRBP_HUMAN	169 kDa	0	0	0	0	0	4		0	0	0	0	0	0.000193592		0	0	6.45307e-05	0.00011177		0	#NUM!
645	Isoform 2 of Protein Wnt-5a OS=Homo sapiens GN=WNT5A	WNT5A	sp|P41221-2|WNT5A_HUMAN	41 kDa	0	4	7	2	0	0		0	0.000300458	0.000453045	0.00011197	0	0		0.000251168	0.000230509	3.73232e-05	6.46456e-05		6.72954	2.75051
440	Isoform 2 of Putative ribosomal RNA methyltransferase NOP2 OS=Homo sapiens GN=NOP2	NOP2	sp|P46087-2|NOP2_HUMAN	89 kDa	0	0	3	5	0	20		0	0	0.000194162	0.000279924	0	0.000967961		6.47207e-05	0.0001121	0.000415961	0.000498113		0.155593	-2.68415
631	Isoform 2 of Ras-related protein Rab-5C OS=Homo sapiens GN=RAB5C	RAB5C	sp|P51148-2|RAB5C_HUMAN	27 kDa	2	0	4	0	0	11		0.00010469	0	0.000258883	0	0	0.000532378		0.000121191	0.000130228	0.000177459	0.000307369		0.682922	-0.550206
773	Isoform 2 of Regulator of chromosome condensation OS=Homo sapiens GN=RCC1	RCC1	sp|P18754-2|RCC1_HUMAN	48 kDa	2	0	4	0	0	0		0.00010469	0	0.000258883	0	0	0		0.000121191	0.000130228	0	0		100	6.64386
473	Isoform 2 of Regulator of nonsense transcripts 1 OS=Homo sapiens GN=UPF1	UPF1	sp|Q92900-2|RENT1_HUMAN	123 kDa	2	0	0	0	0	21		0.00010469	0	0	0	0	0.00101636		3.48967e-05	6.04429e-05	0.000338786	0.000586795		0.103005	-3.27921
563	Isoform 2 of Septin-7 OS=Homo sapiens GN=SEPT7	SEPT7	sp|Q16181-2|SEPT7_HUMAN	51 kDa	21	0	0	0	0	0		0.00109925	0	0	0	0	0		0.000366415	0.00063465	0	0		100	6.64386
1258	Isoform 2 of Serine hydroxymethyltransferase, mitochondrial OS=Homo sapiens GN=SHMT2	SHMT2	sp|P34897-2|GLYM_HUMAN	55 kDa	0	0	0	2	0	0		0	0	0	0.00011197	0	0		0	0	3.73232e-05	6.46456e-05		0	#NUM!
1069	Isoform 2 of Signal recognition particle receptor subunit alpha OS=Homo sapiens GN=SRPR	SRPR	sp|P08240-2|SRPR_HUMAN	67 kDa	0	0	0	0	0	2		0	0	0	0	0	9.67961e-05		0	0	3.22654e-05	5.58852e-05		0	#NUM!
79	Isoform 2 of Spectrin alpha chain, non-erythrocytic 1 OS=Homo sapiens GN=SPTAN1	SPTAN1	sp|Q13813-2|SPTN1_HUMAN	285 kDa	84	13	9	20	17	11		0.00439698	0.000976489	0.000582487	0.0011197	0.00325983	0.000532378		0.00198532	0.00209783	0.0016373	0.00143551		1.21256	0.278053
479	Isoform 2 of Testin OS=Homo sapiens GN=TES	TES	sp|Q9UGI8-2|TES_HUMAN	47 kDa	16	7	0	0	0	0		0.000837521	0.000525802	0	0	0	0		0.000454441	0.000423296	0	0		100	6.64386
619	Isoform 2 of Transforming growth factor beta-1-induced transcript 1 protein OS=Homo sapiens GN=TGFB1I1	TGFB1I1	sp|O43294-2|TGFI1_HUMAN	48 kDa	8	3	5	0	0	0		0.00041876	0.000225344	0.000323604	0	0	0		0.000322569	9.67126e-05	0	0		100	6.64386
735	Isoform 2 of Tropomyosin alpha-3 chain OS=Homo sapiens GN=TPM3	TPM3	sp|P06753-2|TPM3_HUMAN	29 kDa	28	0	0	0	0	0		0.00146566	0	0	0	0	0		0.000488554	0.0008462	0	0		100	6.64386
543	Isoform 2 of Tropomyosin beta chain OS=Homo sapiens GN=TPM2	TPM2	sp|P07951-2|TPM2_HUMAN	33 kDa	43	16	0	20	0	5		0.00225084	0.00120183	0	0.0011197	0	0.00024199		0.00115089	0.00112628	0.000453895	0.000589158		2.53559	1.34232
1143	Isoform 2 of Voltage-dependent anion-selective channel protein 2 OS=Homo sapiens GN=VDAC2	VDAC2	sp|P45880-2|VDAC2_HUMAN	30 kDa	0	0	0	2	0	4		0	0	0	0.00011197	0	0.000193592		0	0	0.000101854	9.71917e-05		0	#NUM!
1275	Isoform 2 of Zinc finger Ran-binding domain-containing protein 2 OS=Homo sapiens GN=ZRANB2	ZRANB2	sp|O95218-2|ZRAB2_HUMAN	36 kDa	0	0	0	0	0	2		0	0	0	0	0	9.67961e-05		0	0	3.22654e-05	5.58852e-05		0	#NUM!
1170	Isoform 2B of GTPase KRas OS=Homo sapiens GN=KRAS	KRAS	sp|P01116-2|RASK_HUMAN	21 kDa	0	4	0	0	0	0		0	0.000300458	0	0	0	0		0.000100153	0.00017347	0	0		100	6.64386
865	Isoform 3 of 6-phosphofructokinase, muscle type OS=Homo sapiens GN=PFKM	PFKM	sp|P08237-3|K6PF_HUMAN	93 kDa	0	0	0	0	0	12		0	0	0	0	0	0.000580776		0	0	0.000193592	0.000335311		0	#NUM!
71	Isoform 3 of Alpha-actinin-1 OS=Homo sapiens GN=ACTN1	ACTN1	sp|P12814-3|ACTN1_HUMAN	106 kDa	176	104	50	41	20	39		0.00921273	0.00781191	0.00323604	0.00229538	0.00383509	0.00188752		0.00675356	0.00312575	0.00267266	0.00102714		2.5269	1.33737
433	Isoform 3 of Basic leucine zipper and W2 domain-containing protein 1 OS=Homo sapiens GN=BZW1	BZW1	sp|Q7L1Q6-3|BZW1_HUMAN	51 kDa	4	0	3	7	0	7		0.00020938	0	0.000194162	0.000391893	0	0.000338786		0.000134514	0.000116741	0.00024356	0.000212594		0.552284	-0.856519
998	Isoform 3 of Collagen type IV alpha-3-binding protein OS=Homo sapiens GN=COL4A3BP	COL4A3BP	sp|Q9Y5P4-3|C43BP_HUMAN	84 kDa	0	0	0	0	0	5		0	0	0	0	0	0.00024199		0	0	8.06634e-05	0.000139713		0	#NUM!
423	Isoform 3 of Exportin-2 OS=Homo sapiens GN=CSE1L	CSE1L	sp|P55060-3|XPO2_HUMAN	108 kDa	5	0	0	0	0	11		0.000261725	0	0	0	0	0.000532378		8.72418e-05	0.000151107	0.000177459	0.000307369		0.491615	-1.0244
934	Isoform 3 of Heterogeneous nuclear ribonucleoprotein H3 OS=Homo sapiens GN=HNRNPH3	HNRNPH3	sp|P31942-3|HNRH3_HUMAN	32 kDa	3	0	6	0	0	0		0.000157035	0	0.000388324	0	0	0		0.000181787	0.000195342	0	0		100	6.64386
929	Isoform 3 of Inhibitor of Bruton tyrosine kinase OS=Homo sapiens GN=IBTK	IBTK	sp|Q9P2D0-3|IBTK_HUMAN	26 kDa	5	0	0	0	0	0		0.000261725	0	0	0	0	0		8.72418e-05	0.000151107	0	0		100	6.64386
99	Isoform 3 of Integrin alpha-V OS=Homo sapiens GN=ITGAV	ITGAV	sp|P06756-3|ITAV_HUMAN	111 kDa	29	27	11	62	11	23		0.00151801	0.00202809	0.000711928	0.00347106	0.0021093	0.00111315		0.00141934	0.000663606	0.00223117	0.00118367		0.636143	-0.652578
864	Isoform 3 of IST1 homolog OS=Homo sapiens GN=IST1	IST1	sp|P53990-3|IST1_HUMAN	40 kDa	2	0	0	0	0	0		0.00010469	0	0	0	0	0		3.48967e-05	6.04429e-05	0	0		100	6.64386
235	Isoform 3 of KN motif and ankyrin repeat domain-containing protein 2 OS=Homo sapiens GN=KANK2	KANK2	sp|Q63ZY3-3|KANK2_HUMAN	90 kDa	13	4	13	6	0	14		0.000680486	0.000300458	0.000841369	0.000335909	0	0.000677572		0.000607438	0.000277756	0.000337827	0.00033879		1.79807	0.846452
727	Isoform 3 of LIM and senescent cell antigen-like-containing domain protein 1 OS=Homo sapiens GN=LIMS1	LIMS1	sp|P48059-3|LIMS1_HUMAN	44 kDa	7	6	0	0	0	3		0.000366415	0.000450687	0	0	0	0.000145194		0.000272368	0.000239611	4.8398e-05	8.38278e-05		5.62766	2.49253
208	Isoform 3 of L-lactate dehydrogenase A chain OS=Homo sapiens GN=LDHA	LDHA	sp|P00338-3|LDHA_HUMAN	40 kDa	12	10	16	8	3	24		0.000628141	0.000751145	0.00103553	0.000447878	0.000575264	0.00116155		0.000804939	0.000208955	0.000728231	0.000380634		1.10533	0.144483
1117	Isoform 3 of Mediator of RNA polymerase II transcription subunit 23 OS=Homo sapiens GN=MED23	MED23	sp|Q9ULK4-3|MED23_HUMAN	156 kDa	0	0	0	0	2	0		0	0	0	0	0.000383509	0		0	0	0.000127836	0.000221419		0	#NUM!
370	Isoform 3 of Myoferlin OS=Homo sapiens GN=MYOF	MYOF	sp|Q9NZM1-3|MYOF_HUMAN	233 kDa	4	0	0	6	0	0		0.00020938	0	0	0.000335909	0	0		6.97934e-05	0.000120886	0.00011197	0.000193937		0.623325	-0.681944
802	Isoform 3 of NADH-cytochrome b5 reductase 3 OS=Homo sapiens GN=CYB5R3	CYB5R3	sp|P00387-3|NB5R3_HUMAN	38 kDa	0	0	0	8	2	3		0	0	0	0.000447878	0.000383509	0.000145194		0	0	0.000325527	0.000159455		0	#NUM!
1035	Isoform 3 of Protein arginine N-methyltransferase 1 OS=Homo sapiens GN=PRMT1	PRMT1	sp|Q99873-3|ANM1_HUMAN	40 kDa	0	0	0	0	0	3		0	0	0	0	0	0.000145194		0	0	4.8398e-05	8.38278e-05		0	#NUM!
922	Isoform 3 of Synaptopodin-2 OS=Homo sapiens GN=SYNPO2	SYNPO2	sp|Q9UMS6-3|SYNP2_HUMAN	119 kDa	2	2	0	0	0	0		0.00010469	0.000150229	0	0	0	0		8.49731e-05	7.70309e-05	0	0		100	6.64386
153	Isoform 3 of Tropomyosin alpha-1 chain OS=Homo sapiens GN=TPM1	TPM1	sp|P09493-3|TPM1_HUMAN	33 kDa	44	19	0	22	6	2		0.00230318	0.00142718	0	0.00123166	0.00115053	9.67961e-05		0.00124345	0.00116253	0.000826329	0.000633096		1.50479	0.589563
94	Isoform 3 of Unconventional myosin-Ic OS=Homo sapiens GN=MYO1C	MYO1C	sp|O00159-3|MYO1C_HUMAN	120 kDa	14	9	3	47	9	69		0.000732831	0.000676031	0.000194162	0.00263128	0.00172579	0.00333946		0.000534341	0.000295969	0.00256551	0.000808844		0.208279	-2.26341
879	Isoform 3 of Vitamin D-binding protein OS=Homo sapiens GN=GC	GC	sp|P02774-3|VTDB_HUMAN	55 kDa	0	0	0	3	0	4		0	0	0	0.000167954	0	0.000193592		0	0	0.000120515	0.000105154		0	#NUM!
234	Isoform 3a of Neurexin-1 OS=Homo sapiens GN=NRXN1	NRXN1	sp|Q9ULB1-3|NRX1A_HUMAN	170 kDa	0	0	0	9	0	52		0	0	0	0.000503863	0	0.0025167		0	0	0.00100685	0.00133161		0	#NUM!
319	Isoform 4 of 40S ribosomal protein S24 OS=Homo sapiens GN=RPS24	RPS24	sp|P62847-4|RS24_HUMAN	32 kDa	3	0	5	14	0	12		0.000157035	0	0.000323604	0.000783787	0	0.000580776		0.000160213	0.000161825	0.000454854	0.000406783		0.352229	-1.50541
899	Isoform 4 of Ankyrin repeat and FYVE domain-containing protein 1 OS=Homo sapiens GN=ANKFY1	ANKFY1	sp|Q9P2R3-4|ANFY1_HUMAN	133 kDa	0	0	0	0	0	2		0	0	0	0	0	9.67961e-05		0	0	3.22654e-05	5.58852e-05		0	#NUM!
452	Isoform 4 of Apoptotic chromatin condensation inducer in the nucleus OS=Homo sapiens GN=ACIN1	ACIN1	sp|Q9UKV3-5|ACINU_HUMAN	151 kDa	0	0	0	3	0	12		0	0	0	0.000167954	0	0.000580776		0	0	0.000249577	0.000298868		0	#NUM!
67	Isoform 4 of Caldesmon OS=Homo sapiens GN=CALD1	CALD1	sp|Q05682-4|CALD1_HUMAN	63 kDa	100	37	29	36	9	15		0.00523451	0.00277924	0.0018769	0.00201545	0.00172579	0.00072597		0.00329688	0.00173763	0.00148907	0.000676548		2.21405	1.14669
894	Isoform 4 of Elastin OS=Homo sapiens GN=ELN	ELN	sp|P15502-4|ELN_HUMAN	66 kDa	4	12	0	0	0	0		0.00020938	0.000901375	0	0	0	0		0.000370252	0.00047173	0	0		100	6.64386
785	Isoform 4 of Interleukin enhancer-binding factor 3 OS=Homo sapiens GN=ILF3	ILF3	sp|Q12906-4|ILF3_HUMAN (+2)	76 kDa	2	0	0	2	0	2		0.00010469	0	0	0.00011197	0	9.67961e-05		3.48967e-05	6.04429e-05	6.95885e-05	6.07411e-05		0.501472	-0.995759
779	Isoform 4 of Mannan-binding lectin serine protease 1 OS=Homo sapiens GN=MASP1	MASP1	sp|P48740-4|MASP1_HUMAN	69 kDa	0	0	0	6	0	4		0	0	0	0.000335909	0	0.000193592		0	0	0.0001765	0.000168605		0	#NUM!
463	Isoform 4 of MAP7 domain-containing protein 1 OS=Homo sapiens GN=MAP7D1	MAP7D1	sp|Q3KQU3-4|MA7D1_HUMAN	89 kDa	0	0	0	0	0	4		0	0	0	0	0	0.000193592		0	0	6.45307e-05	0.00011177		0	#NUM!
323	Isoform 4 of Myosin-10 OS=Homo sapiens GN=MYH10	MYH10	sp|P35580-4|MYH10_HUMAN	233 kDa	63	0	0	0	0	63		0.00329774	0	0	0	0	0.00304908		0.00109925	0.00190395	0.00101636	0.00176038		1.08155	0.113105
1078	Isoform 4 of Nexilin OS=Homo sapiens GN=NEXN	NEXN	sp|Q0ZGT2-4|NEXN_HUMAN	73 kDa	2	0	0	0	0	0		0.00010469	0	0	0	0	0		3.48967e-05	6.04429e-05	0	0		100	6.64386
1165	Isoform 4 of Plectin OS=Homo sapiens GN=PLEC	PLEC	sp|Q15149-4|PLEC_HUMAN	516 kDa	0	127	0	0	0	0		0	0.00953955	0	0	0	0		0.00317985	0.00550766	0	0		100	6.64386
80	Isoform 4 of Tenascin OS=Homo sapiens GN=TNC	TNC	sp|P24821-4|TENA_HUMAN (+1)	231 kDa	59	70	20	21	13	14		0.00308836	0.00525802	0.00129441	0.00117568	0.00249281	0.000677572		0.0032136	0.00198477	0.00144869	0.000937908		2.21828	1.14944
1294	Isoform 4 of Tumor protein D54 OS=Homo sapiens GN=TPD52L2	TPD52L2	sp|O43399-4|TPD54_HUMAN	21 kDa	3	0	0	0	0	0		0.000157035	0	0	0	0	0		5.23451e-05	9.06643e-05	0	0		100	6.64386
926	Isoform 4 of Ubiquitin-associated protein 2-like OS=Homo sapiens GN=UBAP2L	UBAP2L	sp|Q14157-4|UBP2L_HUMAN	103 kDa	0	0	0	0	0	3		0	0	0	0	0	0.000145194		0	0	4.8398e-05	8.38278e-05		0	#NUM!
956	Isoform 5 of ARF GTPase-activating protein GIT2 OS=Homo sapiens GN=GIT2	GIT2	sp|Q14161-5|GIT2_HUMAN	81 kDa	4	0	0	0	0	0		0.00020938	0	0	0	0	0		6.97934e-05	0.000120886	0	0		100	6.64386
584	Isoform 5 of Four and a half LIM domains protein 1 OS=Homo sapiens GN=FHL1	FHL1	sp|Q13642-5|FHL1_HUMAN	34 kDa	5	3	2	0	0	0		0.000261725	0.000225344	0.000129441	0	0	0		0.000205503	6.83372e-05	0	0		100	6.64386
286	Isoform 5 of Protein piccolo OS=Homo sapiens GN=PCLO	PCLO	sp|Q9Y6V0-5|PCLO_HUMAN	561 kDa	0	0	0	2	0	0		0	0	0	0.00011197	0	0		0	0	3.73232e-05	6.46456e-05		0	#NUM!
1329	Isoform 5 of S-methyl-5'-thioadenosine phosphorylase OS=Homo sapiens GN=MTAP	MTAP	sp|Q13126-5|MTAP_HUMAN	34 kDa	2	0	0	0	0	0		0.00010469	0	0	0	0	0		3.48967e-05	6.04429e-05	0	0		100	6.64386
379	Isoform 7 of Septin-9 OS=Homo sapiens GN=SEPT9	SEPT9	sp|Q9UHD8-7|SEPT9_HUMAN	64 kDa	11	9	5	4	3	0		0.000575796	0.000676031	0.000323604	0.000223939	0.000575264	0		0.000525143	0.000181592	0.000266401	0.000289973		1.97125	0.979112
55	Isoform 8 of Filamin-B OS=Homo sapiens GN=FLNB	FLNB	sp|O75369-8|FLNB_HUMAN	282 kDa	193	48	37	32	19	3		0.0101026	0.0036055	0.00239467	0.00179151	0.00364334	0.000145194		0.00536759	0.00414509	0.00186001	0.00175008		2.88578	1.52896
747	Isoform Delta 8 of Calcium/calmodulin-dependent protein kinase type II subunit delta OS=Homo sapiens GN=CAMK2D	CAMK2D	sp|Q13557-5|KCC2D_HUMAN (+1)	56 kDa	2	0	0	4	0	4		0.00010469	0	0	0.000223939	0	0.000193592		3.48967e-05	6.04429e-05	0.000139177	0.000121482		0.250736	-1.99576
1141	Isoform Delta of Stromal cell-derived factor 1 OS=Homo sapiens GN=CXCL12	CXCL12	sp|P48061-4|SDF1_HUMAN	15 kDa	0	4	0	0	0	0		0	0.000300458	0	0	0	0		0.000100153	0.00017347	0	0		100	6.64386
944	Isoform Gamma-A of Fibrinogen gamma chain OS=Homo sapiens GN=FGG	FGG	sp|P02679-2|FIBG_HUMAN (+1)	49 kDa	0	0	3	0	0	0		0	0	0.000194162	0	0	0		6.47207e-05	0.0001121	0	0		100	6.64386
580	Isoform IIa of Prolyl 4-hydroxylase subunit alpha-2 OS=Homo sapiens GN=P4HA2	P4HA2	sp|O15460-2|P4HA2_HUMAN	61 kDa	0	0	5	4	0	0		0	0	0.000323604	0.000223939	0	0		0.000107868	0.000186833	7.46464e-05	0.000129291		1.44505	0.531122
601	Isoform LCRMP-4 of Dihydropyrimidinase-related protein 3 OS=Homo sapiens GN=DPYSL3	DPYSL3	sp|Q14195-2|DPYL3_HUMAN	74 kDa	9	0	3	4	0	5		0.000471106	0	0.000194162	0.000223939	0	0.00024199		0.000221756	0.000236762	0.00015531	0.000134805		1.42783	0.513824
180	Isoform M1 of Pyruvate kinase isozymes M1/M2 OS=Homo sapiens GN=PKM	PKM	sp|P14618-2|KPYM_HUMAN	58 kDa	19	15	30	10	5	21		0.000994556	0.00112672	0.00194162	0.000559848	0.000958773	0.00101636		0.0013543	0.000512911	0.000844993	0.000248616		1.60273	0.680535
353	Isoform SM-B1 of Small nuclear ribonucleoprotein-associated proteins B and B' OS=Homo sapiens GN=SNRPB	SNRPB	sp|P14678-3|RSMB_HUMAN	30 kDa	0	2	6	4	0	26		0	0.000150229	0.000388324	0.000223939	0	0.00125835		0.000179518	0.000195812	0.000494096	0.000671267		0.363326	-1.46066
328	Isoleucine--tRNA ligase, cytoplasmic OS=Homo sapiens GN=IARS PE=1 SV=2	IARS	SYIC_HUMAN	145 kDa	9	2	0	0	0	13		0.000471106	0.000150229	0	0	0	0.000629174		0.000207112	0.000240649	0.000209725	0.000363254		0.98754	-0.0180894
1076	Jouberin (Fragment) OS=Homo sapiens GN=AHI1 PE=4 SV=1	AHI1	H0YEF1_HUMAN	62 kDa	0	0	0	2	0	0		0	0	0	0.00011197	0	0		0	0	3.73232e-05	6.46456e-05		0	#NUM!
312	Junction plakoglobin OS=Homo sapiens GN=JUP PE=1 SV=3	JUP	PLAK_HUMAN	82 kDa	17	3	23	0	0	29		0.000889866	0.000225344	0.00148858	0	0	0.00140354		0.000867929	0.000631902	0.000467848	0.000810336		1.85515	0.891538
215	Junction plakoglobin OS=Homo sapiens GN=JUP PE=2 SV=1	JUP	F5GWP8_HUMAN	66 kDa	110	0	123	117	65	139		0.00575796	0	0.00796065	0.00655022	0.012464	0.00672733		0.00457287	0.00411051	0.00858053	0.00336439		0.532935	-0.907967
757	Keratin, type I cuticular Ha1 OS=Homo sapiens GN=KRT31 PE=2 SV=3	KRT31	K1H1_HUMAN	47 kDa	0	0	43	0	46	44		0	0	0.00278299	0	0.00882071	0.00212951		0.000927664	0.00160676	0.00365007	0.00460275		0.254149	-1.97625
4	Keratin, type I cytoskeletal 10 OS=Homo sapiens GN=KRT10 PE=1 SV=6	KRT10	K1C10_HUMAN	59 kDa	703	461	653	729	457	633		0.0367986	0.0346278	0.0422626	0.0408129	0.0876318	0.030636		0.0378963	0.00393401	0.0530269	0.0303977		0.714663	-0.484666
333	Keratin, type I cytoskeletal 13 OS=Homo sapiens GN=KRT13 PE=1 SV=4	KRT13	sp|P13646|K1C13_HUMAN	50 kDa	0	0	103	112	83	0		0	0	0.00666624	0.00627029	0.0159156	0		0.00222208	0.00384875	0.00739531	0.00801723		0.300471	-1.7347
19	Keratin, type I cytoskeletal 14 OS=Homo sapiens GN=KRT14 PE=1 SV=4	KRT14	K1C14_HUMAN	52 kDa	353	168	331	336	211	323		0.0184778	0.0126192	0.0214226	0.0188109	0.0404602	0.0156326		0.0175065	0.00448131	0.0249679	0.0135105		0.701162	-0.51218
135	Keratin, type I cytoskeletal 16 OS=Homo sapiens GN=KRT16 PE=1 SV=4	KRT16	K1C16_HUMAN	51 kDa	327	163	293	283	190	281		0.0171168	0.0122437	0.0189632	0.0158437	0.0364334	0.0135998		0.0161079	0.00347151	0.021959	0.0125853		0.733545	-0.447042
742	Keratin, type I cytoskeletal 17 OS=Homo sapiens GN=KRT17 PE=1 SV=2	KRT17	K1C17_HUMAN	48 kDa	163	103	0	169	0	0		0.00853224	0.0077368	0	0.00946143	0	0		0.00542301	0.00471328	0.00315381	0.00546256		1.71951	0.782
252	Keratin, type I cytoskeletal 18 OS=Homo sapiens GN=KRT18 PE=1 SV=2	KRT18	K1C18_HUMAN	48 kDa	60	40	63	46	0	39		0.0031407	0.00300458	0.00407741	0.0025753	0	0.00188752		0.00340756	0.000584079	0.00148761	0.00133341		2.29063	1.19575
620	Keratin, type I cytoskeletal 19 OS=Homo sapiens GN=KRT19 PE=1 SV=4	KRT19	K1C19_HUMAN	44 kDa	144	100	170	141	0	0		0.00753769	0.00751145	0.0110025	0.00789385	0	0		0.00868389	0.00200804	0.00263128	0.00455752		3.30025	1.72257
1102	Keratin, type I cytoskeletal 27 OS=Homo sapiens GN=KRT27 PE=1 SV=2	KRT27	K1C27_HUMAN	50 kDa	0	0	0	0	0	98		0	0	0	0	0	0.00474301		0	0	0.001581	0.00273838		0	#NUM!
7	Keratin, type I cytoskeletal 9 OS=Homo sapiens GN=KRT9 PE=1 SV=3	KRT9	K1C9_HUMAN	62 kDa	503	323	451	497	349	435		0.0263296	0.024262	0.029189	0.0278244	0.0669223	0.0210531		0.0265935	0.00247411	0.0386	0.0247605		0.688952	-0.537524
199	Keratin, type II cuticular Hb2 OS=Homo sapiens GN=KRT82 PE=1 SV=3	KRT82	KRT82_HUMAN	57 kDa	49	0	0	0	0	0		0.00256491	0	0	0	0	0		0.000854969	0.00148085	0	0		100	6.64386
1031	Keratin, type II cuticular Hb4 OS=Homo sapiens GN=KRT84 PE=2 SV=2	KRT84	KRT84_HUMAN	65 kDa	0	0	74	0	0	0		0	0	0.00478933	0	0	0		0.00159644	0.00276512	0	0		100	6.64386
391	Keratin, type II cuticular Hb5 OS=Homo sapiens GN=KRT85 PE=1 SV=1	KRT85	KRT85_HUMAN	56 kDa	52	0	16	0	8	9		0.00272194	0	0.00103553	0	0.00153404	0.000435582		0.00125249	0.00137388	0.00065654	0.000790527		1.90772	0.931847
867	Keratin, type II cuticular Hb6 OS=Homo sapiens GN=KRT86 PE=1 SV=1	KRT86	KRT86_HUMAN	53 kDa	53	0	16	0	0	6		0.00277429	0	0.00103553	0	0	0.000290388		0.00126994	0.00140192	9.67961e-05	0.000167656		13.1197	3.71367
3	Keratin, type II cytoskeletal 1 OS=Homo sapiens GN=KRT1 PE=1 SV=6	KRT1	K2C1_HUMAN	66 kDa	809	551	654	898	470	697		0.0423472	0.0413881	0.0423274	0.0502743	0.0901246	0.0337334		0.0420209	0.000548074	0.0580441	0.0289874		0.723947	-0.466044
165	Keratin, type II cytoskeletal 1b OS=Homo sapiens GN=KRT77 PE=2 SV=3	KRT77	K2C1B_HUMAN	62 kDa	125	78	144	136	0	139		0.00654313	0.00585893	0.00931979	0.00761393	0	0.00672733		0.00724062	0.00183282	0.00478042	0.00416363		1.51464	0.598976
6	Keratin, type II cytoskeletal 2 epidermal OS=Homo sapiens GN=KRT2 PE=1 SV=2	KRT2	K22E_HUMAN	65 kDa	657	453	507	693	375	529		0.0343907	0.0340269	0.0328134	0.0387974	0.071908	0.0256026		0.0337437	0.000825909	0.045436	0.0238558		0.742664	-0.429219
441	Keratin, type II cytoskeletal 4 OS=Homo sapiens GN=KRT4 PE=1 SV=4	KRT4	K2C4_HUMAN	57 kDa	0	0	0	57	30	0		0	0	0	0.00319113	0.00575264	0		0	0	0.00298126	0.00288206		0	#NUM!
18	Keratin, type II cytoskeletal 5 OS=Homo sapiens GN=KRT5 PE=1 SV=3	KRT5	K2C5_HUMAN	62 kDa	322	168	257	322	146	305		0.0168551	0.0126192	0.0166332	0.0180271	0.0279962	0.0147614		0.0153692	0.00238411	0.0202616	0.00689452		0.75854	-0.398703
60	Keratin, type II cytoskeletal 6A OS=Homo sapiens GN=KRT6A PE=1 SV=3	KRT6A	K2C6A_HUMAN	60 kDa	272	152	230	241	119	264		0.0142379	0.0114174	0.0148858	0.0134923	0.0228188	0.0127771		0.0135137	0.0018441	0.0163627	0.00560254		0.825881	-0.275993
748	Keratin, type II cytoskeletal 6B OS=Homo sapiens GN=KRT6B PE=1 SV=5	KRT6B	K2C6B_HUMAN	60 kDa	0	0	240	0	0	262		0	0	0.015533	0	0	0.0126803		0.00517766	0.00896797	0.00422676	0.00732096		1.22497	0.292747
201	Keratin, type II cytoskeletal 7 OS=Homo sapiens GN=KRT7 PE=1 SV=5	KRT7	K2C7_HUMAN	51 kDa	163	0	100	161	34	64		0.00853224	0	0.00647207	0.00901355	0.00651965	0.00309747		0.00500144	0.00445218	0.00621023	0.00297015		0.805355	-0.312302
326	Keratin, type II cytoskeletal 73 OS=Homo sapiens GN=KRT73 PE=1 SV=1	KRT73	sp|Q86Y46|K2C73_HUMAN	59 kDa	77	68	0	105	45	0		0.00403057	0.00510779	0	0.0058784	0.00862895	0		0.00304612	0.00269244	0.00483579	0.00440795		0.629912	-0.666778
382	Keratin, type II cytoskeletal 78 OS=Homo sapiens GN=KRT78 PE=2 SV=2	KRT78	sp|Q8N1N4|K2C78_HUMAN	57 kDa	84	0	20	0	0	26		0.00439698	0	0.00129441	0	0	0.00125835		0.00189713	0.00225961	0.00041945	0.000726508		4.52291	2.17725
686	Keratin, type II cytoskeletal 80 OS=Homo sapiens GN=KRT80 PE=1 SV=2	KRT80	sp|Q6KB66|K2C80_HUMAN	51 kDa	2	0	2	0	0	8		0.00010469	0	0.000129441	0	0	0.000387184		7.80439e-05	6.87116e-05	0.000129061	0.000223541		0.604703	-0.725701
194	Keratinocyte proline-rich protein OS=Homo sapiens GN=KPRP PE=1 SV=1	KPRP	KPRP_HUMAN	64 kDa	26	0	6	16	0	12		0.00136097	0	0.000388324	0.000895756	0	0.000580776		0.000583099	0.00070108	0.000492178	0.000454403		1.18473	0.244561
488	Kinesin-1 heavy chain OS=Homo sapiens GN=KIF5B PE=1 SV=1	KIF5B	KINH_HUMAN	110 kDa	10	0	2	0	0	4		0.000523451	0	0.000129441	0	0	0.000193592		0.000217631	0.000272641	6.45307e-05	0.00011177		3.37251	1.75382
1341	KRR1 small subunit processome component homolog OS=Homo sapiens GN=KRR1 PE=1 SV=4	KRR1	sp|Q13601|KRR1_HUMAN	44 kDa	0	0	0	0	0	2		0	0	0	0	0	9.67961e-05		0	0	3.22654e-05	5.58852e-05		0	#NUM!
429	Lactadherin OS=Homo sapiens GN=MFGE8 PE=1 SV=2	MFGE8	sp|Q08431|MFGM_HUMAN	43 kDa	7	16	8	3	0	0		0.000366415	0.00120183	0.000517766	0.000167954	0	0		0.000695338	0.000445117	5.59848e-05	9.69685e-05		12.4201	3.63461
1220	Lactase-phlorizin hydrolase OS=Homo sapiens GN=LCT PE=1 SV=3	LCT	LPH_HUMAN	219 kDa	2	0	0	0	0	0		0.00010469	0	0	0	0	0		3.48967e-05	6.04429e-05	0	0		100	6.64386
243	Lactotransferrin OS=Homo sapiens GN=LTF PE=1 SV=6	LTF	sp|P02788|TRFL_HUMAN (+2)	78 kDa	0	0	0	12	0	21		0	0	0	0.000671817	0	0.00101636		0	0	0.000562725	0.000516887		0	#NUM!
287	Lamin B2, isoform CRA_a OS=Homo sapiens GN=LMNB2 PE=3 SV=1	LMNB2	J9JID7_HUMAN	70 kDa	12	12	7	19	8	16		0.000628141	0.000901375	0.000453045	0.00106371	0.00153404	0.000774368		0.000660853	0.000225948	0.00112404	0.00038341		0.587928	-0.766289
575	Lamin-B1 OS=Homo sapiens GN=LMNB1 PE=1 SV=2	LMNB1	LMNB1_HUMAN	66 kDa	12	12	0	15	0	0		0.000628141	0.000901375	0	0.000839772	0	0		0.000509838	0.000462186	0.000279924	0.000484842		1.82135	0.865006
374	Laminin subunit beta-1 OS=Homo sapiens GN=LAMB1 PE=2 SV=1	LAMB1	G3XAI2_HUMAN	200 kDa	3	0	2	3	0	5		0.000157035	0	0.000129441	0.000167954	0	0.00024199		9.54922e-05	8.38417e-05	0.000136648	0.000123995		0.698818	-0.517011
416	Laminin subunit gamma-1 OS=Homo sapiens GN=LAMC1 PE=1 SV=3	LAMC1	LAMC1_HUMAN	178 kDa	0	0	2	11	0	12		0	0	0.000129441	0.000615832	0	0.000580776		4.31472e-05	7.47331e-05	0.00039887	0.000345876		0.108174	-3.20858
81	Latent-transforming growth factor beta-binding protein 2 OS=Homo sapiens GN=LTBP2 PE=2 SV=1	LTBP2	G3V511_HUMAN	189 kDa	49	81	42	2	0	4		0.00256491	0.00608428	0.00271827	0.00011197	0	0.000193592		0.00378915	0.00198912	0.000101854	9.71917e-05		37.2018	5.2173
1025	Leucine-, glutamate- and lysine-rich protein 1 OS=Homo sapiens GN=LEKR1 PE=4 SV=1	LEKR1	J3KP02_HUMAN	81 kDa	2	0	0	0	0	0		0.00010469	0	0	0	0	0		3.48967e-05	6.04429e-05	0	0		100	6.64386
592	Leucine-rich PPR motif-containing protein, mitochondrial OS=Homo sapiens GN=LRPPRC PE=1 SV=3	LRPPRC	LPPRC_HUMAN	158 kDa	0	0	0	0	0	2		0	0	0	0	0	9.67961e-05		0	0	3.22654e-05	5.58852e-05		0	#NUM!
1070	Leucine-rich repeat-containing protein 59 OS=Homo sapiens GN=LRRC59 PE=1 SV=1	LRRC59	LRC59_HUMAN	35 kDa	0	0	5	0	0	2		0	0	0.000323604	0	0	9.67961e-05		0.000107868	0.000186833	3.22654e-05	5.58852e-05		3.34315	1.74121
638	Leucine--tRNA ligase, cytoplasmic OS=Homo sapiens GN=LARS PE=1 SV=2	LARS	SYLC_HUMAN (+1)	134 kDa	5	0	0	2	0	2		0.000261725	0	0	0.00011197	0	9.67961e-05		8.72418e-05	0.000151107	6.95885e-05	6.07411e-05		1.25368	0.326169
1053	Leukocyte receptor cluster member 1 OS=Homo sapiens GN=LENG1 PE=1 SV=1	LENG1	LENG1_HUMAN	31 kDa	0	0	4	0	0	0		0	0	0.000258883	0	0	0		8.62943e-05	0.000149466	0	0		100	6.64386
1284	LIM and cysteine-rich domains protein 1 OS=Homo sapiens GN=LMCD1 PE=1 SV=1	LMCD1	LMCD1_HUMAN	41 kDa	2	0	0	0	0	0		0.00010469	0	0	0	0	0		3.48967e-05	6.04429e-05	0	0		100	6.64386
803	LIM and senescent cell antigen-like-containing domain protein 2 OS=Homo sapiens GN=LIMS2 PE=1 SV=1	LIMS2	sp|Q7Z4I7|LIMS2_HUMAN	39 kDa	5	0	0	0	0	0		0.000261725	0	0	0	0	0		8.72418e-05	0.000151107	0	0		100	6.64386
322	LIM and SH3 domain protein 1 OS=Homo sapiens GN=LASP1 PE=1 SV=2	LASP1	sp|Q14847|LASP1_HUMAN	30 kDa	17	13	4	3	4	0		0.000889866	0.000976489	0.000258883	0.000167954	0.000767018	0		0.000708413	0.000391706	0.000311658	0.000403196		2.27305	1.18463
508	LIM domain and actin-binding protein 1 OS=Homo sapiens GN=LIMA1 PE=1 SV=1	LIMA1	sp|Q9UHB6|LIMA1_HUMAN	85 kDa	12	6	4	0	0	0		0.000628141	0.000450687	0.000258883	0	0	0		0.000445904	0.000184675	0	0		100	6.64386
154	LIM domain only protein 7 OS=Homo sapiens GN=LMO7 PE=1 SV=3	LMO7	sp|Q8WWI1|LMO7_HUMAN	193 kDa	17	19	26	5	5	6		0.000889866	0.00142718	0.00168274	0.000279924	0.000958773	0.000290388		0.00133326	0.000404694	0.000509695	0.000388948		2.6158	1.38725
1331	LIM domain only protein 7 OS=Homo sapiens GN=LMO7 PE=2 SV=1	LMO7	E9PMS6_HUMAN	145 kDa	19	0	0	0	0	0		0.000994556	0	0	0	0	0		0.000331519	0.000574207	0	0		100	6.64386
1208	Lin-7 homolog C (C. elegans), isoform CRA_b OS=Homo sapiens GN=LIN7C PE=2 SV=1	LIN7C	G3V1D4_HUMAN	19 kDa	0	0	0	0	0	2		0	0	0	0	0	9.67961e-05		0	0	3.22654e-05	5.58852e-05		0	#NUM!
1084	Lipocalin-1 OS=Homo sapiens GN=LCN1 PE=1 SV=1	LCN1	LCN1_HUMAN	19 kDa	2	0	0	6	0	0		0.00010469	0	0	0.000335909	0	0		3.48967e-05	6.04429e-05	0.00011197	0.000193937		0.311662	-1.68194
697	Lipoma-preferred partner OS=Homo sapiens GN=LPP PE=1 SV=1	LPP	LPP_HUMAN	66 kDa	4	7	0	0	0	0		0.00020938	0.000525802	0	0	0	0		0.000245061	0.000264711	0	0		100	6.64386
969	Liprin-alpha-2 OS=Homo sapiens GN=PPFIA2 PE=2 SV=2	PPFIA2	E7ETG6_HUMAN (+1)	132 kDa	0	0	0	0	2	0		0	0	0	0	0.000383509	0		0	0	0.000127836	0.000221419		0	#NUM!
574	Liprin-beta-1 OS=Homo sapiens GN=PPFIBP1 PE=1 SV=2	PPFIBP1	sp|Q86W92|LIPB1_HUMAN	114 kDa	0	0	3	0	0	0		0	0	0.000194162	0	0	0		6.47207e-05	0.0001121	0	0		100	6.64386
347	L-lactate dehydrogenase B chain OS=Homo sapiens GN=LDHB PE=1 SV=2	LDHB	LDHB_HUMAN	37 kDa	8	5	0	10	0	23		0.00041876	0.000375573	0	0.000559848	0	0.00111315		0.000264778	0.000230319	0.000557667	0.00055658		0.474795	-1.07462
570	Long-chain fatty acid transport protein 6 OS=Homo sapiens GN=SLC27A6 PE=1 SV=1	SLC27A6	S27A6_HUMAN	70 kDa	0	4	0	0	0	0		0	0.000300458	0	0	0	0		0.000100153	0.00017347	0	0		100	6.64386
1300	Long-chain-fatty-acid--CoA ligase 3 OS=Homo sapiens GN=ACSL3 PE=1 SV=3	ACSL3	ACSL3_HUMAN	80 kDa	0	0	0	0	0	2		0	0	0	0	0	9.67961e-05		0	0	3.22654e-05	5.58852e-05		0	#NUM!
1132	Low molecular weight phosphotyrosine protein phosphatase OS=Homo sapiens GN=ACP1 PE=1 SV=3	ACP1	sp|P24666|PPAC_HUMAN	18 kDa	3	0	3	0	0	0		0.000157035	0	0.000194162	0	0	0		0.000117066	0.000103067	0	0		100	6.64386
848	Lupus La protein OS=Homo sapiens GN=SSB PE=2 SV=1	SSB	E9PFH8_HUMAN	42 kDa	2	0	0	0	0	0		0.00010469	0	0	0	0	0		3.48967e-05	6.04429e-05	0	0		100	6.64386
1252	Lys-63-specific deubiquitinase BRCC36 OS=Homo sapiens GN=BRCC3 PE=1 SV=2	BRCC3	sp|P46736|BRCC3_HUMAN (+1)	36 kDa	0	0	0	0	0	3		0	0	0	0	0	0.000145194		0	0	4.8398e-05	8.38278e-05		0	#NUM!
242	Lysozyme C OS=Homo sapiens GN=LYZ PE=1 SV=1	LYZ	LYSC_HUMAN	17 kDa	8	0	0	26	0	13		0.00041876	0	0	0.0014556	0	0.000629174		0.000139587	0.000241771	0.000694926	0.000730026		0.200866	-2.3157
226	Lysyl oxidase homolog 2 OS=Homo sapiens GN=LOXL2 PE=1 SV=1	LOXL2	LOXL2_HUMAN	87 kDa	15	13	2	11	0	11		0.000785176	0.000976489	0.000129441	0.000615832	0	0.000532378		0.000630369	0.000444237	0.000382737	0.000334076		1.647	0.719843
1227	Macrophage migration inhibitory factor OS=Homo sapiens GN=MIF PE=1 SV=4	MIF	MIF_HUMAN	12 kDa	2	0	0	0	0	0		0.00010469	0	0	0	0	0		3.48967e-05	6.04429e-05	0	0		100	6.64386
193	Major vault protein OS=Homo sapiens GN=MVP PE=1 SV=4	MVP	MVP_HUMAN	99 kDa	5	0	0	13	9	43		0.000261725	0	0	0.000727802	0.00172579	0.00208112		8.72418e-05	0.000151107	0.00151157	0.000701628		0.057716	-4.11488
1313	Mannose-1-phosphate guanyltransferase alpha OS=Homo sapiens GN=GMPPA PE=1 SV=1	GMPPA	sp|Q96IJ6|GMPPA_HUMAN (+1)	46 kDa	0	0	2	0	0	0		0	0	0.000129441	0	0	0		4.31472e-05	7.47331e-05	0	0		100	6.64386
309	Mannosyl-oligosaccharide glucosidase OS=Homo sapiens GN=MOGS PE=1 SV=5	MOGS	MOGS_HUMAN	92 kDa	9	5	0	0	0	0		0.000471106	0.000375573	0	0	0	0		0.000282226	0.000249039	0	0		100	6.64386
476	Matrin-3 OS=Homo sapiens GN=MATR3 PE=2 SV=1	MATR3	A8MXP9_HUMAN	100 kDa	5	3	5	3	2	3		0.000261725	0.000225344	0.000323604	0.000167954	0.000383509	0.000145194		0.000270224	4.96783e-05	0.000232219	0.000131514		1.16366	0.21867
1096	Matrix Gla protein OS=Homo sapiens GN=MGP PE=1 SV=2	MGP	MGP_HUMAN (+1)	12 kDa	3	0	2	0	0	0		0.000157035	0	0.000129441	0	0	0		9.54922e-05	8.38417e-05	0	0		100	6.64386
822	Melanoma-associated antigen D2 OS=Homo sapiens GN=MAGED2 PE=1 SV=2	MAGED2	sp|Q9UNF1|MAGD2_HUMAN	65 kDa	0	0	0	0	0	3		0	0	0	0	0	0.000145194		0	0	4.8398e-05	8.38278e-05		0	#NUM!
1145	Membrane-associated progesterone receptor component 1 OS=Homo sapiens GN=PGRMC1 PE=1 SV=3	PGRMC1	PGRC1_HUMAN	22 kDa	0	0	0	0	0	3		0	0	0	0	0	0.000145194		0	0	4.8398e-05	8.38278e-05		0	#NUM!
1260	Membrane-associated progesterone receptor component 2 OS=Homo sapiens GN=PGRMC2 PE=1 SV=1	PGRMC2	PGRC2_HUMAN	24 kDa	0	0	0	2	0	0		0	0	0	0.00011197	0	0		0	0	3.73232e-05	6.46456e-05		0	#NUM!
240	Metalloproteinase inhibitor 3 OS=Homo sapiens GN=TIMP3 PE=1 SV=2	TIMP3	TIMP3_HUMAN	24 kDa	21	20	24	4	0	3		0.00109925	0.00150229	0.0015533	0.000223939	0	0.000145194		0.00138494	0.000248733	0.000123044	0.000113601		11.2557	3.49258
805	Metastasis-associated protein MTA2 OS=Homo sapiens GN=MTA2 PE=1 SV=1	MTA2	MTA2_HUMAN	75 kDa	0	0	0	3	0	0		0	0	0	0.000167954	0	0		0	0	5.59848e-05	9.69685e-05		0	#NUM!
1126	Methionine--tRNA ligase, cytoplasmic OS=Homo sapiens GN=MARS PE=1 SV=2	MARS	SYMC_HUMAN	101 kDa	3	0	0	0	0	2		0.000157035	0	0	0	0	9.67961e-05		5.23451e-05	9.06643e-05	3.22654e-05	5.58852e-05		1.62233	0.698068
1186	Methylenetetrahydrofolate reductase OS=Homo sapiens GN=MTHFR PE=2 SV=1	MTHFR	Q5SNW6_HUMAN	79 kDa	0	0	0	0	0	3		0	0	0	0	0	0.000145194		0	0	4.8398e-05	8.38278e-05		0	#NUM!
209	Microtubule-actin cross-linking factor 1, isoforms 1/2/3/5 OS=Homo sapiens GN=MACF1 PE=1 SV=4	MACF1	sp|Q9UPN3|MACF1_HUMAN	838 kDa	8	0	2	0	0	0		0.00041876	0	0.000129441	0	0	0		0.000182734	0.000214407	0	0		100	6.64386
264	Microtubule-associated protein 1A OS=Homo sapiens GN=MAP1A PE=1 SV=6	MAP1A	sp|P78559|MAP1A_HUMAN (+3)	305 kDa	0	0	4	0	0	36		0	0	0.000258883	0	0	0.00174233		8.62943e-05	0.000149466	0.000580776	0.00100593		0.148584	-2.75065
133	Microtubule-associated protein 1B OS=Homo sapiens GN=MAP1B PE=1 SV=2	MAP1B	MAP1B_HUMAN	271 kDa	23	0	0	23	7	61		0.00120394	0	0	0.00128765	0.00134228	0.00295228		0.000401312	0.000695093	0.00186074	0.000945698		0.215674	-2.21308
186	Microtubule-associated protein OS=Homo sapiens GN=MAP4 PE=2 SV=1	MAP4	E7EVA0_HUMAN	245 kDa	19	2	2	4	0	31		0.000994556	0.000150229	0.000129441	0.000223939	0	0.00150034		0.000424742	0.000493583	0.000574759	0.000809358		0.738991	-0.43637
821	Mitochondrial 10-formyltetrahydrofolate dehydrogenase OS=Homo sapiens GN=ALDH1L2 PE=1 SV=2	ALDH1L2	sp|Q3SY69|AL1L2_HUMAN	102 kDa	0	0	0	3	0	0		0	0	0	0.000167954	0	0		0	0	5.59848e-05	9.69685e-05		0	#NUM!
815	Mitochondrial import receptor subunit TOM20 homolog OS=Homo sapiens GN=TOMM20 PE=1 SV=1	TOMM20	TOM20_HUMAN	16 kDa	4	0	4	0	0	0		0.00020938	0	0.000258883	0	0	0		0.000156088	0.000137423	0	0		100	6.64386
663	Mitochondrial inner membrane protein (Fragment) OS=Homo sapiens GN=IMMT PE=4 SV=1	IMMT	H7C463_HUMAN	68 kDa	6	0	0	3	0	0		0.00031407	0	0	0.000167954	0	0		0.00010469	0.000181329	5.59848e-05	9.69685e-05		1.86997	0.903019
1091	Mitogen-activated protein kinase 1 OS=Homo sapiens GN=MAPK1 PE=1 SV=3	MAPK1	MK01_HUMAN	41 kDa	2	0	0	0	0	2		0.00010469	0	0	0	0	9.67961e-05		3.48967e-05	6.04429e-05	3.22654e-05	5.58852e-05		1.08155	0.113105
254	Mitogen-activated protein kinase kinase kinase kinase 4 OS=Homo sapiens GN=MAP4K4 PE=2 SV=2	MAP4K4	E7ESS2_HUMAN	146 kDa	2	0	0	0	0	8		0.00010469	0	0	0	0	0.000387184		3.48967e-05	6.04429e-05	0.000129061	0.000223541		0.270388	-1.88689
1289	MKI67 FHA domain-interacting nucleolar phosphoprotein OS=Homo sapiens GN=MKI67IP PE=1 SV=1	MKI67IP	MK67I_HUMAN	34 kDa	0	0	0	0	0	3		0	0	0	0	0	0.000145194		0	0	4.8398e-05	8.38278e-05		0	#NUM!
1169	MOB-like protein phocein OS=Homo sapiens GN=MOB4 PE=1 SV=1	MOB4	sp|Q9Y3A3|PHOCN_HUMAN (+1)	26 kDa	0	0	0	0	0	2		0	0	0	0	0	9.67961e-05		0	0	3.22654e-05	5.58852e-05		0	#NUM!
161	Moesin OS=Homo sapiens GN=MSN PE=1 SV=3	MSN	MOES_HUMAN	68 kDa	23	20	12	13	6	14		0.00120394	0.00150229	0.000776649	0.000727802	0.00115053	0.000677572		0.00116096	0.000364725	0.000851967	0.000259777		1.36268	0.446447
858	Mortality factor 4-like protein 2 OS=Homo sapiens GN=MORF4L2 PE=1 SV=1	MORF4L2	MO4L2_HUMAN	32 kDa	0	0	8	0	0	0		0	0	0.000517766	0	0	0		0.000172589	0.000298932	0	0		100	6.64386
1310	mRNA turnover protein 4 homolog OS=Homo sapiens GN=MRTO4 PE=1 SV=2	MRTO4	MRT4_HUMAN	28 kDa	0	0	0	0	0	2		0	0	0	0	0	9.67961e-05		0	0	3.22654e-05	5.58852e-05		0	#NUM!
1144	Multiple epidermal growth factor-like domains protein 6 OS=Homo sapiens GN=MEGF6 PE=1 SV=4	MEGF6	sp|O75095|MEGF6_HUMAN	161 kDa	0	2	0	0	0	0		0	0.000150229	0	0	0	0		5.00764e-05	8.67348e-05	0	0		100	6.64386
160	Muscleblind-like protein 1 (Fragment) OS=Homo sapiens GN=MBNL1 PE=4 SV=1	MBNL1	H7C4T5_HUMAN	36 kDa	3	0	12	0	0	0		0.000157035	0	0.000776649	0	0	0		0.000311228	0.000410643	0	0		100	6.64386
459	Myb-binding protein 1A OS=Homo sapiens GN=MYBBP1A PE=1 SV=2	MYBBP1A	sp|Q9BQG0|MBB1A_HUMAN (+1)	149 kDa	0	0	0	3	0	7		0	0	0	0.000167954	0	0.000338786		0	0	0.000168913	0.000169395		0	#NUM!
1332	Myosin light chain 3 OS=Homo sapiens GN=MYL3 PE=1 SV=3	MYL3	MYL3_HUMAN	22 kDa	0	0	0	0	0	3		0	0	0	0	0	0.000145194		0	0	4.8398e-05	8.38278e-05		0	#NUM!
1233	Myosin light chain 6B OS=Homo sapiens GN=MYL6B PE=1 SV=1	MYL6B	MYL6B_HUMAN	23 kDa	33	0	0	0	0	0		0.00172739	0	0	0	0	0		0.000575796	0.000997307	0	0		100	6.64386
536	Myosin light chain kinase, smooth muscle OS=Homo sapiens GN=MYLK PE=1 SV=4	MYLK	sp|Q15746|MYLK_HUMAN (+4)	211 kDa	4	0	0	0	0	0		0.00020938	0	0	0	0	0		6.97934e-05	0.000120886	0	0		100	6.64386
83	Myosin light polypeptide 6 OS=Homo sapiens GN=MYL6 PE=2 SV=1	MYL6	B7Z6Z4_HUMAN	27 kDa	70	22	38	42	15	40		0.00366415	0.00165252	0.00245939	0.00235136	0.00287632	0.00193592		0.00259202	0.00101235	0.00238787	0.00047126		1.0855	0.118355
704	Myosin phosphatase Rho-interacting protein OS=Homo sapiens GN=MPRIP PE=1 SV=3	MPRIP	sp|Q6WCQ1|MPRIP_HUMAN (+1)	117 kDa	4	0	0	2	0	3		0.00020938	0	0	0.00011197	0	0.000145194		6.97934e-05	0.000120886	8.57212e-05	7.60727e-05		0.814191	-0.296561
144	Myosin regulatory light chain 12A OS=Homo sapiens GN=MYL12A PE=4 SV=1	MYL12A	J3QRS3_HUMAN	20 kDa	39	22	13	36	11	13		0.00204146	0.00165252	0.000841369	0.00201545	0.0021093	0.000629174		0.00151178	0.000612297	0.00158464	0.000828789		0.954021	-0.0679066
743	Myosin regulatory light polypeptide 9 OS=Homo sapiens GN=MYL9 PE=1 SV=4	MYL9	sp|P24844|MYL9_HUMAN	20 kDa	35	20	0	28	0	0		0.00183208	0.00150229	0	0.00156757	0	0		0.00111146	0.000976571	0.000522525	0.000905039		2.12709	1.08888
9	Myosin-9 OS=Homo sapiens GN=MYH9 PE=1 SV=4	MYH9	sp|P35579|MYH9_HUMAN	227 kDa	521	239	164	316	98	238		0.0272718	0.0179524	0.0106142	0.0176912	0.0187919	0.0115187		0.0186128	0.0083484	0.0160006	0.00392026		1.16325	0.218166
961	Myosin-binding protein C, cardiac-type OS=Homo sapiens GN=MYBPC3 PE=1 SV=4	MYBPC3	MYPC3_HUMAN (+1)	141 kDa	0	0	0	0	0	3		0	0	0	0	0	0.000145194		0	0	4.8398e-05	8.38278e-05		0	#NUM!
978	Myristoylated alanine-rich C-kinase substrate OS=Homo sapiens GN=MARCKS PE=1 SV=4	MARCKS	MARCS_HUMAN	32 kDa	0	0	4	0	0	0		0	0	0.000258883	0	0	0		8.62943e-05	0.000149466	0	0		100	6.64386
982	N-acetyltransferase 10 OS=Homo sapiens GN=NAT10 PE=1 SV=2	NAT10	NAT10_HUMAN	116 kDa	0	0	0	0	0	3		0	0	0	0	0	0.000145194		0	0	4.8398e-05	8.38278e-05		0	#NUM!
1071	N-acylneuraminate cytidylyltransferase OS=Homo sapiens GN=CMAS PE=1 SV=2	CMAS	sp|Q8NFW8|NEUA_HUMAN	48 kDa	0	0	2	0	0	0		0	0	0.000129441	0	0	0		4.31472e-05	7.47331e-05	0	0		100	6.64386
1090	NAD(P)H dehydrogenase [quinone] 1 OS=Homo sapiens GN=NQO1 PE=1 SV=1	NQO1	sp|P15559|NQO1_HUMAN (+1)	31 kDa	2	0	0	0	0	0		0.00010469	0	0	0	0	0		3.48967e-05	6.04429e-05	0	0		100	6.64386
1245	NADH dehydrogenase [ubiquinone] 1 alpha subcomplex subunit 7 OS=Homo sapiens GN=NDUFA7 PE=1 SV=3	NDUFA7	NDUA7_HUMAN	13 kDa	3	0	0	0	0	0		0.000157035	0	0	0	0	0		5.23451e-05	9.06643e-05	0	0		100	6.64386
1110	NADPH--cytochrome P450 reductase OS=Homo sapiens GN=POR PE=1 SV=2	POR	NCPR_HUMAN	77 kDa	0	0	0	2	0	0		0	0	0	0.00011197	0	0		0	0	3.73232e-05	6.46456e-05		0	#NUM!
1026	N-alpha-acetyltransferase 15, NatA auxiliary subunit OS=Homo sapiens GN=NAA15 PE=1 SV=1	NAA15	sp|Q9BXJ9|NAA15_HUMAN	101 kDa	0	0	0	0	0	2		0	0	0	0	0	9.67961e-05		0	0	3.22654e-05	5.58852e-05		0	#NUM!
411	Nardilysin OS=Homo sapiens GN=NRD1 PE=2 SV=1	NRD1	B1AKJ5_HUMAN (+1)	139 kDa	0	0	0	8	0	23		0	0	0	0.000447878	0	0.00111315		0	0	0.000520344	0.000560104		0	#NUM!
688	Nascent polypeptide-associated complex subunit alpha OS=Homo sapiens GN=NACA PE=2 SV=1	NACA	E9PAV3_HUMAN	205 kDa	3	0	3	3	0	4		0.000157035	0	0.000194162	0.000167954	0	0.000193592		0.000117066	0.000103067	0.000120515	0.000105154		0.971376	-0.0418989
1222	Nck-associated protein 1 OS=Homo sapiens GN=NCKAP1 PE=1 SV=1	NCKAP1	sp|Q9Y2A7|NCKP1_HUMAN (+1)	129 kDa	0	0	0	0	0	3		0	0	0	0	0	0.000145194		0	0	4.8398e-05	8.38278e-05		0	#NUM!
1065	NEDD8-conjugating enzyme Ubc12 OS=Homo sapiens GN=UBE2M PE=1 SV=1	UBE2M	UBC12_HUMAN	21 kDa	4	0	0	0	0	0		0.00020938	0	0	0	0	0		6.97934e-05	0.000120886	0	0		100	6.64386
1104	Netrin-4 OS=Homo sapiens GN=NTN4 PE=2 SV=2	NTN4	sp|Q9HB63|NET4_HUMAN	70 kDa	0	0	3	0	0	0		0	0	0.000194162	0	0	0		6.47207e-05	0.0001121	0	0		100	6.64386
25	Neuroblast differentiation-associated protein AHNAK OS=Homo sapiens GN=AHNAK PE=1 SV=2	AHNAK	sp|Q09666|AHNK_HUMAN	629 kDa	197	67	23	62	30	41		0.010312	0.00503267	0.00148858	0.00347106	0.00575264	0.00198432		0.00561108	0.00444005	0.003736	0.00189808		1.50189	0.586782
376	Neurogenic locus notch homolog protein 3 OS=Homo sapiens GN=NOTCH3 PE=1 SV=2	NOTCH3	NOTC3_HUMAN	244 kDa	3	0	0	0	0	0		0.000157035	0	0	0	0	0		5.23451e-05	9.06643e-05	0	0		100	6.64386
436	Neuropilin-1 OS=Homo sapiens GN=NRP1 PE=2 SV=2	NRP1	E9PEP6_HUMAN	101 kDa	0	0	0	20	4	15		0	0	0	0.0011197	0.000767018	0.00072597		0	0	0.000870895	0.000216443		0	#NUM!
572	Neuropilin-2 OS=Homo sapiens GN=NRP2 PE=1 SV=2	NRP2	sp|O60462|NRP2_HUMAN	105 kDa	0	0	0	10	0	6		0	0	0	0.000559848	0	0.000290388		0	0	0.000283412	0.000279989		0	#NUM!
674	Neutrophil defensin 3 OS=Homo sapiens GN=DEFA3 PE=1 SV=1	DEFA3	DEF3_HUMAN	10 kDa	0	0	8	0	0	13		0	0	0.000517766	0	0	0.000629174		0.000172589	0.000298932	0.000209725	0.000363254		0.822929	-0.28116
366	NHP2-like protein 1 OS=Homo sapiens GN=NHP2L1 PE=2 SV=1	NHP2L1	B1AHD1_HUMAN	15 kDa	6	0	5	15	3	12		0.00031407	0	0.000323604	0.000839772	0.000575264	0.000580776		0.000212558	0.000184142	0.000665271	0.000151147		0.319506	-1.64608
712	Nicotinamide N-methyltransferase OS=Homo sapiens GN=NNMT PE=1 SV=1	NNMT	NNMT_HUMAN	30 kDa	8	0	0	2	0	0		0.00041876	0	0	0.00011197	0	0		0.000139587	0.000241771	3.73232e-05	6.46456e-05		3.73995	1.90302
512	Nidogen-1 OS=Homo sapiens GN=NID1 PE=1 SV=3	NID1	sp|P14543|NID1_HUMAN (+1)	136 kDa	0	0	0	5	0	7		0	0	0	0.000279924	0	0.000338786		0	0	0.000206237	0.000181015		0	#NUM!
1226	Non-histone chromosomal protein HMG-17 OS=Homo sapiens GN=HMGN2 PE=1 SV=3	HMGN2	HMGN2_HUMAN	9 kDa	2	0	0	0	0	0		0.00010469	0	0	0	0	0		3.48967e-05	6.04429e-05	0	0		100	6.64386
550	Non-POU domain-containing octamer-binding protein OS=Homo sapiens GN=NONO PE=1 SV=4	NONO	sp|Q15233|NONO_HUMAN	54 kDa	0	7	10	2	0	0		0	0.000525802	0.000647207	0.00011197	0	0		0.000391003	0.000344017	3.73232e-05	6.46456e-05		10.4761	3.38904
692	Non-specific lipid-transfer protein OS=Homo sapiens GN=SCP2 PE=1 SV=2	SCP2	sp|P22307|NLTP_HUMAN (+2)	59 kDa	0	0	2	3	0	3		0	0	0.000129441	0.000167954	0	0.000145194		4.31472e-05	7.47331e-05	0.000104383	9.11117e-05		0.413355	-1.27455
1150	Nuclear export mediator factor NEMF OS=Homo sapiens GN=NEMF PE=1 SV=4	NEMF	sp|O60524|NEMF_HUMAN (+1)	123 kDa	0	0	0	0	0	2		0	0	0	0	0	9.67961e-05		0	0	3.22654e-05	5.58852e-05		0	#NUM!
938	Nuclear pore complex protein Nup93 OS=Homo sapiens GN=NUP93 PE=1 SV=2	NUP93	sp|Q8N1F7|NUP93_HUMAN	93 kDa	3	0	0	0	0	0		0.000157035	0	0	0	0	0		5.23451e-05	9.06643e-05	0	0		100	6.64386
1058	Nuclear RNA export factor 1 OS=Homo sapiens GN=NXF1 PE=1 SV=1	NXF1	sp|Q9UBU9|NXF1_HUMAN	70 kDa	0	0	4	0	0	0		0	0	0.000258883	0	0	0		8.62943e-05	0.000149466	0	0		100	6.64386
1318	Nuclear ubiquitous casein and cyclin-dependent kinase substrate 1 OS=Homo sapiens GN=NUCKS1 PE=1 SV=1	NUCKS1	sp|Q9H1E3|NUCKS_HUMAN	27 kDa	0	0	0	2	0	0		0	0	0	0.00011197	0	0		0	0	3.73232e-05	6.46456e-05		0	#NUM!
129	Nuclease-sensitive element-binding protein 1 OS=Homo sapiens GN=YBX1 PE=1 SV=3	YBX1	YBOX1_HUMAN	36 kDa	21	10	29	25	4	41		0.00109925	0.000751145	0.0018769	0.00139962	0.000767018	0.00198432		0.00124243	0.000576375	0.00138365	0.000608807		0.897936	-0.155316
883	Nucleolar complex protein 2 homolog OS=Homo sapiens GN=NOC2L PE=1 SV=4	NOC2L	NOC2L_HUMAN	85 kDa	0	0	0	2	0	9		0	0	0	0.00011197	0	0.000435582		0	0	0.000182517	0.000226198		0	#NUM!
875	Nucleolar GTP-binding protein 1 OS=Homo sapiens GN=GTPBP4 PE=1 SV=3	GTPBP4	NOG1_HUMAN	74 kDa	0	0	0	0	0	3		0	0	0	0	0	0.000145194		0	0	4.8398e-05	8.38278e-05		0	#NUM!
1223	Nucleolar protein 11 OS=Homo sapiens GN=NOL11 PE=1 SV=1	NOL11	NOL11_HUMAN	81 kDa	0	0	0	0	0	2		0	0	0	0	0	9.67961e-05		0	0	3.22654e-05	5.58852e-05		0	#NUM!
988	Nucleolar protein 14 OS=Homo sapiens GN=NOP14 PE=1 SV=3	NOP14	sp|P78316|NOP14_HUMAN	98 kDa	0	0	0	0	0	2		0	0	0	0	0	9.67961e-05		0	0	3.22654e-05	5.58852e-05		0	#NUM!
1129	Nucleolar protein 16 OS=Homo sapiens GN=NOP16 PE=1 SV=2	NOP16	sp|Q9Y3C1|NOP16_HUMAN	21 kDa	0	0	0	0	0	3		0	0	0	0	0	0.000145194		0	0	4.8398e-05	8.38278e-05		0	#NUM!
167	Nucleolar protein 56 OS=Homo sapiens GN=NOP56 PE=1 SV=4	NOP56	NOP56_HUMAN	66 kDa	3	0	10	45	3	45		0.000157035	0	0.000647207	0.00251931	0.000575264	0.00217791		0.000268081	0.000337591	0.0017575	0.00103798		0.152536	-2.71278
213	Nucleolar protein 58 OS=Homo sapiens GN=NOP58 PE=1 SV=1	NOP58	NOP58_HUMAN	60 kDa	0	0	4	30	0	54		0	0	0.000258883	0.00167954	0	0.00261349		8.62943e-05	0.000149466	0.00143101	0.00132435		0.060303	-4.05163
948	Nucleolar protein 6 OS=Homo sapiens GN=NOL6 PE=1 SV=2	NOL6	sp|Q9H6R4|NOL6_HUMAN (+1)	128 kDa	0	0	0	0	0	6		0	0	0	0	0	0.000290388		0	0	9.67961e-05	0.000167656		0	#NUM!
486	Nucleolar RNA helicase 2 OS=Homo sapiens GN=DDX21 PE=1 SV=5	DDX21	sp|Q9NR30|DDX21_HUMAN	87 kDa	0	2	3	2	0	14		0	0.000150229	0.000194162	0.00011197	0	0.000677572		0.000114797	0.000101815	0.000263181	0.000363214		0.436191	-1.19697
658	Nucleolar transcription factor 1 OS=Homo sapiens GN=UBTF PE=2 SV=1	UBTF	E9PKP7_HUMAN	87 kDa	0	0	0	4	0	10		0	0	0	0.000223939	0	0.00048398		0	0	0.000235973	0.000242214		0	#NUM!
84	Nucleolin OS=Homo sapiens GN=NCL PE=1 SV=3	NCL	NUCL_HUMAN	77 kDa	10	7	3	70	13	69		0.000523451	0.000525802	0.000194162	0.00391893	0.00249281	0.00333946		0.000414472	0.000190797	0.0032504	0.000717222		0.127514	-2.97127
146	Nucleophosmin OS=Homo sapiens GN=NPM1 PE=1 SV=2	NPM1	sp|P06748|NPM_HUMAN	33 kDa	0	6	3	49	0	37		0	0.000450687	0.000194162	0.00274325	0	0.00179073		0.00021495	0.000226062	0.00151133	0.00139281		0.142226	-2.81374
480	Nucleoprotein TPR OS=Homo sapiens GN=TPR PE=1 SV=3	TPR	TPR_HUMAN	267 kDa	0	0	0	3	0	3		0	0	0	0.000167954	0	0.000145194		0	0	0.000104383	9.11117e-05		0	#NUM!
1023	Nucleoside diphosphate kinase OS=Homo sapiens GN=NME1-NME2 PE=2 SV=1	NME1-NME2	Q32Q12_HUMAN	33 kDa	4	0	0	3	0	0		0.00020938	0	0	0.000167954	0	0		6.97934e-05	0.000120886	5.59848e-05	9.69685e-05		1.24665	0.318056
628	Nucleosome assembly protein 1-like 1 OS=Homo sapiens GN=NAP1L1 PE=2 SV=1	NAP1L1	F8VV59_HUMAN	38 kDa	0	0	0	24	0	24		0	0	0	0.00134363	0	0.00116155		0	0	0.000835062	0.000728893		0	#NUM!
195	Nucleosome assembly protein 1-like 4 OS=Homo sapiens GN=NAP1L4 PE=1 SV=1	NAP1L4	NP1L4_HUMAN (+1)	43 kDa	0	0	0	40	6	50		0	0	0	0.00223939	0.00115053	0.0024199		0	0	0.00193661	0.000686721		0	#NUM!
1133	Olfactomedin-like protein 3 OS=Homo sapiens GN=OLFML3 PE=2 SV=1	OLFML3	sp|Q9NRN5|OLFL3_HUMAN	46 kDa	0	0	3	0	0	0		0	0	0.000194162	0	0	0		6.47207e-05	0.0001121	0	0		100	6.64386
1171	p21-activated protein kinase-interacting protein 1 OS=Homo sapiens GN=PAK1IP1 PE=1 SV=2	PAK1IP1	PK1IP_HUMAN	44 kDa	0	0	2	0	0	0		0	0	0.000129441	0	0	0		4.31472e-05	7.47331e-05	0	0		100	6.64386
223	Palladin OS=Homo sapiens GN=PALLD PE=1 SV=3	PALLD	sp|Q8WX93|PALLD_HUMAN	151 kDa	30	12	5	3	3	3		0.00157035	0.000901375	0.000323604	0.000167954	0.000575264	0.000145194		0.000931777	0.00062393	0.000296137	0.000241998		3.14643	1.65372
1335	Parathymosin OS=Homo sapiens GN=PTMS PE=1 SV=2	PTMS	PTMS_HUMAN	12 kDa	0	0	0	2	0	0		0	0	0	0.00011197	0	0		0	0	3.73232e-05	6.46456e-05		0	#NUM!
928	Paxillin OS=Homo sapiens GN=PXN PE=1 SV=3	PXN	sp|P49023|PAXI_HUMAN (+1)	65 kDa	4	5	0	0	0	0		0.00020938	0.000375573	0	0	0	0		0.000194984	0.0001882	0	0		100	6.64386
891	PDZ and LIM domain protein 1 OS=Homo sapiens GN=PDLIM1 PE=1 SV=4	PDLIM1	PDLI1_HUMAN	36 kDa	6	4	0	0	0	0		0.00031407	0.000300458	0	0	0	0		0.000204843	0.00017753	0	0		100	6.64386
1061	PDZ and LIM domain protein 2 OS=Homo sapiens GN=PDLIM2 PE=4 SV=1	PDLIM2	J3KNH4_HUMAN	63 kDa	4	0	0	0	0	0		0.00020938	0	0	0	0	0		6.97934e-05	0.000120886	0	0		100	6.64386
852	PDZ and LIM domain protein 4 OS=Homo sapiens GN=PDLIM4 PE=1 SV=2	PDLIM4	sp|P50479|PDLI4_HUMAN	35 kDa	3	3	0	0	2	0		0.000157035	0.000225344	0	0	0.000383509	0		0.00012746	0.000115546	0.000127836	0.000221419		0.997053	-0.00425821
211	PDZ and LIM domain protein 5 OS=Homo sapiens GN=PDLIM5 PE=1 SV=5	PDLIM5	sp|Q96HC4|PDLI5_HUMAN	64 kDa	29	17	12	3	3	9		0.00151801	0.00127695	0.000776649	0.000167954	0.000575264	0.000435582		0.00119053	0.000378158	0.000392933	0.000206977		3.02986	1.59925
355	PDZ and LIM domain protein 7 OS=Homo sapiens GN=PDLIM7 PE=1 SV=1	PDLIM7	sp|Q9NR12|PDLI7_HUMAN	50 kDa	18	0	5	4	3	0		0.000942211	0	0.000323604	0.000223939	0.000575264	0		0.000421938	0.000478741	0.000266401	0.000289973		1.58385	0.663433
1205	Pentatricopeptide repeat domain-containing protein 3, mitochondrial OS=Homo sapiens GN=PTCD3 PE=1 SV=3	PTCD3	sp|Q96EY7|PTCD3_HUMAN	79 kDa	0	0	0	0	0	3		0	0	0	0	0	0.000145194		0	0	4.8398e-05	8.38278e-05		0	#NUM!
172	Pentraxin-related protein PTX3 OS=Homo sapiens GN=PTX3 PE=1 SV=3	PTX3	PTX3_HUMAN	42 kDa	0	0	0	70	11	17		0	0	0	0.00391893	0.0021093	0.000822766		0	0	0.00228367	0.00155543		0	#NUM!
1262	Peptidase inhibitor 15 OS=Homo sapiens GN=PI15 PE=1 SV=1	PI15	PI15_HUMAN	29 kDa	0	0	2	0	0	0		0	0	0.000129441	0	0	0		4.31472e-05	7.47331e-05	0	0		100	6.64386
261	Peptidyl-prolyl cis-trans isomerase A OS=Homo sapiens GN=PPIA PE=1 SV=2	PPIA	PPIA_HUMAN	18 kDa	19	10	10	12	0	7		0.000994556	0.000751145	0.000647207	0.000671817	0	0.000338786		0.000797636	0.00017828	0.000336868	0.000335913		2.3678	1.24355
554	Peptidyl-prolyl cis-trans isomerase B OS=Homo sapiens GN=PPIB PE=1 SV=2	PPIB	PPIB_HUMAN	24 kDa	7	4	4	2	0	0		0.000366415	0.000300458	0.000258883	0.00011197	0	0		0.000308586	5.4225e-05	3.73232e-05	6.46456e-05		8.26793	3.04753
1120	Peptidyl-prolyl cis-trans isomerase FKBP10 OS=Homo sapiens GN=FKBP10 PE=1 SV=1	FKBP10	FKB10_HUMAN	64 kDa	0	0	6	0	0	0		0	0	0.000388324	0	0	0		0.000129441	0.000224199	0	0		100	6.64386
997	Peptidyl-prolyl cis-trans isomerase FKBP9 OS=Homo sapiens GN=FKBP9 PE=2 SV=1	FKBP9	B7Z6H3_HUMAN	69 kDa	0	0	6	0	0	0		0	0	0.000388324	0	0	0		0.000129441	0.000224199	0	0		100	6.64386
1264	Peptidyl-prolyl cis-trans isomerase NIMA-interacting 1 OS=Homo sapiens GN=PIN1 PE=1 SV=1	PIN1	PIN1_HUMAN	18 kDa	0	0	3	0	0	0		0	0	0.000194162	0	0	0		6.47207e-05	0.0001121	0	0		100	6.64386
1179	Peptidyl-prolyl cis-trans isomerase-like 1 OS=Homo sapiens GN=PPIL1 PE=1 SV=1	PPIL1	PPIL1_HUMAN	18 kDa	0	0	3	0	0	0		0	0	0.000194162	0	0	0		6.47207e-05	0.0001121	0	0		100	6.64386
1345	Perilipin-3 OS=Homo sapiens GN=PLIN3 PE=1 SV=3	PLIN3	sp|O60664|PLIN3_HUMAN (+2)	47 kDa	2	0	0	0	0	0		0.00010469	0	0	0	0	0		3.48967e-05	6.04429e-05	0	0		100	6.64386
1157	Periodic tryptophan protein 1 homolog OS=Homo sapiens GN=PWP1 PE=1 SV=1	PWP1	PWP1_HUMAN	56 kDa	0	0	0	0	0	7		0	0	0	0	0	0.000338786		0	0	0.000112929	0.000195598		0	#NUM!
61	Periostin OS=Homo sapiens GN=POSTN PE=1 SV=2	POSTN	sp|Q15063|POSTN_HUMAN	93 kDa	57	77	82	24	5	23		0.00298367	0.00578382	0.0053071	0.00134363	0.000958773	0.00111315		0.00469153	0.00149813	0.00113852	0.000193681		4.12072	2.0429
540	Periostin OS=Homo sapiens GN=POSTN PE=2 SV=1	POSTN	B1ALD9_HUMAN	90 kDa	59	80	79	0	0	0		0.00308836	0.00600916	0.00511294	0	0	0		0.00473682	0.00149629	0	0		100	6.64386
669	Peroxidasin homolog OS=Homo sapiens GN=PXDN PE=1 SV=2	PXDN	sp|Q92626|PXDN_HUMAN	165 kDa	2	0	3	0	0	2		0.00010469	0	0.000194162	0	0	9.67961e-05		9.96174e-05	9.71804e-05	3.22654e-05	5.58852e-05		3.08744	1.62641
152	Peroxiredoxin-1 OS=Homo sapiens GN=PRDX1 PE=1 SV=1	PRDX1	PRDX1_HUMAN	22 kDa	33	14	10	20	0	22		0.00172739	0.0010516	0.000647207	0.0011197	0	0.00106476		0.00114207	0.000545742	0.000728151	0.000631195		1.56845	0.649337
746	Peroxiredoxin-2 OS=Homo sapiens GN=PRDX2 PE=1 SV=5	PRDX2	sp|P32119|PRDX2_HUMAN	22 kDa	14	7	2	10	0	0		0.000732831	0.000525802	0.000129441	0.000559848	0	0		0.000462691	0.000306605	0.000186616	0.000323228		2.47938	1.30998
1123	Peroxiredoxin-4 OS=Homo sapiens GN=PRDX4 PE=1 SV=1	PRDX4	PRDX4_HUMAN	31 kDa	6	0	0	0	0	2		0.00031407	0	0	0	0	9.67961e-05		0.00010469	0.000181329	3.22654e-05	5.58852e-05		3.24466	1.69807
953	Peroxiredoxin-5, mitochondrial OS=Homo sapiens GN=PRDX5 PE=1 SV=4	PRDX5	sp|P30044|PRDX5_HUMAN (+2)	22 kDa	6	0	0	2	0	0		0.00031407	0	0	0.00011197	0	0		0.00010469	0.000181329	3.73232e-05	6.46456e-05		2.80496	1.48798
829	Peroxiredoxin-6 OS=Homo sapiens GN=PRDX6 PE=1 SV=3	PRDX6	PRDX6_HUMAN	25 kDa	5	0	2	0	0	0		0.000261725	0	0.000129441	0	0	0		0.000130389	0.000130865	0	0		100	6.64386
284	Peroxisomal 2,4-dienoyl-CoA reductase OS=Homo sapiens GN=DECR2 PE=1 SV=1	DECR2	sp|Q9NUI1|DECR2_HUMAN	31 kDa	6	3	6	11	4	5		0.00031407	0.000225344	0.000388324	0.000615832	0.000767018	0.00024199		0.000309246	8.15974e-05	0.000541614	0.000270268		0.570972	-0.808508
1098	Peroxisomal multifunctional enzyme type 2 OS=Homo sapiens GN=HSD17B4 PE=1 SV=3	HSD17B4	sp|P51659|DHB4_HUMAN	80 kDa	0	2	0	0	0	0		0	0.000150229	0	0	0	0		5.00764e-05	8.67348e-05	0	0		100	6.64386
640	Pescadillo homolog OS=Homo sapiens GN=PES1 PE=1 SV=1	PES1	sp|O00541|PESC_HUMAN (+2)	68 kDa	0	0	0	7	0	15		0	0	0	0.000391893	0	0.00072597		0	0	0.000372621	0.000363369		0	#NUM!
793	Phenylalanine--tRNA ligase alpha subunit (Fragment) OS=Homo sapiens GN=FARSA PE=3 SV=1	FARSA	K7EPH2_HUMAN	43 kDa	0	0	0	0	0	2		0	0	0	0	0	9.67961e-05		0	0	3.22654e-05	5.58852e-05		0	#NUM!
1312	Phosphatidylinositol 5-phosphate 4-kinase type-2 alpha OS=Homo sapiens GN=PIP4K2A PE=1 SV=2	PIP4K2A	PI42A_HUMAN	46 kDa	0	0	0	0	0	2		0	0	0	0	0	9.67961e-05		0	0	3.22654e-05	5.58852e-05		0	#NUM!
751	Phosphoglycerate kinase 1 OS=Homo sapiens GN=PGK1 PE=1 SV=3	PGK1	PGK1_HUMAN	45 kDa	5	0	6	0	0	0		0.000261725	0	0.000388324	0	0	0		0.000216683	0.000198042	0	0		100	6.64386
1028	Phosphoglycerate mutase 1 OS=Homo sapiens GN=PGAM1 PE=1 SV=2	PGAM1	PGAM1_HUMAN	29 kDa	2	0	0	0	0	0		0.00010469	0	0	0	0	0		3.48967e-05	6.04429e-05	0	0		100	6.64386
1218	Phospholipid hydroperoxide glutathione peroxidase, mitochondrial OS=Homo sapiens GN=GPX4 PE=1 SV=3	GPX4	sp|P36969|GPX4_HUMAN	22 kDa	2	0	0	0	0	0		0.00010469	0	0	0	0	0		3.48967e-05	6.04429e-05	0	0		100	6.64386
991	Phospholipid transfer protein OS=Homo sapiens GN=PLTP PE=1 SV=1	PLTP	sp|P55058|PLTP_HUMAN	55 kDa	0	0	0	0	0	6		0	0	0	0	0	0.000290388		0	0	9.67961e-05	0.000167656		0	#NUM!
960	Phosphorylase b kinase regulatory subunit alpha, liver isoform OS=Homo sapiens GN=PHKA2 PE=1 SV=1	PHKA2	KPB2_HUMAN	138 kDa	0	0	0	2	0	0		0	0	0	0.00011197	0	0		0	0	3.73232e-05	6.46456e-05		0	#NUM!
622	Phosphoserine aminotransferase OS=Homo sapiens GN=PSAT1 PE=1 SV=2	PSAT1	sp|Q9Y617|SERC_HUMAN	40 kDa	6	0	0	4	0	0		0.00031407	0	0	0.000223939	0	0		0.00010469	0.000181329	7.46464e-05	0.000129291		1.40248	0.487981
884	Phostensin OS=Homo sapiens GN=PPP1R18 PE=1 SV=1	PPP1R18	sp|Q6NYC8|PPR18_HUMAN	68 kDa	3	0	0	0	0	0		0.000157035	0	0	0	0	0		5.23451e-05	9.06643e-05	0	0		100	6.64386
559	Plakophilin-1 OS=Homo sapiens GN=PKP1 PE=1 SV=2	PKP1	sp|Q13835|PKP1_HUMAN	83 kDa	0	0	7	0	0	5		0	0	0.000453045	0	0	0.00024199		0.000151015	0.000261566	8.06634e-05	0.000139713		1.87216	0.904707
23	Plasminogen activator inhibitor 1 OS=Homo sapiens GN=SERPINE1 PE=1 SV=1	SERPINE1	sp|P05121|PAI1_HUMAN	45 kDa	85	111	166	121	46	95		0.00444933	0.00833772	0.0107436	0.00677416	0.00882071	0.00459781		0.00784356	0.00317612	0.00673089	0.00211178		1.16531	0.220711
859	Plasminogen activator inhibitor 1 RNA-binding protein OS=Homo sapiens GN=SERBP1 PE=1 SV=2	SERBP1	sp|Q8NC51|PAIRB_HUMAN (+3)	45 kDa	0	0	0	7	0	0		0	0	0	0.000391893	0	0		0	0	0.000130631	0.00022626		0	#NUM!
702	Plasminogen OS=Homo sapiens GN=PLG PE=1 SV=2	PLG	PLMN_HUMAN	91 kDa	0	0	0	5	0	0		0	0	0	0.000279924	0	0		0	0	9.3308e-05	0.000161614		0	#NUM!
417	Plastin-3 OS=Homo sapiens GN=PLS3 PE=1 SV=4	PLS3	PLST_HUMAN	71 kDa	12	11	3	7	0	0		0.000628141	0.00082626	0.000194162	0.000391893	0	0		0.000549521	0.0003233	0.000130631	0.00022626		4.20666	2.07268
1296	Platelet-derived growth factor receptor beta OS=Homo sapiens GN=PDGFRB PE=1 SV=1	PDGFRB	PGFRB_HUMAN	124 kDa	2	0	0	0	0	0		0.00010469	0	0	0	0	0		3.48967e-05	6.04429e-05	0	0		100	6.64386
609	Pleckstrin homology-like domain family B member 1 OS=Homo sapiens GN=PHLDB1 PE=1 SV=1	PHLDB1	sp|Q86UU1|PHLB1_HUMAN	151 kDa	5	0	6	0	0	0		0.000261725	0	0.000388324	0	0	0		0.000216683	0.000198042	0	0		100	6.64386
12	Plectin OS=Homo sapiens GN=PLEC PE=1 SV=3	PLEC	sp|Q15149|PLEC_HUMAN	532 kDa	489	125	178	299	48	232		0.0255967	0.00938932	0.0115203	0.0167394	0.00920422	0.0112283		0.0155021	0.00880689	0.0123907	0.00389977		1.25111	0.323211
1151	Plexin-B2 OS=Homo sapiens GN=PLXNB2 PE=1 SV=3	PLXNB2	PLXB2_HUMAN	205 kDa	0	0	0	0	0	2		0	0	0	0	0	9.67961e-05		0	0	3.22654e-05	5.58852e-05		0	#NUM!
1291	Podocan-like protein 1 OS=Homo sapiens GN=PODNL1 PE=2 SV=2	PODNL1	sp|Q6PEZ8|PONL1_HUMAN (+1)	57 kDa	0	2	0	0	0	0		0	0.000150229	0	0	0	0		5.00764e-05	8.67348e-05	0	0		100	6.64386
707	Poly [ADP-ribose] polymerase 4 OS=Homo sapiens GN=PARP4 PE=1 SV=3	PARP4	PARP4_HUMAN	193 kDa	0	0	0	0	0	5		0	0	0	0	0	0.00024199		0	0	8.06634e-05	0.000139713		0	#NUM!
906	Poly(rC)-binding protein 1 OS=Homo sapiens GN=PCBP1 PE=1 SV=2	PCBP1	PCBP1_HUMAN	37 kDa	7	5	0	3	2	0		0.000366415	0.000375573	0	0.000167954	0.000383509	0		0.000247329	0.000214242	0.000183821	0.000192246		1.34549	0.428131
393	Poly(rC)-binding protein 2 (Fragment) OS=Homo sapiens GN=PCBP2 PE=4 SV=1	PCBP2	H3BRU6_HUMAN	32 kDa	6	5	0	3	0	18		0.00031407	0.000375573	0	0.000167954	0	0.000871164		0.000229881	0.000201444	0.000346373	0.000462176		0.663681	-0.591439
140	Polyadenylate-binding protein 1 OS=Homo sapiens GN=PABPC1 PE=1 SV=2	PABPC1	sp|P11940|PABP1_HUMAN	71 kDa	3	0	2	23	4	94		0.000157035	0	0.000129441	0.00128765	0.000767018	0.00454941		9.54922e-05	8.38417e-05	0.00220136	0.00205007		0.0433787	-4.52687
105	Polymerase I and transcript release factor OS=Homo sapiens GN=PTRF PE=1 SV=1	PTRF	sp|Q6NZI2|PTRF_HUMAN	43 kDa	18	0	14	61	8	54		0.000942211	0	0.00090609	0.00341507	0.00153404	0.00261349		0.0006161	0.000533864	0.00252087	0.000943932		0.2444	-2.03268
914	Prefoldin subunit 3 OS=Homo sapiens GN=VBP1 PE=1 SV=3	VBP1	PFD3_HUMAN	23 kDa	0	0	0	0	0	2		0	0	0	0	0	9.67961e-05		0	0	3.22654e-05	5.58852e-05		0	#NUM!
20	Prelamin-A/C OS=Homo sapiens GN=LMNA PE=1 SV=1	LMNA	sp|P02545|LMNA_HUMAN	74 kDa	197	145	64	145	92	99		0.010312	0.0108916	0.00414213	0.00811779	0.0176414	0.0047914		0.00844857	0.00374073	0.0101835	0.00666942		0.82963	-0.26946
1012	Pre-mRNA branch site protein p14 OS=Homo sapiens GN=SF3B14 PE=1 SV=1	SF3B14	PM14_HUMAN	15 kDa	0	0	0	3	0	0		0	0	0	0.000167954	0	0		0	0	5.59848e-05	9.69685e-05		0	#NUM!
972	Pre-mRNA-processing factor 19 OS=Homo sapiens GN=PRPF19 PE=1 SV=1	PRPF19	PRP19_HUMAN	55 kDa	0	0	0	3	0	0		0	0	0	0.000167954	0	0		0	0	5.59848e-05	9.69685e-05		0	#NUM!
525	Pre-mRNA-processing factor 6 OS=Homo sapiens GN=PRPF6 PE=1 SV=1	PRPF6	sp|O94906|PRP6_HUMAN	107 kDa	0	0	0	2	0	12		0	0	0	0.00011197	0	0.000580776		0	0	0.000230915	0.000308117		0	#NUM!
117	Pre-mRNA-processing-splicing factor 8 OS=Homo sapiens GN=PRPF8 PE=1 SV=2	PRPF8	PRP8_HUMAN	274 kDa	0	0	0	29	0	68		0	0	0	0.00162356	0	0.00329107		0	0	0.00163821	0.00164558		0	#NUM!
1019	Pre-mRNA-splicing factor 38A OS=Homo sapiens GN=PRPF38A PE=1 SV=1	PRPF38A	sp|Q8NAV1|PR38A_HUMAN	37 kDa	0	0	0	3	0	7		0	0	0	0.000167954	0	0.000338786		0	0	0.000168913	0.000169395		0	#NUM!
1253	PRKC apoptosis WT1 regulator protein OS=Homo sapiens GN=PAWR PE=1 SV=1	PAWR	PAWR_HUMAN	37 kDa	3	0	0	0	0	0		0.000157035	0	0	0	0	0		5.23451e-05	9.06643e-05	0	0		100	6.64386
495	Probable ATP-dependent RNA helicase DDX17 OS=Homo sapiens GN=DDX17 PE=1 SV=2	DDX17	sp|Q92841|DDX17_HUMAN	80 kDa	0	13	22	0	0	10		0	0.000976489	0.00142386	0	0	0.00048398		0.000800115	0.000728129	0.000161327	0.000279426		4.95959	2.31022
232	Probable ATP-dependent RNA helicase DDX5 OS=Homo sapiens GN=DDX5 PE=1 SV=1	DDX5	DDX5_HUMAN (+1)	69 kDa	9	17	25	4	3	17		0.000471106	0.00127695	0.00161802	0.000223939	0.000575264	0.000822766		0.00112202	0.000588942	0.000540656	0.00030091		2.0753	1.05332
1080	Probable ATP-dependent RNA helicase DDX56 (Fragment) OS=Homo sapiens GN=DDX56 PE=4 SV=1	DDX56	H7C3E9_HUMAN	44 kDa	0	0	0	0	0	3		0	0	0	0	0	0.000145194		0	0	4.8398e-05	8.38278e-05		0	#NUM!
1087	Probable ATP-dependent RNA helicase DDX6 OS=Homo sapiens GN=DDX6 PE=1 SV=2	DDX6	DDX6_HUMAN	54 kDa	0	0	0	0	0	3		0	0	0	0	0	0.000145194		0	0	4.8398e-05	8.38278e-05		0	#NUM!
800	Probable ATP-dependent RNA helicase DHX36 OS=Homo sapiens GN=DHX36 PE=2 SV=1	DHX36	F5GZS0_HUMAN	113 kDa	0	0	0	0	0	2		0	0	0	0	0	9.67961e-05		0	0	3.22654e-05	5.58852e-05		0	#NUM!
1086	Probable ATP-dependent RNA helicase YTHDC2 OS=Homo sapiens GN=YTHDC2 PE=1 SV=2	YTHDC2	YTDC2_HUMAN	160 kDa	0	0	0	0	0	2		0	0	0	0	0	9.67961e-05		0	0	3.22654e-05	5.58852e-05		0	#NUM!
846	Probable dimethyladenosine transferase OS=Homo sapiens GN=DIMT1 PE=1 SV=1	DIMT1	DIM1_HUMAN	35 kDa	2	4	4	0	0	3		0.00010469	0.000300458	0.000258883	0	0	0.000145194		0.000221344	0.000103142	4.8398e-05	8.38278e-05		4.5734	2.19327
306	Probable global transcription activator SNF2L1 OS=Homo sapiens GN=SMARCA1 PE=1 SV=2	SMARCA1	sp|P28370|SMCA1_HUMAN	123 kDa	2	0	2	0	0	18		0.00010469	0	0.000129441	0	0	0.000871164		7.80439e-05	6.87116e-05	0.000290388	0.000502967		0.268757	-1.89563
1268	Probable glutathione peroxidase 8 OS=Homo sapiens GN=GPX8 PE=1 SV=2	GPX8	GPX8_HUMAN	24 kDa	0	0	0	3	0	2		0	0	0	0.000167954	0	9.67961e-05		0	0	8.82501e-05	8.43027e-05		0	#NUM!
818	Probable phospholipid-transporting ATPase VA OS=Homo sapiens GN=ATP10A PE=2 SV=2	ATP10A	AT10A_HUMAN	168 kDa	0	0	0	3	0	0		0	0	0	0.000167954	0	0		0	0	5.59848e-05	9.69685e-05		0	#NUM!
320	Probable ubiquitin carboxyl-terminal hydrolase FAF-X OS=Homo sapiens GN=USP9X PE=1 SV=3	USP9X	sp|Q93008|USP9X_HUMAN (+1)	292 kDa	0	0	0	5	0	14		0	0	0	0.000279924	0	0.000677572		0	0	0.000319165	0.000340486		0	#NUM!
1085	Procollagen galactosyltransferase 1 OS=Homo sapiens GN=COLGALT1 PE=1 SV=1	COLGALT1	GT251_HUMAN	72 kDa	0	0	3	0	0	0		0	0	0.000194162	0	0	0		6.47207e-05	0.0001121	0	0		100	6.64386
943	Procollagen-lysine,2-oxoglutarate 5-dioxygenase 1 OS=Homo sapiens GN=PLOD1 PE=1 SV=2	PLOD1	PLOD1_HUMAN	84 kDa	0	0	6	0	0	0		0	0	0.000388324	0	0	0		0.000129441	0.000224199	0	0		100	6.64386
1259	Procollagen-lysine,2-oxoglutarate 5-dioxygenase 2 OS=Homo sapiens GN=PLOD2 PE=1 SV=2	PLOD2	sp|O00469|PLOD2_HUMAN	85 kDa	3	0	0	0	0	0		0.000157035	0	0	0	0	0		5.23451e-05	9.06643e-05	0	0		100	6.64386
699	Procollagen-lysine,2-oxoglutarate 5-dioxygenase 3 OS=Homo sapiens GN=PLOD3 PE=1 SV=1	PLOD3	PLOD3_HUMAN	85 kDa	0	0	9	0	0	0		0	0	0.000582487	0	0	0		0.000194162	0.000336299	0	0		100	6.64386
778	Profilin-1 OS=Homo sapiens GN=PFN1 PE=1 SV=2	PFN1	PROF1_HUMAN	15 kDa	12	3	0	5	0	0		0.000628141	0.000225344	0	0.000279924	0	0		0.000284495	0.000318221	9.3308e-05	0.000161614		3.04899	1.60833
905	Profilin-2 OS=Homo sapiens GN=PFN2 PE=2 SV=1	PFN2	C9J0J7_HUMAN	10 kDa	4	0	0	0	0	3		0.00020938	0	0	0	0	0.000145194		6.97934e-05	0.000120886	4.8398e-05	8.38278e-05		1.44207	0.528143
664	Programmed cell death 6-interacting protein OS=Homo sapiens GN=PDCD6IP PE=1 SV=1	PDCD6IP	sp|Q8WUM4|PDC6I_HUMAN	96 kDa	11	0	0	0	0	0		0.000575796	0	0	0	0	0		0.000191932	0.000332436	0	0		100	6.64386
940	Programmed cell death protein 10 OS=Homo sapiens GN=PDCD10 PE=1 SV=1	PDCD10	PDC10_HUMAN	25 kDa	0	0	0	0	0	5		0	0	0	0	0	0.00024199		0	0	8.06634e-05	0.000139713		0	#NUM!
1267	Prohibitin OS=Homo sapiens GN=PHB PE=1 SV=1	PHB	PHB_HUMAN	30 kDa	2	0	0	2	0	0		0.00010469	0	0	0.00011197	0	0		3.48967e-05	6.04429e-05	3.73232e-05	6.46456e-05		0.934987	-0.0969811
627	Proline-, glutamic acid- and leucine-rich protein 1 (Fragment) OS=Homo sapiens GN=PELP1 PE=4 SV=1	PELP1	I3L4I3_HUMAN	7 kDa	6	0	0	0	0	0		0.00031407	0	0	0	0	0		0.00010469	0.000181329	0	0		100	6.64386
16	Prolow-density lipoprotein receptor-related protein 1 OS=Homo sapiens GN=LRP1 PE=1 SV=2	LRP1	LRP1_HUMAN	505 kDa	16	2	7	506	77	286		0.000837521	0.000150229	0.000453045	0.0283283	0.0147651	0.0138418		0.000480265	0.000344453	0.0189784	0.00811039		0.0253059	-5.30438
505	Prolyl 3-hydroxylase 1 OS=Homo sapiens GN=LEPRE1 PE=1 SV=2	LEPRE1	sp|Q32P28|P3H1_HUMAN	83 kDa	5	0	14	0	0	2		0.000261725	0	0.00090609	0	0	9.67961e-05		0.000389272	0.000466316	3.22654e-05	5.58852e-05		12.0647	3.59272
1083	Prostacyclin synthase OS=Homo sapiens GN=PTGIS PE=1 SV=1	PTGIS	PTGIS_HUMAN	57 kDa	0	0	0	2	0	2		0	0	0	0.00011197	0	9.67961e-05		0	0	6.95885e-05	6.07411e-05		0	#NUM!
765	Prostaglandin E synthase 3 OS=Homo sapiens GN=PTGES3 PE=1 SV=1	PTGES3	TEBP_HUMAN (+2)	19 kDa	0	0	0	9	0	6		0	0	0	0.000503863	0	0.000290388		0	0	0.00026475	0.000252908		0	#NUM!
662	Proteasome subunit alpha type-1 OS=Homo sapiens GN=PSMA1 PE=1 SV=1	PSMA1	sp|P25786|PSA1_HUMAN (+1)	30 kDa	0	0	0	6	0	8		0	0	0	0.000335909	0	0.000387184		0	0	0.000241031	0.000210307		0	#NUM!
925	Proteasome subunit alpha type-2 OS=Homo sapiens GN=PSMA2 PE=1 SV=2	PSMA2	PSA2_HUMAN	26 kDa	3	0	0	5	0	3		0.000157035	0	0	0.000279924	0	0.000145194		5.23451e-05	9.06643e-05	0.000141706	0.000139995		0.369392	-1.43678
683	Proteasome subunit alpha type-3 OS=Homo sapiens GN=PSMA3 PE=1 SV=2	PSMA3	sp|P25788|PSA3_HUMAN (+1)	28 kDa	5	0	0	4	2	3		0.000261725	0	0	0.000223939	0.000383509	0.000145194		8.72418e-05	0.000151107	0.000250881	0.00012142		0.347742	-1.52391
610	Proteasome subunit alpha type-4 OS=Homo sapiens GN=PSMA4 PE=1 SV=1	PSMA4	sp|P25789|PSA4_HUMAN	29 kDa	2	0	0	6	0	8		0.00010469	0	0	0.000335909	0	0.000387184		3.48967e-05	6.04429e-05	0.000241031	0.000210307		0.144781	-2.78806
767	Proteasome subunit alpha type-5 OS=Homo sapiens GN=PSMA5 PE=1 SV=3	PSMA5	sp|P28066|PSA5_HUMAN	26 kDa	2	2	0	7	2	2		0.00010469	0.000150229	0	0.000391893	0.000383509	9.67961e-05		8.49731e-05	7.70309e-05	0.000290733	0.000168007		0.292272	-1.77462
244	Proteasome subunit alpha type-6 OS=Homo sapiens GN=PSMA6 PE=1 SV=1	PSMA6	PSA6_HUMAN (+2)	27 kDa	8	0	0	13	3	16		0.00041876	0	0	0.000727802	0.000575264	0.000774368		0.000139587	0.000241771	0.000692478	0.000104147		0.201576	-2.31061
573	Proteasome subunit alpha type-7 OS=Homo sapiens GN=PSMA7 PE=1 SV=1	PSMA7	sp|O14818|PSA7_HUMAN	28 kDa	3	0	3	7	3	10		0.000157035	0	0.000194162	0.000391893	0.000575264	0.00048398		0.000117066	0.000103067	0.000483712	9.16854e-05		0.242015	-2.04683
1072	Proteasome subunit beta type-1 OS=Homo sapiens GN=PSMB1 PE=1 SV=2	PSMB1	PSB1_HUMAN	26 kDa	0	0	0	2	0	5		0	0	0	0.00011197	0	0.00024199		0	0	0.000117987	0.000121107		0	#NUM!
877	Proteasome subunit beta type-4 OS=Homo sapiens GN=PSMB4 PE=1 SV=4	PSMB4	PSB4_HUMAN	29 kDa	2	0	0	4	0	0		0.00010469	0	0	0.000223939	0	0		3.48967e-05	6.04429e-05	7.46464e-05	0.000129291		0.467494	-1.09698
532	Proteasome subunit beta type-5 OS=Homo sapiens GN=PSMB5 PE=1 SV=3	PSMB5	sp|P28074|PSB5_HUMAN	28 kDa	3	0	0	9	0	12		0.000157035	0	0	0.000503863	0	0.000580776		5.23451e-05	9.06643e-05	0.000361546	0.000315461		0.144781	-2.78806
845	Proteasome subunit beta type-6 OS=Homo sapiens GN=PSMB6 PE=1 SV=4	PSMB6	PSB6_HUMAN	25 kDa	3	2	0	5	2	5		0.000157035	0.000150229	0	0.000279924	0.000383509	0.00024199		0.000102421	8.87648e-05	0.000301808	7.32535e-05		0.33936	-1.55911
1153	Proteasome subunit beta type-7 OS=Homo sapiens GN=PSMB7 PE=1 SV=1	PSMB7	PSB7_HUMAN	30 kDa	0	0	0	3	0	0		0	0	0	0.000167954	0	0		0	0	5.59848e-05	9.69685e-05		0	#NUM!
185	Protein AHNAK2 OS=Homo sapiens GN=AHNAK2 PE=1 SV=2	AHNAK2	sp|Q8IVF2|AHNK2_HUMAN (+1)	617 kDa	4	0	0	0	0	0		0.00020938	0	0	0	0	0		6.97934e-05	0.000120886	0	0		100	6.64386
723	Protein arginine N-methyltransferase 5 OS=Homo sapiens GN=PRMT5 PE=1 SV=4	PRMT5	sp|O14744|ANM5_HUMAN	73 kDa	0	0	0	4	0	5		0	0	0	0.000223939	0	0.00024199		0	0	0.00015531	0.000134805		0	#NUM!
1228	Protein CIP2A OS=Homo sapiens GN=KIAA1524 PE=1 SV=2	KIAA1524	sp|Q8TCG1|CIP2A_HUMAN	102 kDa	2	0	0	0	0	0		0.00010469	0	0	0	0	0		3.48967e-05	6.04429e-05	0	0		100	6.64386
91	Protein CYR61 OS=Homo sapiens GN=CYR61 PE=1 SV=1	CYR61	CYR61_HUMAN	42 kDa	39	54	70	12	2	18		0.00204146	0.00405619	0.00453045	0.000671817	0.000383509	0.000871164		0.0035427	0.00132156	0.000642164	0.000245176		5.51682	2.46384
959	Protein disulfide isomerase family A, member 3, isoform CRA_b OS=Homo sapiens GN=PDIA3 PE=2 SV=1	PDIA3	G5EA52_HUMAN	55 kDa	0	0	3	2	0	0		0	0	0.000194162	0.00011197	0	0		6.47207e-05	0.0001121	3.73232e-05	6.46456e-05		1.73406	0.794156
530	Protein disulfide-isomerase A4 OS=Homo sapiens GN=PDIA4 PE=1 SV=2	PDIA4	PDIA4_HUMAN	73 kDa	0	0	0	7	0	3		0	0	0	0.000391893	0	0.000145194		0	0	0.000179029	0.000198126		0	#NUM!
371	Protein disulfide-isomerase OS=Homo sapiens GN=P4HB PE=1 SV=3	P4HB	PDIA1_HUMAN	57 kDa	0	3	10	8	0	4		0	0.000225344	0.000647207	0.000447878	0	0.000193592		0.00029085	0.000328539	0.000213823	0.000224623		1.36024	0.443857
1202	Protein FAM32A OS=Homo sapiens GN=FAM32A PE=1 SV=2	FAM32A	sp|Q9Y421|FA32A_HUMAN	13 kDa	2	0	2	0	0	0		0.00010469	0	0.000129441	0	0	0		7.80439e-05	6.87116e-05	0	0		100	6.64386
635	Protein flightless-1 homolog OS=Homo sapiens GN=FLII PE=1 SV=2	FLII	sp|Q13045|FLII_HUMAN	145 kDa	4	0	0	0	0	4		0.00020938	0	0	0	0	0.000193592		6.97934e-05	0.000120886	6.45307e-05	0.00011177		1.08155	0.113105
497	Protein furry homolog OS=Homo sapiens GN=FRY PE=1 SV=1	FRY	FRY_HUMAN	339 kDa	0	0	0	0	0	2		0	0	0	0	0	9.67961e-05		0	0	3.22654e-05	5.58852e-05		0	#NUM!
1015	Protein furry homolog-like OS=Homo sapiens GN=FRYL PE=2 SV=1	FRYL	F5GX82_HUMAN	340 kDa	0	0	0	0	0	3		0	0	0	0	0	0.000145194		0	0	4.8398e-05	8.38278e-05		0	#NUM!
571	Protein KIAA0368 OS=Homo sapiens GN=KIAA0368 PE=4 SV=1	KIAA0368	J3KN16_HUMAN	224 kDa	3	0	0	0	0	0		0.000157035	0	0	0	0	0		5.23451e-05	9.06643e-05	0	0		100	6.64386
466	Protein KIAA1199 OS=Homo sapiens GN=KIAA1199 PE=2 SV=2	KIAA1199	sp|Q8WUJ3|K1199_HUMAN	153 kDa	0	3	3	0	0	4		0	0.000225344	0.000194162	0	0	0.000193592		0.000139835	0.0001221	6.45307e-05	0.00011177		2.16696	1.11567
136	Protein kinase C delta-binding protein OS=Homo sapiens GN=PRKCDBP PE=1 SV=3	PRKCDBP	PRDBP_HUMAN	28 kDa	30	6	19	37	2	36		0.00157035	0.000450687	0.00122969	0.00207144	0.000383509	0.00174233		0.00108358	0.000573955	0.00139909	0.000894781		0.774487	-0.368688
913	Protein mago nashi homolog 2 OS=Homo sapiens GN=MAGOHB PE=1 SV=1	MAGOHB	MGN2_HUMAN	17 kDa	0	0	0	3	0	0		0	0	0	0.000167954	0	0		0	0	5.59848e-05	9.69685e-05		0	#NUM!
1199	Protein MAK16 homolog OS=Homo sapiens GN=MAK16 PE=1 SV=2	MAK16	MAK16_HUMAN	35 kDa	0	0	0	0	0	3		0	0	0	0	0	0.000145194		0	0	4.8398e-05	8.38278e-05		0	#NUM!
923	Protein pelota homolog OS=Homo sapiens GN=PELO PE=1 SV=2	PELO	PELO_HUMAN	43 kDa	0	0	0	3	0	2		0	0	0	0.000167954	0	9.67961e-05		0	0	8.82501e-05	8.43027e-05		0	#NUM!
285	Protein phosphatase 1 regulatory subunit 12A OS=Homo sapiens GN=PPP1R12A PE=1 SV=1	PPP1R12A	sp|O14974|MYPT1_HUMAN	115 kDa	6	4	4	10	2	24		0.00031407	0.000300458	0.000258883	0.000559848	0.000383509	0.00116155		0.000291137	2.87502e-05	0.000701636	0.000407941		0.41494	-1.26902
1280	Protein phosphatase 1 regulatory subunit 14A OS=Homo sapiens GN=PPP1R14A PE=1 SV=1	PPP1R14A	sp|Q96A00|PP14A_HUMAN	17 kDa	4	0	0	0	0	0		0.00020938	0	0	0	0	0		6.97934e-05	0.000120886	0	0		100	6.64386
1285	Protein phosphatase 1G OS=Homo sapiens GN=PPM1G PE=1 SV=1	PPM1G	PPM1G_HUMAN	59 kDa	0	0	0	0	0	3		0	0	0	0	0	0.000145194		0	0	4.8398e-05	8.38278e-05		0	#NUM!
527	Protein PML OS=Homo sapiens GN=PML PE=1 SV=3	PML	sp|P29590|PML_HUMAN (+1)	98 kDa	0	0	0	2	0	0		0	0	0	0.00011197	0	0		0	0	3.73232e-05	6.46456e-05		0	#NUM!
671	Protein S100-A10 OS=Homo sapiens GN=S100A10 PE=1 SV=2	S100A10	S10AA_HUMAN	11 kDa	0	4	0	0	3	0		0	0.000300458	0	0	0.000575264	0		0.000100153	0.00017347	0.000191755	0.000332129		0.522297	-0.937059
1302	Protein S100-A11 OS=Homo sapiens GN=S100A11 PE=1 SV=2	S100A11	S10AB_HUMAN	12 kDa	0	0	2	0	0	0		0	0	0.000129441	0	0	0		4.31472e-05	7.47331e-05	0	0		100	6.64386
1142	Protein S100-A13 OS=Homo sapiens GN=S100A13 PE=1 SV=1	S100A13	S10AD_HUMAN	11 kDa	0	3	4	0	0	0		0	0.000225344	0.000258883	0	0	0		0.000161409	0.000140786	0	0		100	6.64386
1343	Protein S100-A14 OS=Homo sapiens GN=S100A14 PE=1 SV=1	S100A14	S10AE_HUMAN	12 kDa	0	0	0	0	0	2		0	0	0	0	0	9.67961e-05		0	0	3.22654e-05	5.58852e-05		0	#NUM!
1244	Protein S100-A16 OS=Homo sapiens GN=S100A16 PE=1 SV=1	S100A16	S10AG_HUMAN	12 kDa	0	0	3	0	0	0		0	0	0.000194162	0	0	0		6.47207e-05	0.0001121	0	0		100	6.64386
811	Protein S100-A6 OS=Homo sapiens GN=S100A6 PE=1 SV=1	S100A6	S10A6_HUMAN	10 kDa	0	7	0	0	4	0		0	0.000525802	0	0	0.000767018	0		0.000175267	0.000303572	0.000255673	0.000442838		0.685514	-0.544742
469	Protein S100-A7 OS=Homo sapiens GN=S100A7 PE=1 SV=4	S100A7	S10A7_HUMAN	11 kDa	0	0	0	11	0	13		0	0	0	0.000615832	0	0.000629174		0	0	0.000415002	0.000359464		0	#NUM!
197	Protein S100-A8 OS=Homo sapiens GN=S100A8 PE=1 SV=1	S100A8	S10A8_HUMAN	11 kDa	14	0	25	14	7	41		0.000732831	0	0.00161802	0.000783787	0.00134228	0.00198432		0.000783616	0.000810204	0.00137013	0.00060075		0.571929	-0.806093
342	Protein S100-A9 OS=Homo sapiens GN=S100A9 PE=1 SV=1	S100A9	S10A9_HUMAN	13 kDa	0	0	0	5	0	0		0	0	0	0.000279924	0	0		0	0	9.3308e-05	0.000161614		0	#NUM!
887	Protein transport protein Sec23A OS=Homo sapiens GN=SEC23A PE=1 SV=2	SEC23A	SC23A_HUMAN (+1)	86 kDa	0	0	0	2	0	4		0	0	0	0.00011197	0	0.000193592		0	0	0.000101854	9.71917e-05		0	#NUM!
449	Protein transport protein Sec31A OS=Homo sapiens GN=SEC31A PE=1 SV=3	SEC31A	sp|O94979|SC31A_HUMAN (+4)	133 kDa	4	0	0	0	0	17		0.00020938	0	0	0	0	0.000822766		6.97934e-05	0.000120886	0.000274255	0.000475024		0.254483	-1.97436
758	Protein transport protein Sec61 subunit beta OS=Homo sapiens GN=SEC61B PE=1 SV=2	SEC61B	SC61B_HUMAN	10 kDa	0	0	7	0	0	4		0	0	0.000453045	0	0	0.000193592		0.000151015	0.000261566	6.45307e-05	0.00011177		2.3402	1.22663
1348	Protein TSSC1 OS=Homo sapiens GN=TSSC1 PE=2 SV=1	TSSC1	D3YTH5_HUMAN	35 kDa	0	0	0	0	0	2		0	0	0	0	0	9.67961e-05		0	0	3.22654e-05	5.58852e-05		0	#NUM!
537	Protein tyrosine phosphatase type IVA 1 OS=Homo sapiens GN=PTP4A1 PE=1 SV=2	PTP4A1	TP4A1_HUMAN	20 kDa	5	7	15	0	0	0		0.000261725	0.000525802	0.000970811	0	0	0		0.000586113	0.000358369	0	0		100	6.64386
1277	Protein UXT OS=Homo sapiens GN=UXT PE=1 SV=1	UXT	UXT_HUMAN	18 kDa	0	0	0	3	0	0		0	0	0	0.000167954	0	0		0	0	5.59848e-05	9.69685e-05		0	#NUM!
1140	Protein Wnt-5b OS=Homo sapiens GN=WNT5B PE=2 SV=2	WNT5B	WNT5B_HUMAN	40 kDa	0	5	0	0	0	0		0	0.000375573	0	0	0	0		0.000125191	0.000216837	0	0		100	6.64386
881	Protein-arginine deiminase type-1 OS=Homo sapiens GN=PADI1 PE=1 SV=2	PADI1	PADI1_HUMAN	75 kDa	3	0	0	0	0	0		0.000157035	0	0	0	0	0		5.23451e-05	9.06643e-05	0	0		100	6.64386
82	Protein-glutamine gamma-glutamyltransferase 2 OS=Homo sapiens GN=TGM2 PE=1 SV=2	TGM2	sp|P21980|TGM2_HUMAN	77 kDa	39	31	99	9	4	15		0.00204146	0.00232855	0.00640735	0.000503863	0.000767018	0.00072597		0.00359245	0.002442	0.000665617	0.000141579		5.39718	2.4322
362	Protein-glutamine gamma-glutamyltransferase E OS=Homo sapiens GN=TGM3 PE=1 SV=4	TGM3	TGM3_HUMAN	77 kDa	7	0	4	0	0	7		0.000366415	0	0.000258883	0	0	0.000338786		0.000208433	0.000188345	0.000112929	0.000195598		1.8457	0.88417
916	Protein-glutamine gamma-glutamyltransferase K OS=Homo sapiens GN=TGM1 PE=1 SV=4	TGM1	TGM1_HUMAN	90 kDa	0	0	3	0	0	0		0	0	0.000194162	0	0	0		6.47207e-05	0.0001121	0	0		100	6.64386
1265	Protein-L-isoaspartate(D-aspartate) O-methyltransferase OS=Homo sapiens GN=PCMT1 PE=1 SV=4	PCMT1	sp|P22061|PIMT_HUMAN (+1)	25 kDa	2	0	0	0	0	0		0.00010469	0	0	0	0	0		3.48967e-05	6.04429e-05	0	0		100	6.64386
825	Protein-lysine 6-oxidase OS=Homo sapiens GN=LOX PE=1 SV=2	LOX	LYOX_HUMAN	47 kDa	0	0	8	0	0	0		0	0	0.000517766	0	0	0		0.000172589	0.000298932	0	0		100	6.64386
373	Protein-methionine sulfoxide oxidase MICAL3 OS=Homo sapiens GN=MICAL3 PE=1 SV=2	MICAL3	sp|Q7RTP6|MICA3_HUMAN	224 kDa	0	0	0	2	0	0		0	0	0	0.00011197	0	0		0	0	3.73232e-05	6.46456e-05		0	#NUM!
62	Prothrombin OS=Homo sapiens GN=F2 PE=1 SV=2	F2	THRB_HUMAN	70 kDa	8	11	38	68	12	144		0.00041876	0.00082626	0.00245939	0.00380696	0.00230105	0.00696932		0.0012348	0.00107992	0.00435911	0.00238261		0.283269	-1.81975
384	Protocadherin Fat 1 OS=Homo sapiens GN=FAT1 PE=1 SV=2	FAT1	FAT1_HUMAN	506 kDa	0	0	0	5	0	0		0	0	0	0.000279924	0	0		0	0	9.3308e-05	0.000161614		0	#NUM!
760	Putative adenosylhomocysteinase 2 OS=Homo sapiens GN=AHCYL1 PE=1 SV=2	AHCYL1	sp|O43865|SAHH2_HUMAN	59 kDa	0	0	0	0	0	12		0	0	0	0	0	0.000580776		0	0	0.000193592	0.000335311		0	#NUM!
611	Putative ATP-dependent RNA helicase DHX30 OS=Homo sapiens GN=DHX30 PE=2 SV=1	DHX30	H7BXY3_HUMAN	131 kDa	0	0	0	0	0	13		0	0	0	0	0	0.000629174		0	0	0.000209725	0.000363254		0	#NUM!
515	Putative helicase MOV-10 OS=Homo sapiens GN=MOV10 PE=1 SV=2	MOV10	sp|Q9HCE1|MOV10_HUMAN	114 kDa	0	0	2	0	0	14		0	0	0.000129441	0	0	0.000677572		4.31472e-05	7.47331e-05	0.000225857	0.000391197		0.191037	-2.38808
506	Putative pre-mRNA-splicing factor ATP-dependent RNA helicase DHX15 OS=Homo sapiens GN=DHX15 PE=1 SV=2	DHX15	DHX15_HUMAN	91 kDa	2	0	0	10	0	9		0.00010469	0	0	0.000559848	0	0.000435582		3.48967e-05	6.04429e-05	0.00033181	0.000293996		0.105171	-3.24919
970	Pyrroline-5-carboxylate reductase 3 OS=Homo sapiens GN=PYCRL PE=1 SV=2	PYCRL	P5CR3_HUMAN	29 kDa	0	0	0	2	0	8		0	0	0	0.00011197	0	0.000387184		0	0	0.000166385	0.000199245		0	#NUM!
1024	Rab GDP dissociation inhibitor beta OS=Homo sapiens GN=GDI2 PE=2 SV=1	GDI2	E7EU23_HUMAN	51 kDa	2	0	0	0	0	0		0.00010469	0	0	0	0	0		3.48967e-05	6.04429e-05	0	0		100	6.64386
931	Rab3 GTPase-activating protein non-catalytic subunit OS=Homo sapiens GN=RAB3GAP2 PE=1 SV=1	RAB3GAP2	RBGPR_HUMAN	156 kDa	0	0	0	0	0	8		0	0	0	0	0	0.000387184		0	0	0.000129061	0.000223541		0	#NUM!
1029	Raftlin OS=Homo sapiens GN=RFTN1 PE=1 SV=4	RFTN1	RFTN1_HUMAN	63 kDa	0	0	0	2	0	0		0	0	0	0.00011197	0	0		0	0	3.73232e-05	6.46456e-05		0	#NUM!
419	Ran GTPase-activating protein 1 OS=Homo sapiens GN=RANGAP1 PE=1 SV=1	RANGAP1	RAGP1_HUMAN	64 kDa	0	0	0	6	0	24		0	0	0	0.000335909	0	0.00116155		0	0	0.000499154	0.000597736		0	#NUM!
438	Ras GTPase-activating protein-binding protein 1 OS=Homo sapiens GN=G3BP1 PE=1 SV=1	G3BP1	G3BP1_HUMAN	52 kDa	3	5	11	0	0	3		0.000157035	0.000375573	0.000711928	0	0	0.000145194		0.000414845	0.000279523	4.8398e-05	8.38278e-05		8.57153	3.09955
388	Ras GTPase-activating protein-binding protein 2 OS=Homo sapiens GN=G3BP2 PE=1 SV=2	G3BP2	sp|Q9UN86|G3BP2_HUMAN	54 kDa	0	0	10	0	0	4		0	0	0.000647207	0	0	0.000193592		0.000215736	0.000373665	6.45307e-05	0.00011177		3.34315	1.74121
115	Ras GTPase-activating-like protein IQGAP1 OS=Homo sapiens GN=IQGAP1 PE=1 SV=1	IQGAP1	IQGA1_HUMAN	189 kDa	64	29	12	14	3	7		0.00335008	0.00217832	0.000776649	0.000783787	0.000575264	0.000338786		0.00210168	0.00128843	0.000565946	0.000222647		3.71358	1.89281
621	Ras suppressor protein 1 OS=Homo sapiens GN=RSU1 PE=1 SV=3	RSU1	sp|Q15404|RSU1_HUMAN	32 kDa	9	7	3	0	0	0		0.000471106	0.000525802	0.000194162	0	0	0		0.000397023	0.000177799	0	0		100	6.64386
249	Ras-related C3 botulinum toxin substrate 1 OS=Homo sapiens GN=RAC1 PE=1 SV=1	RAC1	sp|P63000|RAC1_HUMAN (+1)	21 kDa	12	10	22	5	0	6		0.000628141	0.000751145	0.00142386	0.000279924	0	0.000290388		0.000934381	0.000428336	0.000190104	0.000164718		4.9151	2.29722
1198	Ras-related protein Rab-10 OS=Homo sapiens GN=RAB10 PE=1 SV=1	RAB10	RAB10_HUMAN	23 kDa	0	0	0	0	0	16		0	0	0	0	0	0.000774368		0	0	0.000258123	0.000447082		0	#NUM!
909	Ras-related protein Rab-11B OS=Homo sapiens GN=RAB11B PE=1 SV=4	RAB11B	RB11B_HUMAN	24 kDa	0	0	0	0	0	3		0	0	0	0	0	0.000145194		0	0	4.8398e-05	8.38278e-05		0	#NUM!
844	Ras-related protein Rab-13 OS=Homo sapiens GN=RAB13 PE=1 SV=1	RAB13	RAB13_HUMAN	23 kDa	5	0	0	0	0	0		0.000261725	0	0	0	0	0		8.72418e-05	0.000151107	0	0		100	6.64386
1138	Ras-related protein Rab-14 OS=Homo sapiens GN=RAB14 PE=1 SV=4	RAB14	RAB14_HUMAN	24 kDa	0	0	0	9	0	13		0	0	0	0.000503863	0	0.000629174		0	0	0.000377679	0.000333027		0	#NUM!
1307	Ras-related protein Rab-18 OS=Homo sapiens GN=RAB18 PE=1 SV=1	RAB18	sp|Q9NP72|RAB18_HUMAN	23 kDa	0	0	0	0	0	4		0	0	0	0	0	0.000193592		0	0	6.45307e-05	0.00011177		0	#NUM!
791	Ras-related protein Rab-23 OS=Homo sapiens GN=RAB23 PE=1 SV=1	RAB23	RAB23_HUMAN	27 kDa	3	2	6	0	0	5		0.000157035	0.000150229	0.000388324	0	0	0.00024199		0.000231863	0.000135542	8.06634e-05	0.000139713		2.87445	1.52329
1101	Ras-related protein Rab-6A OS=Homo sapiens GN=RAB6A PE=1 SV=3	RAB6A	sp|P20340|RAB6A_HUMAN (+1)	24 kDa	0	0	0	0	0	13		0	0	0	0	0	0.000629174		0	0	0.000209725	0.000363254		0	#NUM!
443	Ras-related protein Rab-8A OS=Homo sapiens GN=RAB8A PE=1 SV=1	RAB8A	RAB8A_HUMAN	24 kDa	5	0	2	9	0	12		0.000261725	0	0.000129441	0.000503863	0	0.000580776		0.000130389	0.000130865	0.000361546	0.000315461		0.360642	-1.47136
722	Ras-related protein Ral-A OS=Homo sapiens GN=RALA PE=1 SV=1	RALA	RALA_HUMAN	24 kDa	4	0	4	4	0	6		0.00020938	0	0.000258883	0.000223939	0	0.000290388		0.000156088	0.000137423	0.000171442	0.000152145		0.910438	-0.135367
289	Ras-related protein Rap-1b OS=Homo sapiens GN=RAP1B PE=1 SV=1	RAP1B	sp|P61224|RAP1B_HUMAN (+1)	21 kDa	9	4	14	4	0	23		0.000471106	0.000300458	0.00090609	0.000223939	0	0.00111315		0.000559218	0.000312283	0.000445698	0.000588779		1.2547	0.327345
1066	Ras-related protein R-Ras2 OS=Homo sapiens GN=RRAS2 PE=1 SV=1	RRAS2	sp|P62070|RRAS2_HUMAN (+1)	23 kDa	3	0	0	2	0	0		0.000157035	0	0	0.00011197	0	0		5.23451e-05	9.06643e-05	3.73232e-05	6.46456e-05		1.40248	0.487981
1204	Ras-responsive element-binding protein 1 OS=Homo sapiens GN=RREB1 PE=1 SV=3	RREB1	sp|Q92766|RREB1_HUMAN (+1)	181 kDa	0	0	0	2	0	0		0	0	0	0.00011197	0	0		0	0	3.73232e-05	6.46456e-05		0	#NUM!
993	Receptor expression-enhancing protein 5 OS=Homo sapiens GN=REEP5 PE=1 SV=3	REEP5	REEP5_HUMAN	21 kDa	0	0	0	7	0	3		0	0	0	0.000391893	0	0.000145194		0	0	0.000179029	0.000198126		0	#NUM!
681	Remodeling and spacing factor 1 OS=Homo sapiens GN=RSF1 PE=1 SV=2	RSF1	sp|Q96T23|RSF1_HUMAN	164 kDa	0	0	0	0	0	5		0	0	0	0	0	0.00024199		0	0	8.06634e-05	0.000139713		0	#NUM!
921	Reticulon-3 OS=Homo sapiens GN=RTN3 PE=1 SV=2	RTN3	sp|O95197|RTN3_HUMAN (+2)	113 kDa	0	0	0	4	0	0		0	0	0	0.000223939	0	0		0	0	7.46464e-05	0.000129291		0	#NUM!
276	Reticulon-4 OS=Homo sapiens GN=RTN4 PE=1 SV=2	RTN4	sp|Q9NQC3|RTN4_HUMAN	130 kDa	0	0	0	41	0	12		0	0	0	0.00229538	0	0.000580776		0	0	0.000958717	0.00119345		0	#NUM!
1274	Retinol dehydrogenase 11 OS=Homo sapiens GN=RDH11 PE=1 SV=2	RDH11	sp|Q8TC12|RDH11_HUMAN	35 kDa	0	0	0	0	0	3		0	0	0	0	0	0.000145194		0	0	4.8398e-05	8.38278e-05		0	#NUM!
588	RHBDL3 protein (Fragment) OS=Homo sapiens GN=RHBDL3 PE=2 SV=1	RHBDL3	A4FU16_HUMAN	46 kDa	0	0	0	2	0	0		0	0	0	0.00011197	0	0		0	0	3.73232e-05	6.46456e-05		0	#NUM!
833	Rho GTPase-activating protein 24 (Fragment) OS=Homo sapiens GN=ARHGAP24 PE=2 SV=1	ARHGAP24	D6RCP5_HUMAN	69 kDa	0	0	0	0	0	2		0	0	0	0	0	9.67961e-05		0	0	3.22654e-05	5.58852e-05		0	#NUM!
599	Rho guanine nucleotide exchange factor 10-like protein OS=Homo sapiens GN=ARHGEF10L PE=1 SV=3	ARHGEF10L	sp|Q9HCE6|ARGAL_HUMAN	140 kDa	0	0	0	0	0	4		0	0	0	0	0	0.000193592		0	0	6.45307e-05	0.00011177		0	#NUM!
175	Rho guanine nucleotide exchange factor 17 OS=Homo sapiens GN=ARHGEF17 PE=1 SV=1	ARHGEF17	ARHGH_HUMAN	222 kDa	0	0	0	0	0	10		0	0	0	0	0	0.00048398		0	0	0.000161327	0.000279426		0	#NUM!
308	Rho guanine nucleotide exchange factor 2 OS=Homo sapiens GN=ARHGEF2 PE=1 SV=4	ARHGEF2	sp|Q92974|ARHG2_HUMAN (+1)	112 kDa	5	0	4	3	0	18		0.000261725	0	0.000258883	0.000167954	0	0.000871164		0.000173536	0.000150293	0.000346373	0.000462176		0.501009	-0.997091
1007	Rho guanine nucleotide exchange factor 7 OS=Homo sapiens GN=ARHGEF7 PE=1 SV=2	ARHGEF7	sp|Q14155|ARHG7_HUMAN (+2)	90 kDa	4	2	0	0	0	0		0.00020938	0.000150229	0	0	0	0		0.00011987	0.000107941	0	0		100	6.64386
693	Rho-associated protein kinase 2 OS=Homo sapiens GN=ROCK2 PE=1 SV=4	ROCK2	ROCK2_HUMAN	161 kDa	2	0	0	0	0	0		0.00010469	0	0	0	0	0		3.48967e-05	6.04429e-05	0	0		100	6.64386
990	Rho-related GTP-binding protein RhoE OS=Homo sapiens GN=RND3 PE=1 SV=1	RND3	RND3_HUMAN	27 kDa	0	0	6	0	0	0		0	0	0.000388324	0	0	0		0.000129441	0.000224199	0	0		100	6.64386
1235	Rho-related GTP-binding protein RhoG OS=Homo sapiens GN=RHOG PE=1 SV=1	RHOG	RHOG_HUMAN	21 kDa	0	0	8	0	0	0		0	0	0.000517766	0	0	0		0.000172589	0.000298932	0	0		100	6.64386
272	Ribonuclease inhibitor OS=Homo sapiens GN=RNH1 PE=1 SV=2	RNH1	RINI_HUMAN	50 kDa	25	4	3	19	0	9		0.00130863	0.000300458	0.000194162	0.00106371	0	0.000435582		0.000601082	0.000615052	0.000499764	0.000534752		1.20273	0.266315
1176	Ribonuclease P protein subunit p30 OS=Homo sapiens GN=RPP30 PE=1 SV=1	RPP30	sp|P78346|RPP30_HUMAN	29 kDa	0	0	0	2	0	4		0	0	0	0.00011197	0	0.000193592		0	0	0.000101854	9.71917e-05		0	#NUM!
1270	Ribonuclease P/MRP protein subunit POP5 OS=Homo sapiens GN=POP5 PE=1 SV=1	POP5	sp|Q969H6|POP5_HUMAN	19 kDa	0	0	0	3	0	3		0	0	0	0.000167954	0	0.000145194		0	0	0.000104383	9.11117e-05		0	#NUM!
828	Ribonucleases P/MRP protein subunit POP1 OS=Homo sapiens GN=POP1 PE=1 SV=2	POP1	POP1_HUMAN	115 kDa	0	0	0	0	0	8		0	0	0	0	0	0.000387184		0	0	0.000129061	0.000223541		0	#NUM!
535	Ribosomal L1 domain-containing protein 1 OS=Homo sapiens GN=RSL1D1 PE=1 SV=3	RSL1D1	RL1D1_HUMAN	55 kDa	2	3	7	0	0	10		0.00010469	0.000225344	0.000453045	0	0	0.00048398		0.000261026	0.000176898	0.000161327	0.000279426		1.618	0.694209
775	Ribosomal RNA processing protein 1 homolog A OS=Homo sapiens GN=RRP1 PE=1 SV=1	RRP1	RRP1_HUMAN	53 kDa	0	0	0	4	0	8		0	0	0	0.000223939	0	0.000387184		0	0	0.000203708	0.000194383		0	#NUM!
896	Ribosome biogenesis protein BRX1 homolog OS=Homo sapiens GN=BRIX1 PE=1 SV=2	BRIX1	BRX1_HUMAN	41 kDa	0	0	3	0	0	3		0	0	0.000194162	0	0	0.000145194		6.47207e-05	0.0001121	4.8398e-05	8.38278e-05		1.33726	0.41928
968	Ribosome biogenesis protein WDR12 OS=Homo sapiens GN=WDR12 PE=1 SV=2	WDR12	WDR12_HUMAN	48 kDa	0	0	0	0	0	4		0	0	0	0	0	0.000193592		0	0	6.45307e-05	0.00011177		0	#NUM!
600	Ribosome maturation protein SBDS OS=Homo sapiens GN=SBDS PE=1 SV=4	SBDS	SBDS_HUMAN	29 kDa	8	2	4	0	0	2		0.00041876	0.000150229	0.000258883	0	0	9.67961e-05		0.000275957	0.000135077	3.22654e-05	5.58852e-05		8.55275	3.09639
856	Ribosome production factor 2 homolog OS=Homo sapiens GN=RPF2 PE=1 SV=2	RPF2	RPF2_HUMAN	36 kDa	0	0	0	0	0	5		0	0	0	0	0	0.00024199		0	0	8.06634e-05	0.000139713		0	#NUM!
381	Ribosome-binding protein 1 OS=Homo sapiens GN=RRBP1 PE=1 SV=4	RRBP1	sp|Q9P2E9|RRBP1_HUMAN (+1)	152 kDa	3	0	2	7	0	14		0.000157035	0	0.000129441	0.000391893	0	0.000677572		9.54922e-05	8.38417e-05	0.000356489	0.000340171		0.267869	-1.9004
979	RNA polymerase-associated protein RTF1 homolog OS=Homo sapiens GN=RTF1 PE=1 SV=4	RTF1	RTF1_HUMAN	80 kDa	0	0	0	2	0	0		0	0	0	0.00011197	0	0		0	0	3.73232e-05	6.46456e-05		0	#NUM!
203	RNA-binding motif protein, X chromosome OS=Homo sapiens GN=RBMX PE=1 SV=3	RBMX	sp|P38159|RBMX_HUMAN	42 kDa	20	17	22	4	0	0		0.0010469	0.00127695	0.00142386	0.000223939	0	0		0.00124923	0.000189999	7.46464e-05	0.000129291		16.7354	4.06483
908	RNA-binding protein 14 OS=Homo sapiens GN=RBM14 PE=1 SV=2	RBM14	sp|Q96PK6|RBM14_HUMAN	69 kDa	0	0	0	2	0	0		0	0	0	0.00011197	0	0		0	0	3.73232e-05	6.46456e-05		0	#NUM!
1037	RNA-binding protein EWS OS=Homo sapiens GN=EWSR1 PE=1 SV=1	EWSR1	sp|Q01844|EWS_HUMAN (+4)	68 kDa	2	2	0	0	0	0		0.00010469	0.000150229	0	0	0	0		8.49731e-05	7.70309e-05	0	0		100	6.64386
1074	RNA-binding protein PNO1 OS=Homo sapiens GN=PNO1 PE=1 SV=1	PNO1	PNO1_HUMAN	28 kDa	0	0	5	0	0	0		0	0	0.000323604	0	0	0		0.000107868	0.000186833	0	0		100	6.64386
228	RNA-binding protein Raly (Fragment) OS=Homo sapiens GN=RALY PE=2 SV=1	RALY	Q5QPL9_HUMAN (+1)	25 kDa	19	5	13	11	2	17		0.000994556	0.000375573	0.000841369	0.000615832	0.000383509	0.000822766		0.000737166	0.00032238	0.000607369	0.000219751		1.2137	0.279416
872	Rotatin OS=Homo sapiens GN=RTTN PE=1 SV=3	RTTN	sp|Q86VV8|RTTN_HUMAN (+1)	249 kDa	0	0	0	2	0	0		0	0	0	0.00011197	0	0		0	0	3.73232e-05	6.46456e-05		0	#NUM!
288	rRNA 2'-O-methyltransferase fibrillarin OS=Homo sapiens GN=FBL PE=1 SV=2	FBL	FBRL_HUMAN	34 kDa	3	0	7	7	0	19		0.000157035	0	0.000453045	0.000391893	0	0.000919562		0.00020336	0.000230048	0.000437152	0.000461449		0.465193	-1.1041
521	RuvB-like 1 OS=Homo sapiens GN=RUVBL1 PE=1 SV=1	RUVBL1	sp|Q9Y265|RUVB1_HUMAN	50 kDa	0	0	0	9	3	8		0	0	0	0.000503863	0.000575264	0.000387184		0	0	0.00048877	9.49437e-05		0	#NUM!
337	RuvB-like 2 OS=Homo sapiens GN=RUVBL2 PE=1 SV=3	RUVBL2	RUVB2_HUMAN	51 kDa	4	0	0	12	2	30		0.00020938	0	0	0.000671817	0.000383509	0.00145194		6.97934e-05	0.000120886	0.000835756	0.00055276		0.0835093	-3.58192
963	Sarcoplasmic/endoplasmic reticulum calcium ATPase 2 OS=Homo sapiens GN=ATP2A2 PE=1 SV=1	ATP2A2	sp|P16615|AT2A2_HUMAN	115 kDa	0	0	0	4	0	0		0	0	0	0.000223939	0	0		0	0	7.46464e-05	0.000129291		0	#NUM!
851	Scaffold attachment factor B2 OS=Homo sapiens GN=SAFB2 PE=1 SV=1	SAFB2	SAFB2_HUMAN	107 kDa	0	0	0	0	0	3		0	0	0	0	0	0.000145194		0	0	4.8398e-05	8.38278e-05		0	#NUM!
1217	Secreted frizzled-related protein 3 OS=Homo sapiens GN=FRZB PE=1 SV=2	FRZB	SFRP3_HUMAN	36 kDa	0	0	5	0	0	0		0	0	0.000323604	0	0	0		0.000107868	0.000186833	0	0		100	6.64386
878	Selenoprotein H OS=Homo sapiens GN=SELH PE=1 SV=2	SELH	SELH_HUMAN	13 kDa	5	3	8	0	0	0		0.000261725	0.000225344	0.000517766	0	0	0		0.000334945	0.000159369	0	0		100	6.64386
1118	Semaphorin-3B OS=Homo sapiens GN=SEMA3B PE=2 SV=1	SEMA3B	sp|Q13214|SEM3B_HUMAN (+1)	83 kDa	0	2	0	0	0	0		0	0.000150229	0	0	0	0		5.00764e-05	8.67348e-05	0	0		100	6.64386
567	Semaphorin-3C OS=Homo sapiens GN=SEMA3C PE=1 SV=2	SEMA3C	SEM3C_HUMAN (+1)	85 kDa	3	6	0	0	0	3		0.000157035	0.000450687	0	0	0	0.000145194		0.000202574	0.000228769	4.8398e-05	8.38278e-05		4.18559	2.06543
665	Seprase OS=Homo sapiens GN=FAP PE=1 SV=5	FAP	sp|Q12884|SEPR_HUMAN	88 kDa	0	0	0	11	0	3		0	0	0	0.000615832	0	0.000145194		0	0	0.000253676	0.000321929		0	#NUM!
218	Septin-11 OS=Homo sapiens GN=SEPT11 PE=1 SV=3	SEPT11	sp|Q9NVA2|SEP11_HUMAN	49 kDa	22	5	8	5	4	12		0.00115159	0.000375573	0.000517766	0.000279924	0.000767018	0.000580776		0.000681643	0.00041315	0.000542573	0.000245784		1.25632	0.3292
616	Septin-2 OS=Homo sapiens GN=SEPT2 PE=2 SV=1	SEPT2	B5MCX3_HUMAN	37 kDa	9	2	2	3	0	0		0.000471106	0.000150229	0.000129441	0.000167954	0	0		0.000250259	0.000191541	5.59848e-05	9.69685e-05		4.47012	2.16031
415	Serine protease 23 OS=Homo sapiens GN=PRSS23 PE=1 SV=1	PRSS23	PRS23_HUMAN	43 kDa	4	5	14	0	0	0		0.00020938	0.000375573	0.00090609	0	0	0		0.000497014	0.000363885	0	0		100	6.64386
110	Serine protease HTRA1 OS=Homo sapiens GN=HTRA1 PE=1 SV=1	HTRA1	HTRA1_HUMAN	51 kDa	23	8	14	52	13	21		0.00120394	0.000600916	0.00090609	0.00291121	0.00249281	0.00101636		0.000903648	0.000301517	0.00214013	0.000995441		0.422241	-1.24386
1247	Serine protease HTRA3 OS=Homo sapiens GN=HTRA3 PE=1 SV=2	HTRA3	sp|P83110|HTRA3_HUMAN	49 kDa	0	2	0	0	0	0		0	0.000150229	0	0	0	0		5.00764e-05	8.67348e-05	0	0		100	6.64386
295	Serine/arginine repetitive matrix protein 2 OS=Homo sapiens GN=SRRM2 PE=1 SV=2	SRRM2	sp|Q9UQ35|SRRM2_HUMAN	300 kDa	0	0	0	5	0	8		0	0	0	0.000279924	0	0.000387184		0	0	0.000222369	0.000199906		0	#NUM!
430	Serine/arginine-rich splicing factor 1 OS=Homo sapiens GN=SRSF1 PE=1 SV=2	SRSF1	sp|Q07955|SRSF1_HUMAN (+1)	28 kDa	0	0	0	12	2	15		0	0	0	0.000671817	0.000383509	0.00072597		0	0	0.000593766	0.00018409		0	#NUM!
1276	Serine/arginine-rich splicing factor 10 OS=Homo sapiens GN=SRSF10 PE=1 SV=1	SRSF10	sp|O75494|SRS10_HUMAN	31 kDa	0	0	0	0	0	2		0	0	0	0	0	9.67961e-05		0	0	3.22654e-05	5.58852e-05		0	#NUM!
937	Serine/arginine-rich splicing factor 2 OS=Homo sapiens GN=SRSF2 PE=1 SV=4	SRSF2	SRSF2_HUMAN	25 kDa	0	0	0	5	0	0		0	0	0	0.000279924	0	0		0	0	9.3308e-05	0.000161614		0	#NUM!
582	Serine/arginine-rich splicing factor 6 OS=Homo sapiens GN=SRSF6 PE=1 SV=2	SRSF6	sp|Q13247|SRSF6_HUMAN	40 kDa	0	0	0	3	0	8		0	0	0	0.000167954	0	0.000387184		0	0	0.000185046	0.000194157		0	#NUM!
245	Serine/arginine-rich splicing factor 7 OS=Homo sapiens GN=SRSF7 PE=1 SV=1	SRSF7	sp|Q16629|SRSF7_HUMAN (+1)	27 kDa	0	0	0	4	0	0		0	0	0	0.000223939	0	0		0	0	7.46464e-05	0.000129291		0	#NUM!
1306	Serine/arginine-rich splicing factor 9 OS=Homo sapiens GN=SRSF9 PE=1 SV=1	SRSF9	SRSF9_HUMAN	26 kDa	0	0	0	0	0	2		0	0	0	0	0	9.67961e-05		0	0	3.22654e-05	5.58852e-05		0	#NUM!
421	Serine/arginine-rich-splicing factor 3 OS=Homo sapiens GN=SFRS3 PE=2 SV=1	SFRS3	B4E241_HUMAN	14 kDa	3	0	6	6	0	3		0.000157035	0	0.000388324	0.000335909	0	0.000145194		0.000181787	0.000195342	0.000160368	0.000168468		1.13356	0.180863
709	Serine/threonine-protein kinase MRCK alpha OS=Homo sapiens GN=CDC42BPA PE=1 SV=1	CDC42BPA	sp|Q5VT25|MRCKA_HUMAN	197 kDa	0	0	0	6	0	2		0	0	0	0.000335909	0	9.67961e-05		0	0	0.000144235	0.000172906		0	#NUM!
1187	Serine/threonine-protein kinase mTOR OS=Homo sapiens GN=MTOR PE=1 SV=1	MTOR	MTOR_HUMAN	289 kDa	0	0	0	2	0	0		0	0	0	0.00011197	0	0		0	0	3.73232e-05	6.46456e-05		0	#NUM!
966	Serine/threonine-protein kinase Nek7 OS=Homo sapiens GN=NEK7 PE=1 SV=1	NEK7	sp|Q8TDX7|NEK7_HUMAN	35 kDa	2	3	2	0	0	2		0.00010469	0.000225344	0.000129441	0	0	9.67961e-05		0.000153158	6.37275e-05	3.22654e-05	5.58852e-05		4.74684	2.24697
942	Serine/threonine-protein kinase Nek9 OS=Homo sapiens GN=NEK9 PE=1 SV=2	NEK9	NEK9_HUMAN	107 kDa	0	0	0	0	0	3		0	0	0	0	0	0.000145194		0	0	4.8398e-05	8.38278e-05		0	#NUM!
504	Serine/threonine-protein phosphatase 2A 65 kDa regulatory subunit A alpha isoform OS=Homo sapiens GN=PPP2R1A PE=1 SV=4	PPP2R1A	2AAA_HUMAN	65 kDa	0	0	0	0	0	6		0	0	0	0	0	0.000290388		0	0	9.67961e-05	0.000167656		0	#NUM!
1334	Serine/threonine-protein phosphatase 4 catalytic subunit OS=Homo sapiens GN=PPP4C PE=1 SV=1	PPP4C	PP4C_HUMAN (+1)	35 kDa	0	0	0	0	0	4		0	0	0	0	0	0.000193592		0	0	6.45307e-05	0.00011177		0	#NUM!
612	Serine/threonine-protein phosphatase 6 catalytic subunit OS=Homo sapiens GN=PPP6C PE=1 SV=1	PPP6C	sp|O00743|PPP6_HUMAN (+1)	35 kDa	0	0	0	3	0	12		0	0	0	0.000167954	0	0.000580776		0	0	0.000249577	0.000298868		0	#NUM!
1255	Serine/threonine-protein phosphatase 6 regulatory ankyrin repeat subunit A OS=Homo sapiens GN=ANKRD28 PE=1 SV=5	ANKRD28	sp|O15084|ANR28_HUMAN (+2)	113 kDa	0	0	0	0	0	3		0	0	0	0	0	0.000145194		0	0	4.8398e-05	8.38278e-05		0	#NUM!
977	Serine/threonine-protein phosphatase 6 regulatory ankyrin repeat subunit B OS=Homo sapiens GN=ANKRD44 PE=1 SV=3	ANKRD44	sp|Q8N8A2|ANR44_HUMAN (+1)	108 kDa	0	0	0	0	0	3		0	0	0	0	0	0.000145194		0	0	4.8398e-05	8.38278e-05		0	#NUM!
1221	Serine/threonine-protein phosphatase 6 regulatory subunit 1 OS=Homo sapiens GN=PPP6R1 PE=1 SV=5	PPP6R1	PP6R1_HUMAN	97 kDa	0	0	0	0	0	6		0	0	0	0	0	0.000290388		0	0	9.67961e-05	0.000167656		0	#NUM!
1000	Serine/threonine-protein phosphatase 6 regulatory subunit 3 OS=Homo sapiens GN=PPP6R3 PE=1 SV=2	PPP6R3	sp|Q5H9R7|PP6R3_HUMAN (+6)	98 kDa	0	0	0	0	0	9		0	0	0	0	0	0.000435582		0	0	0.000145194	0.000251484		0	#NUM!
788	Serine/threonine-protein phosphatase PP1-alpha catalytic subunit OS=Homo sapiens GN=PPP1CA PE=1 SV=1	PPP1CA	sp|P62136|PP1A_HUMAN	38 kDa	3	0	2	4	0	4		0.000157035	0	0.000129441	0.000223939	0	0.000193592		9.54922e-05	8.38417e-05	0.000139177	0.000121482		0.68612	-0.543466
1239	Serine--tRNA ligase, cytoplasmic OS=Homo sapiens GN=SARS PE=2 SV=1	SARS	Q5T5C7_HUMAN	61 kDa	0	0	0	2	0	2		0	0	0	0.00011197	0	9.67961e-05		0	0	6.95885e-05	6.07411e-05		0	#NUM!
1200	Serotransferrin OS=Homo sapiens GN=TF PE=1 SV=3	TF	TRFE_HUMAN	77 kDa	0	0	0	0	0	3		0	0	0	0	0	0.000145194		0	0	4.8398e-05	8.38278e-05		0	#NUM!
447	Serpin B12 OS=Homo sapiens GN=SERPINB12 PE=1 SV=1	SERPINB12	SPB12_HUMAN (+1)	46 kDa	5	0	0	0	0	9		0.000261725	0	0	0	0	0.000435582		8.72418e-05	0.000151107	0.000145194	0.000251484		0.600863	-0.734892
577	Serpin B4 (Fragment) OS=Homo sapiens GN=SERPINB4 PE=3 SV=1	SERPINB4	H0Y5H9_HUMAN	43 kDa	0	0	0	5	0	0		0	0	0	0.000279924	0	0		0	0	9.3308e-05	0.000161614		0	#NUM!
297	Serpin H1 OS=Homo sapiens GN=SERPINH1 PE=1 SV=2	SERPINH1	SERPH_HUMAN	46 kDa	16	5	20	7	2	13		0.000837521	0.000375573	0.00129441	0.000391893	0.000383509	0.000629174		0.000835836	0.000459423	0.000468192	0.000139478		1.78524	0.836119
17	Serum albumin OS=Homo sapiens GN=ALB PE=1 SV=2	ALB	sp|P02768|ALBU_HUMAN	69 kDa	91	153	118	143	86	251		0.0047634	0.0114925	0.00763705	0.00800582	0.0164909	0.0121479		0.00796432	0.00337648	0.0122149	0.00424293		0.652019	-0.617015
1323	Signal peptidase complex catalytic subunit SEC11A OS=Homo sapiens GN=SEC11A PE=2 SV=1	SEC11A	H0YNG3_HUMAN	19 kDa	0	0	0	2	0	0		0	0	0	0.00011197	0	0		0	0	3.73232e-05	6.46456e-05		0	#NUM!
1082	Signal peptidase complex subunit 2 OS=Homo sapiens GN=SPCS2 PE=2 SV=1	SPCS2	E9PI68_HUMAN	29 kDa	0	0	0	0	0	2		0	0	0	0	0	9.67961e-05		0	0	3.22654e-05	5.58852e-05		0	#NUM!
726	Signal recognition particle 14 kDa protein OS=Homo sapiens GN=SRP14 PE=1 SV=2	SRP14	SRP14_HUMAN	15 kDa	3	0	7	3	0	2		0.000157035	0	0.000453045	0.000167954	0	9.67961e-05		0.00020336	0.000230048	8.82501e-05	8.43027e-05		2.30436	1.20437
427	Signal recognition particle 19 kDa protein OS=Homo sapiens GN=SRP19 PE=1 SV=3	SRP19	sp|P09132|SRP19_HUMAN	16 kDa	3	0	0	19	3	6		0.000157035	0	0	0.00106371	0.000575264	0.000290388		5.23451e-05	9.06643e-05	0.000643121	0.000391101		0.0813923	-3.61896
528	Signal recognition particle 54 kDa protein OS=Homo sapiens GN=SRP54 PE=1 SV=1	SRP54	sp|P61011|SRP54_HUMAN	56 kDa	0	0	0	0	0	4		0	0	0	0	0	0.000193592		0	0	6.45307e-05	0.00011177		0	#NUM!
1092	Signal recognition particle 9 kDa protein OS=Homo sapiens GN=SRP9 PE=1 SV=2	SRP9	sp|P49458|SRP09_HUMAN	10 kDa	0	0	4	0	0	0		0	0	0.000258883	0	0	0		8.62943e-05	0.000149466	0	0		100	6.64386
901	Signal recognition particle receptor subunit beta OS=Homo sapiens GN=SRPRB PE=1 SV=3	SRPRB	SRPRB_HUMAN	30 kDa	0	0	0	0	0	5		0	0	0	0	0	0.00024199		0	0	8.06634e-05	0.000139713		0	#NUM!
310	Signal recognition particle subunit SRP68 OS=Homo sapiens GN=SRP68 PE=1 SV=2	SRP68	sp|Q9UHB9|SRP68_HUMAN	71 kDa	0	0	0	6	3	49		0	0	0	0.000335909	0.000575264	0.0023715		0	0	0.00109423	0.00111261		0	#NUM!
446	Signal recognition particle subunit SRP72 OS=Homo sapiens GN=SRP72 PE=1 SV=3	SRP72	sp|O76094|SRP72_HUMAN	75 kDa	0	0	0	10	0	30		0	0	0	0.000559848	0	0.00145194		0	0	0.000670596	0.000732279		0	#NUM!
499	Signal transducer and activator of transcription 1-alpha/beta OS=Homo sapiens GN=STAT1 PE=1 SV=2	STAT1	sp|P42224|STAT1_HUMAN	87 kDa	13	0	0	2	0	6		0.000680486	0	0	0.00011197	0	0.000290388		0.000226829	0.000392879	0.000134119	0.000146456		1.69125	0.758086
862	Signal transducer and activator of transcription 2 OS=Homo sapiens GN=STAT2 PE=1 SV=1	STAT2	STAT2_HUMAN (+1)	98 kDa	3	0	0	0	0	0		0.000157035	0	0	0	0	0		5.23451e-05	9.06643e-05	0	0		100	6.64386
1060	Signal transducer and activator of transcription 3 OS=Homo sapiens GN=STAT3 PE=1 SV=2	STAT3	sp|P40763|STAT3_HUMAN (+1)	88 kDa	4	0	0	0	0	0		0.00020938	0	0	0	0	0		6.97934e-05	0.000120886	0	0		100	6.64386
303	Skin-specific protein 32 OS=Homo sapiens GN=XP32 PE=1 SV=1	XP32	XP32_HUMAN	26 kDa	0	0	7	0	0	7		0	0	0.000453045	0	0	0.000338786		0.000151015	0.000261566	0.000112929	0.000195598		1.33726	0.41928
1075	SLAIN motif-containing protein 2 OS=Homo sapiens GN=SLAIN2 PE=1 SV=2	SLAIN2	SLAI2_HUMAN	63 kDa	0	0	3	0	0	0		0	0	0.000194162	0	0	0		6.47207e-05	0.0001121	0	0		100	6.64386
1105	Slit homolog 3 protein OS=Homo sapiens GN=SLIT3 PE=2 SV=3	SLIT3	sp|O75094|SLIT3_HUMAN (+2)	168 kDa	0	2	3	0	0	0		0	0.000150229	0.000194162	0	0	0		0.000114797	0.000101815	0	0		100	6.64386
1281	Small G protein-signaling modulator 3 OS=Homo sapiens GN=SGSM3 PE=2 SV=1	SGSM3	B4DMS2_HUMAN	68 kDa	0	0	0	2	0	0		0	0	0	0.00011197	0	0		0	0	3.73232e-05	6.46456e-05		0	#NUM!
1068	Small nuclear ribonucleoprotein E OS=Homo sapiens GN=SNRPE PE=1 SV=1	SNRPE	RUXE_HUMAN	11 kDa	0	0	0	3	0	3		0	0	0	0.000167954	0	0.000145194		0	0	0.000104383	9.11117e-05		0	#NUM!
556	Small nuclear ribonucleoprotein F OS=Homo sapiens GN=SNRPF PE=1 SV=1	SNRPF	RUXF_HUMAN	10 kDa	0	3	4	0	4	18		0	0.000225344	0.000258883	0	0.000767018	0.000871164		0.000161409	0.000140786	0.000546061	0.000475761		0.295588	-1.75834
1328	Small nuclear ribonucleoprotein G OS=Homo sapiens GN=SNRPG PE=1 SV=1	SNRPG	RUXG_HUMAN	8 kDa	0	0	0	0	0	2		0	0	0	0	0	9.67961e-05		0	0	3.22654e-05	5.58852e-05		0	#NUM!
790	Small nuclear ribonucleoprotein Sm D1 OS=Homo sapiens GN=SNRPD1 PE=1 SV=1	SNRPD1	SMD1_HUMAN	13 kDa	3	0	0	7	0	5		0.000157035	0	0	0.000391893	0	0.00024199		5.23451e-05	9.06643e-05	0.000211295	0.000197742		0.247735	-2.01313
214	Small nuclear ribonucleoprotein Sm D2 OS=Homo sapiens GN=SNRPD2 PE=1 SV=1	SNRPD2	sp|P62316|SMD2_HUMAN	14 kDa	6	4	17	16	5	32		0.00031407	0.000300458	0.00110025	0.000895756	0.000958773	0.00154874		0.000571594	0.000457882	0.00113442	0.000360188		0.503863	-0.988896
387	Small nuclear ribonucleoprotein Sm D3 OS=Homo sapiens GN=SNRPD3 PE=1 SV=1	SNRPD3	SMD3_HUMAN	14 kDa	6	4	0	11	0	10		0.00031407	0.000300458	0	0.000615832	0	0.00048398		0.000204843	0.00017753	0.000366604	0.000324261		0.558757	-0.839706
354	Sodium/potassium-transporting ATPase subunit alpha-4 OS=Homo sapiens GN=ATP1A4 PE=1 SV=3	ATP1A4	sp|Q13733|AT1A4_HUMAN	114 kDa	3	0	0	0	0	0		0.000157035	0	0	0	0	0		5.23451e-05	9.06643e-05	0	0		100	6.64386
690	Sorbin and SH3 domain-containing protein 2 OS=Homo sapiens GN=SORBS2 PE=2 SV=1	SORBS2	H7BXR4_HUMAN	81 kDa	7	2	2	0	0	0		0.000366415	0.000150229	0.000129441	0	0	0		0.000215362	0.000131228	0	0		100	6.64386
804	Sorting nexin-29 OS=Homo sapiens GN=SNX29 PE=1 SV=3	SNX29	sp|Q8TEQ0|SNX29_HUMAN (+1)	91 kDa	0	0	0	2	0	0		0	0	0	0.00011197	0	0		0	0	3.73232e-05	6.46456e-05		0	#NUM!
1027	Sorting nexin-3 OS=Homo sapiens GN=SNX3 PE=1 SV=3	SNX3	sp|O60493|SNX3_HUMAN	19 kDa	4	0	0	0	0	0		0.00020938	0	0	0	0	0		6.97934e-05	0.000120886	0	0		100	6.64386
412	SPARC-like protein 1 OS=Homo sapiens GN=SPARCL1 PE=1 SV=2	SPARCL1	SPRL1_HUMAN	75 kDa	0	0	0	7	0	16		0	0	0	0.000391893	0	0.000774368		0	0	0.000388754	0.000387194		0	#NUM!
95	Spectrin beta chain, non-erythrocytic 1 OS=Homo sapiens GN=SPTBN1 PE=1 SV=2	SPTBN1	sp|Q01082|SPTB2_HUMAN	275 kDa	74	10	15	20	8	10		0.00387353	0.000751145	0.000970811	0.0011197	0.00153404	0.00048398		0.00186516	0.00174276	0.0010459	0.000528903		1.7833	0.834552
341	Spectrin beta chain, non-erythrocytic 2 OS=Homo sapiens GN=SPTBN2 PE=1 SV=3	SPTBN2	sp|O15020|SPTN2_HUMAN	271 kDa	10	0	0	7	0	0		0.000523451	0	0	0.000391893	0	0		0.000174484	0.000302214	0.000130631	0.00022626		1.3357	0.417592
1094	Spermidine synthase OS=Homo sapiens GN=SRM PE=1 SV=1	SRM	SPEE_HUMAN	34 kDa	6	0	0	0	0	2		0.00031407	0	0	0	0	9.67961e-05		0.00010469	0.000181329	3.22654e-05	5.58852e-05		3.24466	1.69807
1317	Sphingosine-1-phosphate phosphatase 1 OS=Homo sapiens GN=SGPP1 PE=1 SV=2	SGPP1	SGPP1_HUMAN	49 kDa	0	0	2	0	0	0		0	0	0.000129441	0	0	0		4.31472e-05	7.47331e-05	0	0		100	6.64386
576	Spliceosome RNA helicase DDX39B OS=Homo sapiens GN=DDX39B PE=1 SV=1	DDX39B	sp|Q13838|DX39B_HUMAN (+2)	49 kDa	2	0	0	0	3	0		0.00010469	0	0	0	0.000575264	0		3.48967e-05	6.04429e-05	0.000191755	0.000332129		0.181986	-2.4581
281	Splicing factor 3A subunit 1 OS=Homo sapiens GN=SF3A1 PE=1 SV=1	SF3A1	SF3A1_HUMAN	89 kDa	0	0	0	10	3	19		0	0	0	0.000559848	0.000575264	0.000919562		0	0	0.000684891	0.000203377		0	#NUM!
1162	Splicing factor 3A subunit 2 OS=Homo sapiens GN=SF3A2 PE=1 SV=2	SF3A2	SF3A2_HUMAN	49 kDa	0	0	0	2	0	0		0	0	0	0.00011197	0	0		0	0	3.73232e-05	6.46456e-05		0	#NUM!
587	Splicing factor 3A subunit 3 OS=Homo sapiens GN=SF3A3 PE=1 SV=1	SF3A3	SF3A3_HUMAN	59 kDa	0	0	0	4	0	10		0	0	0	0.000223939	0	0.00048398		0	0	0.000235973	0.000242214		0	#NUM!
330	Splicing factor 3B subunit 1 OS=Homo sapiens GN=SF3B1 PE=1 SV=3	SF3B1	sp|O75533|SF3B1_HUMAN	146 kDa	2	0	0	15	0	15		0.00010469	0	0	0.000839772	0	0.00072597		3.48967e-05	6.04429e-05	0.000521914	0.000455558		0.0668629	-3.90265
919	Splicing factor 3B subunit 2 OS=Homo sapiens GN=SF3B2 PE=1 SV=2	SF3B2	SF3B2_HUMAN	100 kDa	0	0	0	0	0	7		0	0	0	0	0	0.000338786		0	0	0.000112929	0.000195598		0	#NUM!
126	Splicing factor 3B subunit 3 OS=Homo sapiens GN=SF3B3 PE=1 SV=4	SF3B3	sp|Q15393|SF3B3_HUMAN	136 kDa	3	0	0	47	11	60		0.000157035	0	0	0.00263128	0.0021093	0.00290388		5.23451e-05	9.06643e-05	0.00254816	0.000403761		0.0205423	-5.60526
962	Splicing factor 3B subunit 5 OS=Homo sapiens GN=SF3B5 PE=1 SV=1	SF3B5	SF3B5_HUMAN	10 kDa	0	0	0	0	0	7		0	0	0	0	0	0.000338786		0	0	0.000112929	0.000195598		0	#NUM!
869	Splicing factor U2AF 35 kDa subunit OS=Homo sapiens GN=U2AF1 PE=1 SV=3	U2AF1	sp|Q01081|U2AF1_HUMAN	28 kDa	6	2	0	2	0	2		0.00031407	0.000150229	0	0.00011197	0	9.67961e-05		0.000154766	0.000157084	6.95885e-05	6.07411e-05		2.22402	1.15317
356	Splicing factor, proline- and glutamine-rich OS=Homo sapiens GN=SFPQ PE=1 SV=2	SFPQ	sp|P23246|SFPQ_HUMAN	76 kDa	11	10	9	0	0	0		0.000575796	0.000751145	0.000582487	0	0	0		0.000636476	9.93631e-05	0	0		100	6.64386
1048	Spondin-1 OS=Homo sapiens GN=SPON1 PE=1 SV=2	SPON1	SPON1_HUMAN	91 kDa	0	2	0	0	0	0		0	0.000150229	0	0	0	0		5.00764e-05	8.67348e-05	0	0		100	6.64386
445	Squamous cell carcinoma antigen recognized by T-cells 3 OS=Homo sapiens GN=SART3 PE=1 SV=1	SART3	sp|Q15020|SART3_HUMAN	110 kDa	0	0	0	2	0	21		0	0	0	0.00011197	0	0.00101636		0	0	0.000376109	0.000557291		0	#NUM!
329	SRA stem-loop-interacting RNA-binding protein, mitochondrial (Fragment) OS=Homo sapiens GN=SLIRP PE=4 SV=1	SLIRP	H0YJ40_HUMAN	11 kDa	2	3	6	0	0	0		0.00010469	0.000225344	0.000388324	0	0	0		0.000239453	0.000142343	0	0		100	6.64386
841	Src substrate cortactin OS=Homo sapiens GN=CTTN PE=1 SV=2	CTTN	sp|Q14247|SRC8_HUMAN	62 kDa	6	0	0	0	0	0		0.00031407	0	0	0	0	0		0.00010469	0.000181329	0	0		100	6.64386
338	Staphylococcal nuclease domain-containing protein 1 OS=Homo sapiens GN=SND1 PE=1 SV=1	SND1	SND1_HUMAN	102 kDa	14	0	0	6	0	17		0.000732831	0	0	0.000335909	0	0.000822766		0.000244277	0.0004231	0.000386225	0.000413685		0.632473	-0.660924
468	Stress-70 protein, mitochondrial OS=Homo sapiens GN=HSPA9 PE=1 SV=2	HSPA9	GRP75_HUMAN	74 kDa	4	0	0	12	0	3		0.00020938	0	0	0.000671817	0	0.000145194		6.97934e-05	0.000120886	0.000272337	0.000353495		0.256276	-1.96423
763	Striatin-3 OS=Homo sapiens GN=STRN3 PE=1 SV=3	STRN3	sp|Q13033|STRN3_HUMAN	87 kDa	2	0	0	0	0	5		0.00010469	0	0	0	0	0.00024199		3.48967e-05	6.04429e-05	8.06634e-05	0.000139713		0.432621	-1.20882
1021	Striatin-interacting protein 1 OS=Homo sapiens GN=STRIP1 PE=1 SV=1	STRIP1	sp|Q5VSL9|STRP1_HUMAN	96 kDa	0	0	0	0	0	4		0	0	0	0	0	0.000193592		0	0	6.45307e-05	0.00011177		0	#NUM!
500	Structural maintenance of chromosomes protein 4 OS=Homo sapiens GN=SMC4 PE=1 SV=2	SMC4	sp|Q9NTJ3|SMC4_HUMAN (+1)	147 kDa	2	0	0	0	0	0		0.00010469	0	0	0	0	0		3.48967e-05	6.04429e-05	0	0		100	6.64386
1077	Sushi repeat-containing protein SRPX OS=Homo sapiens GN=SRPX PE=2 SV=1	SRPX	sp|P78539|SRPX_HUMAN	52 kDa	0	0	0	0	0	4		0	0	0	0	0	0.000193592		0	0	6.45307e-05	0.00011177		0	#NUM!
823	SWI/SNF-related matrix-associated actin-dependent regulator of chromatin subfamily A member 5 OS=Homo sapiens GN=SMARCA5 PE=1 SV=1	SMARCA5	SMCA5_HUMAN	122 kDa	0	0	0	0	0	15		0	0	0	0	0	0.00072597		0	0	0.00024199	0.000419139		0	#NUM!
1352	SWI/SNF-related matrix-associated actin-dependent regulator of chromatin subfamily E member 1 OS=Homo sapiens GN=SMARCE1 PE=2 SV=1	SMARCE1	B4DGM3_HUMAN	45 kDa	0	0	0	2	0	0		0	0	0	0.00011197	0	0		0	0	3.73232e-05	6.46456e-05		0	#NUM!
933	Synaptonemal complex protein SC65 OS=Homo sapiens GN=LEPREL4 PE=1 SV=1	LEPREL4	SC65_HUMAN	50 kDa	0	0	0	2	0	2		0	0	0	0.00011197	0	9.67961e-05		0	0	6.95885e-05	6.07411e-05		0	#NUM!
589	Syndecan OS=Homo sapiens GN=SDC2 PE=2 SV=1	SDC2	E7ESK6_HUMAN (+2)	18 kDa	0	0	0	9	0	6		0	0	0	0.000503863	0	0.000290388		0	0	0.00026475	0.000252908		0	#NUM!
904	Syndecan-4 OS=Homo sapiens GN=SDC4 PE=1 SV=2	SDC4	sp|P31431|SDC4_HUMAN	22 kDa	0	0	0	4	0	0		0	0	0	0.000223939	0	0		0	0	7.46464e-05	0.000129291		0	#NUM!
13	Talin-1 OS=Homo sapiens GN=TLN1 PE=1 SV=3	TLN1	TLN1_HUMAN	270 kDa	607	283	231	112	23	106		0.0317735	0.0212574	0.0149505	0.00627029	0.00441035	0.00513019		0.0226605	0.00849879	0.00527028	0.00093785		4.29967	2.10423
282	Talin-2 OS=Homo sapiens GN=TLN2 PE=1 SV=4	TLN2	TLN2_HUMAN	272 kDa	118	50	42	0	0	0		0.00617672	0.00375573	0.00271827	0	0	0		0.00421691	0.00177475	0	0		100	6.64386
1003	TAR DNA-binding protein 43 OS=Homo sapiens GN=TARDBP PE=1 SV=1	TARDBP	sp|Q13148|TADBP_HUMAN	45 kDa	6	0	0	0	0	0		0.00031407	0	0	0	0	0		0.00010469	0.000181329	0	0		100	6.64386
980	Target of Nesh-SH3 OS=Homo sapiens GN=ABI3BP PE=2 SV=1	ABI3BP	D3YTG3_HUMAN	195 kDa	2	0	0	0	0	0		0.00010469	0	0	0	0	0		3.48967e-05	6.04429e-05	0	0		100	6.64386
651	TBC domain-containing protein kinase-like protein OS=Homo sapiens GN=TBCK PE=2 SV=4	TBCK	sp|Q8TEA7|TBCK_HUMAN (+1)	101 kDa	0	0	0	12	0	0		0	0	0	0.000671817	0	0		0	0	0.000223939	0.000387874		0	#NUM!
1042	TBC1 domain family member 17 OS=Homo sapiens GN=TBC1D17 PE=1 SV=2	TBC1D17	TBC17_HUMAN	73 kDa	0	0	0	3	0	2		0	0	0	0.000167954	0	9.67961e-05		0	0	8.82501e-05	8.43027e-05		0	#NUM!
1209	TBC1 domain family member 2A OS=Homo sapiens GN=TBC1D2 PE=1 SV=3	TBC1D2	sp|Q9BYX2|TBD2A_HUMAN	105 kDa	0	0	0	2	0	0		0	0	0	0.00011197	0	0		0	0	3.73232e-05	6.46456e-05		0	#NUM!
542	T-cell activation Rho GTPase-activating protein OS=Homo sapiens GN=TAGAP PE=2 SV=1	TAGAP	sp|Q8N103|TAGAP_HUMAN	81 kDa	4	0	0	2	0	0		0.00020938	0	0	0.00011197	0	0		6.97934e-05	0.000120886	3.73232e-05	6.46456e-05		1.86997	0.903019
568	T-complex protein 1 subunit alpha OS=Homo sapiens GN=TCP1 PE=1 SV=1	TCP1	TCPA_HUMAN	60 kDa	0	2	0	3	0	19		0	0.000150229	0	0.000167954	0	0.000919562		5.00764e-05	8.67348e-05	0.000362506	0.00048968		0.13814	-2.8558
526	T-complex protein 1 subunit beta OS=Homo sapiens GN=CCT2 PE=1 SV=4	CCT2	sp|P78371|TCPB_HUMAN	57 kDa	0	0	0	3	0	10		0	0	0	0.000167954	0	0.00048398		0	0	0.000217312	0.000245736		0	#NUM!
732	T-complex protein 1 subunit delta OS=Homo sapiens GN=CCT4 PE=1 SV=4	CCT4	sp|P50991|TCPD_HUMAN	58 kDa	0	0	0	6	0	8		0	0	0	0.000335909	0	0.000387184		0	0	0.000241031	0.000210307		0	#NUM!
409	T-complex protein 1 subunit epsilon OS=Homo sapiens GN=CCT5 PE=1 SV=1	CCT5	TCPE_HUMAN	60 kDa	0	0	0	3	0	10		0	0	0	0.000167954	0	0.00048398		0	0	0.000217312	0.000245736		0	#NUM!
398	T-complex protein 1 subunit eta OS=Homo sapiens GN=CCT7 PE=1 SV=2	CCT7	sp|Q99832|TCPH_HUMAN	59 kDa	0	0	0	7	2	18		0	0	0	0.000391893	0.000383509	0.000871164		0	0	0.000548856	0.000279159		0	#NUM!
344	T-complex protein 1 subunit gamma OS=Homo sapiens GN=CCT3 PE=1 SV=4	CCT3	sp|P49368|TCPG_HUMAN	61 kDa	0	0	0	6	0	19		0	0	0	0.000335909	0	0.000919562		0	0	0.00041849	0.00046531		0	#NUM!
796	T-complex protein 1 subunit theta OS=Homo sapiens GN=CCT8 PE=1 SV=4	CCT8	TCPQ_HUMAN	60 kDa	0	0	0	4	0	5		0	0	0	0.000223939	0	0.00024199		0	0	0.00015531	0.000134805		0	#NUM!
806	T-complex protein 1 subunit zeta OS=Homo sapiens GN=CCT6A PE=1 SV=3	CCT6A	sp|P40227|TCPZ_HUMAN	58 kDa	0	0	0	2	0	8		0	0	0	0.00011197	0	0.000387184		0	0	0.000166385	0.000199245		0	#NUM!
614	Tenascin-X OS=Homo sapiens GN=TNXB PE=1 SV=3	TNXB	sp|P22105|TENX_HUMAN	464 kDa	0	0	0	0	0	3		0	0	0	0	0	0.000145194		0	0	4.8398e-05	8.38278e-05		0	#NUM!
69	Tensin-1 OS=Homo sapiens GN=TNS1 PE=1 SV=2	TNS1	TENS1_HUMAN	186 kDa	98	37	36	4	0	10		0.00512982	0.00277924	0.00232995	0.000223939	0	0.00048398		0.003413	0.00150368	0.000235973	0.000242214		14.4635	3.85435
247	Tensin-3 OS=Homo sapiens GN=TNS3 PE=1 SV=2	TNS3	sp|Q68CZ2|TENS3_HUMAN	155 kDa	34	11	28	0	0	14		0.00177973	0.00082626	0.00181218	0	0	0.000677572		0.00147272	0.000560089	0.000225857	0.000391197		6.52059	2.705
797	Terminal uridylyltransferase 7 OS=Homo sapiens GN=ZCCHC6 PE=1 SV=1	ZCCHC6	sp|Q5VYS8|TUT7_HUMAN	171 kDa	0	0	0	0	0	2		0	0	0	0	0	9.67961e-05		0	0	3.22654e-05	5.58852e-05		0	#NUM!
1020	Testican-1 OS=Homo sapiens GN=SPOCK1 PE=1 SV=1	SPOCK1	TICN1_HUMAN	49 kDa	0	0	0	0	0	4		0	0	0	0	0	0.000193592		0	0	6.45307e-05	0.00011177		0	#NUM!
625	Testican-2 OS=Homo sapiens GN=SPOCK2 PE=1 SV=1	SPOCK2	sp|Q92563|TICN2_HUMAN (+2)	47 kDa	0	0	0	12	0	6		0	0	0	0.000671817	0	0.000290388		0	0	0.000320735	0.000336935		0	#NUM!
783	Tetranectin OS=Homo sapiens GN=CLEC3B PE=1 SV=3	CLEC3B	TETN_HUMAN	23 kDa	7	0	13	0	0	0		0.000366415	0	0.000841369	0	0	0		0.000402595	0.00042185	0	0		100	6.64386
1257	Tetratricopeptide repeat protein 26 OS=Homo sapiens GN=TTC26 PE=2 SV=1	TTC26	B7Z6R6_HUMAN	52 kDa	0	0	0	0	0	3		0	0	0	0	0	0.000145194		0	0	4.8398e-05	8.38278e-05		0	#NUM!
816	Tetratricopeptide repeat protein 37 OS=Homo sapiens GN=TTC37 PE=1 SV=1	TTC37	TTC37_HUMAN	175 kDa	0	0	0	0	0	4		0	0	0	0	0	0.000193592		0	0	6.45307e-05	0.00011177		0	#NUM!
753	THO complex subunit 4 OS=Homo sapiens GN=ALYREF PE=2 SV=1	ALYREF	E9PB61_HUMAN	28 kDa	6	0	0	0	0	0		0.00031407	0	0	0	0	0		0.00010469	0.000181329	0	0		100	6.64386
708	Threonine--tRNA ligase, cytoplasmic OS=Homo sapiens GN=TARS PE=2 SV=1	TARS	E7ERI3_HUMAN	70 kDa	2	0	0	2	0	2		0.00010469	0	0	0.00011197	0	9.67961e-05		3.48967e-05	6.04429e-05	6.95885e-05	6.07411e-05		0.501472	-0.995759
47	Thrombospondin-1 OS=Homo sapiens GN=THBS1 PE=1 SV=2	THBS1	TSP1_HUMAN	129 kDa	16	83	55	37	22	102		0.000837521	0.00623451	0.00355964	0.00207144	0.0042186	0.0049366		0.00354389	0.00269853	0.00374221	0.0014908		0.947004	-0.0785576
941	Thrombospondin-2 OS=Homo sapiens GN=THBS2 PE=1 SV=2	THBS2	TSP2_HUMAN	130 kDa	0	3	0	2	3	9		0	0.000225344	0	0.00011197	0.000575264	0.000435582		7.51145e-05	0.000130102	0.000374272	0.000237654		0.200695	-2.31692
866	Thy-1 membrane glycoprotein OS=Homo sapiens GN=THY1 PE=1 SV=2	THY1	THY1_HUMAN	18 kDa	0	0	0	5	0	0		0	0	0	0.000279924	0	0		0	0	9.3308e-05	0.000161614		0	#NUM!
799	Thyroglobulin OS=Homo sapiens GN=TG PE=1 SV=5	TG	sp|P01266|THYG_HUMAN	305 kDa	0	0	0	0	0	4		0	0	0	0	0	0.000193592		0	0	6.45307e-05	0.00011177		0	#NUM!
776	Thyroid hormone receptor-associated protein 3 OS=Homo sapiens GN=THRAP3 PE=1 SV=2	THRAP3	TR150_HUMAN	109 kDa	0	0	0	0	0	2		0	0	0	0	0	9.67961e-05		0	0	3.22654e-05	5.58852e-05		0	#NUM!
1182	Thyroid receptor-interacting protein 6 OS=Homo sapiens GN=TRIP6 PE=1 SV=3	TRIP6	TRIP6_HUMAN	50 kDa	2	0	0	0	0	0		0.00010469	0	0	0	0	0		3.48967e-05	6.04429e-05	0	0		100	6.64386
764	Thyroxine-binding globulin OS=Homo sapiens GN=SERPINA7 PE=1 SV=2	SERPINA7	THBG_HUMAN	46 kDa	0	0	0	10	0	0		0	0	0	0.000559848	0	0		0	0	0.000186616	0.000323228		0	#NUM!
636	Tight junction protein ZO-1 OS=Homo sapiens GN=TJP1 PE=1 SV=3	TJP1	sp|Q07157|ZO1_HUMAN (+1)	195 kDa	5	0	0	0	0	3		0.000261725	0	0	0	0	0.000145194		8.72418e-05	0.000151107	4.8398e-05	8.38278e-05		1.80259	0.850071
1175	Tissue factor pathway inhibitor OS=Homo sapiens GN=TFPI PE=1 SV=1	TFPI	sp|P10646|TFPI1_HUMAN	35 kDa	0	4	2	0	0	0		0	0.000300458	0.000129441	0	0	0		0.0001433	0.000150708	0	0		100	6.64386
1146	Toll-interacting protein OS=Homo sapiens GN=TOLLIP PE=1 SV=1	TOLLIP	TOLIP_HUMAN	30 kDa	0	0	0	0	0	2		0	0	0	0	0	9.67961e-05		0	0	3.22654e-05	5.58852e-05		0	#NUM!
1236	Trafficking protein particle complex subunit 3 OS=Homo sapiens GN=TRAPPC3 PE=1 SV=1	TRAPPC3	TPPC3_HUMAN	20 kDa	2	0	0	0	0	2		0.00010469	0	0	0	0	9.67961e-05		3.48967e-05	6.04429e-05	3.22654e-05	5.58852e-05		1.08155	0.113105
565	Transaldolase OS=Homo sapiens GN=TALDO1 PE=1 SV=2	TALDO1	TALDO_HUMAN	38 kDa	6	0	0	4	0	0		0.00031407	0	0	0.000223939	0	0		0.00010469	0.000181329	7.46464e-05	0.000129291		1.40248	0.487981
1167	Transcription elongation factor B polypeptide 2 OS=Homo sapiens GN=TCEB2 PE=1 SV=1	TCEB2	sp|Q15370|ELOB_HUMAN (+1)	13 kDa	0	0	0	0	0	2		0	0	0	0	0	9.67961e-05		0	0	3.22654e-05	5.58852e-05		0	#NUM!
1158	Transcription elongation factor SPT5 OS=Homo sapiens GN=SUPT5H PE=1 SV=1	SUPT5H	sp|O00267|SPT5H_HUMAN (+1)	121 kDa	0	0	0	0	0	2		0	0	0	0	0	9.67961e-05		0	0	3.22654e-05	5.58852e-05		0	#NUM!
618	Transcription elongation factor SPT6 OS=Homo sapiens GN=SUPT6H PE=1 SV=2	SUPT6H	sp|Q7KZ85|SPT6H_HUMAN	199 kDa	0	0	0	0	0	3		0	0	0	0	0	0.000145194		0	0	4.8398e-05	8.38278e-05		0	#NUM!
754	Transcription factor A, mitochondrial OS=Homo sapiens GN=TFAM PE=1 SV=1	TFAM	TFAM_HUMAN	29 kDa	5	4	4	0	0	0		0.000261725	0.000300458	0.000258883	0	0	0		0.000273689	2.32265e-05	0	0		100	6.64386
1338	Transcription factor BTF3 OS=Homo sapiens GN=BTF3 PE=1 SV=1	BTF3	sp|P20290|BTF3_HUMAN	22 kDa	0	0	2	0	0	0		0	0	0.000129441	0	0	0		4.31472e-05	7.47331e-05	0	0		100	6.64386
1337	Transcription initiation factor IIA subunit 2 OS=Homo sapiens GN=GTF2A2 PE=1 SV=1	GTF2A2	T2AG_HUMAN	12 kDa	0	0	0	0	0	2		0	0	0	0	0	9.67961e-05		0	0	3.22654e-05	5.58852e-05		0	#NUM!
595	Transcription intermediary factor 1-beta OS=Homo sapiens GN=TRIM28 PE=1 SV=5	TRIM28	sp|Q13263|TIF1B_HUMAN	89 kDa	3	0	0	0	0	0		0.000157035	0	0	0	0	0		5.23451e-05	9.06643e-05	0	0		100	6.64386
842	Transcriptional activator protein Pur-beta OS=Homo sapiens GN=PURB PE=1 SV=3	PURB	PURB_HUMAN	33 kDa	0	0	0	0	0	6		0	0	0	0	0	0.000290388		0	0	9.67961e-05	0.000167656		0	#NUM!
935	Transducin beta-like protein 2 OS=Homo sapiens GN=TBL2 PE=1 SV=1	TBL2	TBL2_HUMAN	50 kDa	0	0	3	0	0	0		0	0	0.000194162	0	0	0		6.47207e-05	0.0001121	0	0		100	6.64386
1011	Transducin beta-like protein 3 (Fragment) OS=Homo sapiens GN=TBL3 PE=4 SV=1	TBL3	J3KNP2_HUMAN	77 kDa	0	0	0	0	0	4		0	0	0	0	0	0.000193592		0	0	6.45307e-05	0.00011177		0	#NUM!
1148	Transferrin receptor protein 1 OS=Homo sapiens GN=TFRC PE=1 SV=2	TFRC	TFR1_HUMAN	85 kDa	0	0	0	2	0	0		0	0	0	0.00011197	0	0		0	0	3.73232e-05	6.46456e-05		0	#NUM!
1009	Transforming growth factor beta-1 OS=Homo sapiens GN=TGFB1 PE=1 SV=2	TGFB1	TGFB1_HUMAN	44 kDa	0	0	7	0	0	0		0	0	0.000453045	0	0	0		0.000151015	0.000261566	0	0		100	6.64386
56	Transforming growth factor-beta-induced protein ig-h3 OS=Homo sapiens GN=TGFBI PE=1 SV=1	TGFBI	BGH3_HUMAN	75 kDa	30	113	58	16	13	42		0.00157035	0.00848794	0.0037538	0.000895756	0.00249281	0.00203272		0.00460403	0.0035363	0.00180709	0.000822085		2.54775	1.34923
367	Transforming protein RhoA OS=Homo sapiens GN=RHOA PE=1 SV=1	RHOA	RHOA_HUMAN	22 kDa	8	3	17	5	0	7		0.00041876	0.000225344	0.00110025	0.000279924	0	0.000338786		0.000581452	0.000459584	0.000206237	0.000181015		2.81934	1.49536
166	Transgelin OS=Homo sapiens GN=TAGLN PE=1 SV=4	TAGLN	TAGL_HUMAN	23 kDa	51	22	4	15	4	7		0.0026696	0.00165252	0.000258883	0.000839772	0.000767018	0.000338786		0.001527	0.00121025	0.000648525	0.000270697		2.35457	1.23547
331	Transgelin-2 OS=Homo sapiens GN=TAGLN2 PE=1 SV=3	TAGLN2	TAGL2_HUMAN	22 kDa	17	9	7	7	2	5		0.000889866	0.000676031	0.000453045	0.000391893	0.000383509	0.00024199		0.000672981	0.000218426	0.000339131	8.42307e-05		1.98443	0.988723
268	Transitional endoplasmic reticulum ATPase OS=Homo sapiens GN=VCP PE=1 SV=4	VCP	TERA_HUMAN	89 kDa	13	4	0	19	7	10		0.000680486	0.000300458	0	0.00106371	0.00134228	0.00048398		0.000326981	0.000341017	0.000963324	0.000437868		0.33943	-1.55881
987	Translation initiation factor eIF-2B subunit alpha OS=Homo sapiens GN=EIF2B1 PE=3 SV=1	EIF2B1	J3KMX9_HUMAN (+1)	34 kDa	0	0	0	4	0	5		0	0	0	0.000223939	0	0.00024199		0	0	0.00015531	0.000134805		0	#NUM!
650	Translation initiation factor eIF-2B subunit beta OS=Homo sapiens GN=EIF2B2 PE=1 SV=3	EIF2B2	EI2BB_HUMAN	39 kDa	0	0	0	7	0	7		0	0	0	0.000391893	0	0.000338786		0	0	0.00024356	0.000212594		0	#NUM!
562	Translation initiation factor eIF-2B subunit delta OS=Homo sapiens GN=EIF2B4 PE=1 SV=2	EIF2B4	sp|Q9UI10|EI2BD_HUMAN	58 kDa	0	0	0	5	0	24		0	0	0	0.000279924	0	0.00116155		0	0	0.000480492	0.000606195		0	#NUM!
892	Translation initiation factor eIF-2B subunit epsilon OS=Homo sapiens GN=EIF2B5 PE=1 SV=3	EIF2B5	EI2BE_HUMAN (+1)	80 kDa	0	0	0	4	0	6		0	0	0	0.000223939	0	0.000290388		0	0	0.000171442	0.000152145		0	#NUM!
546	Translation initiation factor eIF-2B subunit gamma OS=Homo sapiens GN=EIF2B3 PE=1 SV=1	EIF2B3	sp|Q9NR50|EI2BG_HUMAN	50 kDa	0	0	0	5	0	15		0	0	0	0.000279924	0	0.00072597		0	0	0.000335298	0.000366139		0	#NUM!
1163	Translation machinery-associated protein 16 OS=Homo sapiens GN=TMA16 PE=1 SV=2	TMA16	TMA16_HUMAN	24 kDa	0	2	2	0	0	0		0	0.000150229	0.000129441	0	0	0		9.32235e-05	8.14002e-05	0	0		100	6.64386
394	Translational activator GCN1 OS=Homo sapiens GN=GCN1L1 PE=1 SV=6	GCN1L1	GCN1L_HUMAN	293 kDa	4	0	0	2	0	9		0.00020938	0	0	0.00011197	0	0.000435582		6.97934e-05	0.000120886	0.000182517	0.000226198		0.382393	-1.38687
1301	Translin OS=Homo sapiens GN=TSN PE=1 SV=1	TSN	sp|Q15631|TSN_HUMAN (+1)	26 kDa	0	0	0	0	0	2		0	0	0	0	0	9.67961e-05		0	0	3.22654e-05	5.58852e-05		0	#NUM!
1211	Translocon-associated protein subunit delta OS=Homo sapiens GN=SSR4 PE=1 SV=1	SSR4	SSRD_HUMAN	19 kDa	0	0	0	4	0	0		0	0	0	0.000223939	0	0		0	0	7.46464e-05	0.000129291		0	#NUM!
1320	Transmembrane protein 109 OS=Homo sapiens GN=TMEM109 PE=1 SV=1	TMEM109	TM109_HUMAN	26 kDa	2	0	0	0	0	0		0.00010469	0	0	0	0	0		3.48967e-05	6.04429e-05	0	0		100	6.64386
918	Transmembrane protein 214 OS=Homo sapiens GN=TMEM214 PE=1 SV=2	TMEM214	sp|Q6NUQ4|TM214_HUMAN	77 kDa	0	0	8	0	0	0		0	0	0.000517766	0	0	0		0.000172589	0.000298932	0	0		100	6.64386
623	Transportin-1 OS=Homo sapiens GN=TNPO1 PE=1 SV=2	TNPO1	sp|Q92973|TNPO1_HUMAN	102 kDa	3	0	0	0	0	5		0.000157035	0	0	0	0	0.00024199		5.23451e-05	9.06643e-05	8.06634e-05	0.000139713		0.648932	-0.62386
1111	Tricarboxylate transport protein, mitochondrial OS=Homo sapiens GN=SLC25A1 PE=1 SV=2	SLC25A1	TXTP_HUMAN	34 kDa	0	0	2	0	0	0		0	0	0.000129441	0	0	0		4.31472e-05	7.47331e-05	0	0		100	6.64386
1192	Trifunctional enzyme subunit beta, mitochondrial OS=Homo sapiens GN=HADHB PE=1 SV=3	HADHB	ECHB_HUMAN	51 kDa	2	0	0	0	0	0		0.00010469	0	0	0	0	0		3.48967e-05	6.04429e-05	0	0		100	6.64386
259	TRIO and F-actin-binding protein OS=Homo sapiens GN=TRIOBP PE=1 SV=3	TRIOBP	sp|Q9H2D6|TARA_HUMAN	261 kDa	4	2	3	3	0	10		0.00020938	0.000150229	0.000194162	0.000167954	0	0.00048398		0.000184591	3.07153e-05	0.000217312	0.000245736		0.849428	-0.235436
744	Triosephosphate isomerase OS=Homo sapiens GN=TPI1 PE=1 SV=3	TPI1	sp|P60174|TPIS_HUMAN	31 kDa	9	0	0	3	0	0		0.000471106	0	0	0.000167954	0	0		0.000157035	0.000271993	5.59848e-05	9.69685e-05		2.80496	1.48798
863	Tripartite motif-containing protein 26 OS=Homo sapiens GN=TRIM26 PE=2 SV=1	TRIM26	TRI26_HUMAN	62 kDa	0	0	0	0	0	6		0	0	0	0	0	0.000290388		0	0	9.67961e-05	0.000167656		0	#NUM!
1324	tRNA 2'-phosphotransferase 1 OS=Homo sapiens GN=TRPT1 PE=1 SV=2	TRPT1	sp|Q86TN4|TRPT1_HUMAN (+3)	28 kDa	0	0	2	0	0	0		0	0	0.000129441	0	0	0		4.31472e-05	7.47331e-05	0	0		100	6.64386
660	tRNA-splicing ligase RtcB homolog OS=Homo sapiens GN=C22orf28 PE=1 SV=1	C22orf28	RTCB_HUMAN	55 kDa	0	0	8	3	0	9		0	0	0.000517766	0.000167954	0	0.000435582		0.000172589	0.000298932	0.000201179	0.000219684		0.857886	-0.221141
840	Tropomodulin-2 (Fragment) OS=Homo sapiens GN=TMOD2 PE=4 SV=1	TMOD2	H0YMA2_HUMAN	12 kDa	2	0	0	0	0	0		0.00010469	0	0	0	0	0		3.48967e-05	6.04429e-05	0	0		100	6.64386
487	Tropomyosin alpha-4 chain OS=Homo sapiens GN=TPM4 PE=1 SV=3	TPM4	sp|P67936|TPM4_HUMAN	29 kDa	33	0	0	21	0	0		0.00172739	0	0	0.00117568	0	0		0.000575796	0.000997307	0.000391893	0.000678779		1.46927	0.555096
1305	Troponin T, cardiac muscle OS=Homo sapiens GN=TNNT2 PE=1 SV=3	TNNT2	sp|P45379|TNNT2_HUMAN (+12)	36 kDa	0	0	2	0	0	0		0	0	0.000129441	0	0	0		4.31472e-05	7.47331e-05	0	0		100	6.64386
700	Trypsin-1 OS=Homo sapiens GN=PRSS1 PE=1 SV=1	PRSS1	TRY1_HUMAN	27 kDa	2	2	0	0	0	0		0.00010469	0.000150229	0	0	0	0		8.49731e-05	7.70309e-05	0	0		100	6.64386
668	Trypsin-3 OS=Homo sapiens GN=PRSS3 PE=1 SV=2	PRSS3	sp|P35030|TRY3_HUMAN	33 kDa	3	0	0	0	0	0		0.000157035	0	0	0	0	0		5.23451e-05	9.06643e-05	0	0		100	6.64386
31	Tubulin alpha-1B chain OS=Homo sapiens GN=TUBA1B PE=1 SV=1	TUBA1B	TBA1B_HUMAN	50 kDa	54	8	20	207	41	129		0.00282663	0.000600916	0.00129441	0.0115888	0.00786194	0.00624335		0.00157399	0.00113889	0.00856471	0.00274117		0.183776	-2.44398
1206	Tubulin alpha-1C chain OS=Homo sapiens GN=TUBA1C PE=1 SV=1	TUBA1C	TBA1C_HUMAN (+1)	50 kDa	0	0	0	203	0	0		0	0	0	0.0113649	0	0		0	0	0.0037883	0.00656153		0	#NUM!
275	Tubulin alpha-4A chain OS=Homo sapiens GN=TUBA4A PE=1 SV=1	TUBA4A	TBA4A_HUMAN (+1)	50 kDa	0	0	0	146	0	101		0	0	0	0.00817378	0	0.0048882		0	0	0.00435399	0.00411299		0	#NUM!
11	Tubulin beta chain OS=Homo sapiens GN=TUBB PE=1 SV=2	TUBB	TBB5_HUMAN	50 kDa	81	20	19	642	191	634		0.00423995	0.00150229	0.00122969	0.0359422	0.0366251	0.0306843		0.00232398	0.00166487	0.0344172	0.00325075		0.0675237	-3.88846
340	Tubulin beta-1 chain OS=Homo sapiens GN=TUBB1 PE=1 SV=1	TUBB1	TBB1_HUMAN	50 kDa	0	0	7	244	79	228		0	0	0.000453045	0.0136603	0.0151486	0.0110347		0.000151015	0.000261566	0.0132812	0.00208296		0.0113706	-6.45855
273	Tubulin beta-2A chain OS=Homo sapiens GN=TUBB2A PE=1 SV=1	TUBB2A	TBB2A_HUMAN	50 kDa	60	0	16	501	157	588		0.0031407	0	0.00103553	0.0280484	0.0301055	0.028458		0.00139208	0.00160042	0.0288706	0.00108884		0.0482178	-4.37429
119	Tubulin beta-3 chain OS=Homo sapiens GN=TUBB3 PE=1 SV=2	TUBB3	TBB3_HUMAN	50 kDa	55	0	0	469	130	373		0.00287898	0	0	0.0262569	0.0249281	0.0180525		0.000959659	0.00166218	0.0230791	0.00440363		0.0415813	-4.58792
173	Tubulin beta-4B chain OS=Homo sapiens GN=TUBB4B PE=1 SV=1	TUBB4B	TBB4B_HUMAN	50 kDa	68	0	15	598	174	623		0.00355946	0	0.000970811	0.0334789	0.0333653	0.030152		0.00151009	0.00183999	0.0323321	0.00188886		0.0467057	-4.42026
321	Tubulin beta-6 chain OS=Homo sapiens GN=TUBB6 PE=1 SV=1	TUBB6	TBB6_HUMAN	50 kDa	37	0	0	330	96	333		0.00193677	0	0	0.018475	0.0184084	0.0161165		0.000645589	0.00111819	0.0176667	0.00134285		0.0365428	-4.77427
1185	Tubulin-folding cofactor B OS=Homo sapiens GN=TBCB PE=2 SV=1	TBCB	A8MVD5_HUMAN	24 kDa	3	0	0	0	0	0		0.000157035	0	0	0	0	0		5.23451e-05	9.06643e-05	0	0		100	6.64386
1017	Tyrosine-protein kinase CSK OS=Homo sapiens GN=CSK PE=1 SV=1	CSK	CSK_HUMAN	51 kDa	6	0	0	0	0	0		0.00031407	0	0	0	0	0		0.00010469	0.000181329	0	0		100	6.64386
1315	Tyrosine-protein kinase receptor UFO OS=Homo sapiens GN=AXL PE=1 SV=3	AXL	sp|P30530|UFO_HUMAN (+1)	98 kDa	0	0	0	2	0	0		0	0	0	0.00011197	0	0		0	0	3.73232e-05	6.46456e-05		0	#NUM!
1326	Tyrosine-protein phosphatase non-receptor type 12 OS=Homo sapiens GN=PTPN12 PE=1 SV=3	PTPN12	sp|Q05209|PTN12_HUMAN	88 kDa	3	0	0	0	0	0		0.000157035	0	0	0	0	0		5.23451e-05	9.06643e-05	0	0		100	6.64386
511	U1 small nuclear ribonucleoprotein 70 kDa OS=Homo sapiens GN=SNRNP70 PE=1 SV=2	SNRNP70	sp|P08621|RU17_HUMAN (+1)	52 kDa	0	0	0	6	0	17		0	0	0	0.000335909	0	0.000822766		0	0	0.000386225	0.000413685		0	#NUM!
685	U1 small nuclear ribonucleoprotein A OS=Homo sapiens GN=SNRPA PE=1 SV=3	SNRPA	SNRPA_HUMAN	31 kDa	2	0	0	3	0	5		0.00010469	0	0	0.000167954	0	0.00024199		3.48967e-05	6.04429e-05	0.000136648	0.000123995		0.255376	-1.9693
613	U2 small nuclear ribonucleoprotein A' OS=Homo sapiens GN=SNRPA1 PE=1 SV=2	SNRPA1	RU2A_HUMAN	28 kDa	0	0	0	0	0	10		0	0	0	0	0	0.00048398		0	0	0.000161327	0.000279426		0	#NUM!
849	U3 small nucleolar ribonucleoprotein protein IMP4 OS=Homo sapiens GN=IMP4 PE=1 SV=1	IMP4	IMP4_HUMAN (+1)	34 kDa	0	4	0	0	0	0		0	0.000300458	0	0	0	0		0.000100153	0.00017347	0	0		100	6.64386
1013	U3 small nucleolar RNA-associated protein 15 homolog (Fragment) OS=Homo sapiens GN=UTP15 PE=4 SV=1	UTP15	H0Y8P4_HUMAN	61 kDa	0	0	0	0	0	3		0	0	0	0	0	0.000145194		0	0	4.8398e-05	8.38278e-05		0	#NUM!
1246	U3 small nucleolar RNA-associated protein 18 homolog OS=Homo sapiens GN=UTP18 PE=1 SV=3	UTP18	UTP18_HUMAN	62 kDa	0	0	0	0	0	3		0	0	0	0	0	0.000145194		0	0	4.8398e-05	8.38278e-05		0	#NUM!
1050	U3 small nucleolar RNA-associated protein 6 homolog OS=Homo sapiens GN=UTP6 PE=1 SV=2	UTP6	UTP6_HUMAN	70 kDa	0	0	0	0	0	2		0	0	0	0	0	9.67961e-05		0	0	3.22654e-05	5.58852e-05		0	#NUM!
648	U3 small nucleolar RNA-interacting protein 2 OS=Homo sapiens GN=RRP9 PE=1 SV=1	RRP9	U3IP2_HUMAN	52 kDa	0	0	0	0	0	8		0	0	0	0	0	0.000387184		0	0	0.000129061	0.000223541		0	#NUM!
672	U4/U6 small nuclear ribonucleoprotein Prp31 OS=Homo sapiens GN=PRPF31 PE=1 SV=2	PRPF31	sp|Q8WWY3|PRP31_HUMAN (+1)	55 kDa	0	0	6	0	0	4		0	0	0.000388324	0	0	0.000193592		0.000129441	0.000224199	6.45307e-05	0.00011177		2.00589	1.00424
123	U5 small nuclear ribonucleoprotein 200 kDa helicase OS=Homo sapiens GN=SNRNP200 PE=1 SV=2	SNRNP200	sp|O75643|U520_HUMAN	245 kDa	5	0	0	50	2	68		0.000261725	0	0	0.00279924	0.000383509	0.00329107		8.72418e-05	0.000151107	0.00215794	0.00155625		0.0404283	-4.62849
984	UAP56-interacting factor OS=Homo sapiens GN=FYTTD1 PE=1 SV=3	FYTTD1	sp|Q96QD9|UIF_HUMAN	36 kDa	0	0	8	0	0	0		0	0	0.000517766	0	0	0		0.000172589	0.000298932	0	0		100	6.64386
703	Ubiquitin carboxyl-terminal hydrolase 15 OS=Homo sapiens GN=USP15 PE=1 SV=3	USP15	sp|Q9Y4E8|UBP15_HUMAN	112 kDa	0	0	0	0	0	13		0	0	0	0	0	0.000629174		0	0	0.000209725	0.000363254		0	#NUM!
431	Ubiquitin carboxyl-terminal hydrolase 24 OS=Homo sapiens GN=USP24 PE=1 SV=3	USP24	UBP24_HUMAN	294 kDa	4	0	0	0	0	0		0.00020938	0	0	0	0	0		6.97934e-05	0.000120886	0	0		100	6.64386
377	Ubiquitin carboxyl-terminal hydrolase isozyme L1 OS=Homo sapiens GN=UCHL1 PE=1 SV=2	UCHL1	UCHL1_HUMAN	25 kDa	6	0	0	2	0	0		0.00031407	0	0	0.00011197	0	0		0.00010469	0.000181329	3.73232e-05	6.46456e-05		2.80496	1.48798
51	Ubiquitin-40S ribosomal protein S27a OS=Homo sapiens GN=RPS27A PE=1 SV=2	RPS27A	RS27A_HUMAN	18 kDa	54	60	27	46	17	62		0.00282663	0.00450687	0.00174746	0.0025753	0.00325983	0.00300068		0.00302699	0.00139057	0.00294527	0.000345611		1.02775	0.0394843
396	Ubiquitin-conjugating enzyme E2 O OS=Homo sapiens GN=UBE2O PE=1 SV=3	UBE2O	UBE2O_HUMAN	141 kDa	0	0	0	0	0	30		0	0	0	0	0	0.00145194		0	0	0.00048398	0.000838278		0	#NUM!
1279	Ubiquitin-conjugating enzyme E2 R2 OS=Homo sapiens GN=UBE2R2 PE=1 SV=1	UBE2R2	UB2R2_HUMAN	27 kDa	0	0	0	3	0	0		0	0	0	0.000167954	0	0		0	0	5.59848e-05	9.69685e-05		0	#NUM!
915	Ubiquitin-like modifier-activating enzyme 1 OS=Homo sapiens GN=UBA1 PE=1 SV=3	UBA1	UBA1_HUMAN	118 kDa	0	0	0	0	0	2		0	0	0	0	0	9.67961e-05		0	0	3.22654e-05	5.58852e-05		0	#NUM!
1347	Ubiquitin-like protein 5 OS=Homo sapiens GN=UBL5 PE=1 SV=1	UBL5	UBL5_HUMAN	9 kDa	0	0	2	0	0	0		0	0	0.000129441	0	0	0		4.31472e-05	7.47331e-05	0	0		100	6.64386
602	UDP-glucose 6-dehydrogenase OS=Homo sapiens GN=UGDH PE=1 SV=1	UGDH	sp|O60701|UGDH_HUMAN	55 kDa	2	0	9	3	0	8		0.00010469	0	0.000582487	0.000167954	0	0.000387184		0.000229059	0.000310521	0.000185046	0.000194157		1.23785	0.307833
1241	Uncharacterized methyltransferase WBSCR22 OS=Homo sapiens GN=WBSCR22 PE=1 SV=2	WBSCR22	sp|O43709|WBS22_HUMAN	32 kDa	0	3	0	0	0	0		0	0.000225344	0	0	0	0		7.51145e-05	0.000130102	0	0		100	6.64386
634	Uncharacterized protein (Fragment) OS=Homo sapiens PE=4 SV=1		H0YHG0_HUMAN	59 kDa	4	4	5	0	0	0		0.00020938	0.000300458	0.000323604	0	0	0		0.000277814	6.03847e-05	0	0		100	6.64386
1127	Uncharacterized protein C1orf122 OS=Homo sapiens GN=C1orf122 PE=2 SV=2	C1orf122	CA122_HUMAN	11 kDa	0	0	2	0	0	0		0	0	0.000129441	0	0	0		4.31472e-05	7.47331e-05	0	0		100	6.64386
801	Uncharacterized protein C8orf59 OS=Homo sapiens GN=C8orf59 PE=1 SV=2	C8orf59	sp|Q8N0T1|CH059_HUMAN	11 kDa	3	5	2	0	0	0		0.000157035	0.000375573	0.000129441	0	0	0		0.000220683	0.000134846	0	0		100	6.64386
1316	Uncharacterized protein FLJ45252 OS=Homo sapiens PE=2 SV=2		YJ005_HUMAN (+1)	38 kDa	2	0	0	0	0	0		0.00010469	0	0	0	0	0		3.48967e-05	6.04429e-05	0	0		100	6.64386
1097	Uncharacterized protein OS=Homo sapiens PE=4 SV=1		M0R242_HUMAN	16 kDa	0	3	0	0	0	0		0	0.000225344	0	0	0	0		7.51145e-05	0.000130102	0	0		100	6.64386
258	Unconventional myosin-Ib OS=Homo sapiens GN=MYO1B PE=1 SV=3	MYO1B	sp|O43795|MYO1B_HUMAN	132 kDa	9	5	5	21	2	14		0.000471106	0.000375573	0.000323604	0.00117568	0.000383509	0.000677572		0.000390094	7.48154e-05	0.000745587	0.000400441		0.523204	-0.934555
1124	UPF0468 protein C16orf80 OS=Homo sapiens GN=C16orf80 PE=1 SV=1	C16orf80	CP080_HUMAN	23 kDa	0	0	0	0	0	3		0	0	0	0	0	0.000145194		0	0	4.8398e-05	8.38278e-05		0	#NUM!
868	UPF0568 protein C14orf166 OS=Homo sapiens GN=C14orf166 PE=1 SV=1	C14orf166	CN166_HUMAN	28 kDa	6	0	3	0	0	4		0.00031407	0	0.000194162	0	0	0.000193592		0.000169411	0.000158491	6.45307e-05	0.00011177		2.62528	1.39247
274	Utrophin OS=Homo sapiens GN=UTRN PE=1 SV=2	UTRN	UTRO_HUMAN	394 kDa	12	0	2	0	0	0		0.000628141	0	0.000129441	0	0	0		0.000252527	0.000331667	0	0		100	6.64386
406	Uveal autoantigen with coiled-coil domains and ankyrin repeats OS=Homo sapiens GN=UACA PE=2 SV=1	UACA	G3XAG2_HUMAN (+1)	162 kDa	3	2	3	0	0	3		0.000157035	0.000150229	0.000194162	0	0	0.000145194		0.000167142	2.36462e-05	4.8398e-05	8.38278e-05		3.45349	1.78806
912	Vacuolar protein sorting-associated protein 16 homolog OS=Homo sapiens GN=VPS16 PE=1 SV=2	VPS16	sp|Q9H269|VPS16_HUMAN	95 kDa	0	0	0	0	0	4		0	0	0	0	0	0.000193592		0	0	6.45307e-05	0.00011177		0	#NUM!
911	Vacuolar protein sorting-associated protein 26A OS=Homo sapiens GN=VPS26A PE=1 SV=2	VPS26A	sp|O75436|VP26A_HUMAN	38 kDa	0	0	0	0	0	5		0	0	0	0	0	0.00024199		0	0	8.06634e-05	0.000139713		0	#NUM!
1256	Vacuolar protein sorting-associated protein 29 (Fragment) OS=Homo sapiens GN=VPS29 PE=4 SV=1	VPS29	H3BLV8_HUMAN	22 kDa	2	0	0	0	0	0		0.00010469	0	0	0	0	0		3.48967e-05	6.04429e-05	0	0		100	6.64386
1062	Vacuolar protein sorting-associated protein 33A OS=Homo sapiens GN=VPS33A PE=1 SV=1	VPS33A	VP33A_HUMAN (+1)	68 kDa	0	0	0	0	0	2		0	0	0	0	0	9.67961e-05		0	0	3.22654e-05	5.58852e-05		0	#NUM!
617	Vacuolar protein sorting-associated protein 35 OS=Homo sapiens GN=VPS35 PE=1 SV=2	VPS35	VPS35_HUMAN	92 kDa	5	0	0	4	0	5		0.000261725	0	0	0.000223939	0	0.00024199		8.72418e-05	0.000151107	0.00015531	0.000134805		0.561728	-0.832057
870	Valine--tRNA ligase OS=Homo sapiens GN=VARS PE=1 SV=4	VARS	SYVC_HUMAN	140 kDa	0	0	0	0	0	3		0	0	0	0	0	0.000145194		0	0	4.8398e-05	8.38278e-05		0	#NUM!
472	Vasodilator-stimulated phosphoprotein OS=Homo sapiens GN=VASP PE=1 SV=3	VASP	VASP_HUMAN	40 kDa	24	0	6	4	0	0		0.00125628	0	0.000388324	0.000223939	0	0		0.000548202	0.00064322	7.46464e-05	0.000129291		7.34399	2.87656
85	Versican core protein OS=Homo sapiens GN=VCAN PE=1 SV=3	VCAN	sp|P13611|CSPG2_HUMAN	373 kDa	34	22	14	81	11	31		0.00177973	0.00165252	0.00090609	0.00453477	0.0021093	0.00150034		0.00144611	0.00047198	0.0027148	0.00160528		0.532678	-0.908665
1114	Very low-density lipoprotein receptor OS=Homo sapiens GN=VLDLR PE=1 SV=1	VLDLR	sp|P98155|VLDLR_HUMAN (+1)	96 kDa	0	0	0	0	0	4		0	0	0	0	0	0.000193592		0	0	6.45307e-05	0.00011177		0	#NUM!
1295	Vesicle-associated membrane protein-associated protein A OS=Homo sapiens GN=VAPA PE=1 SV=3	VAPA	sp|Q9P0L0|VAPA_HUMAN	28 kDa	0	0	0	2	0	0		0	0	0	0.00011197	0	0		0	0	3.73232e-05	6.46456e-05		0	#NUM!
1333	Vesicle-associated membrane protein-associated protein B/C OS=Homo sapiens GN=VAPB PE=1 SV=3	VAPB	sp|O95292|VAPB_HUMAN	27 kDa	0	0	0	0	0	3		0	0	0	0	0	0.000145194		0	0	4.8398e-05	8.38278e-05		0	#NUM!
834	Vesicle-trafficking protein SEC22b OS=Homo sapiens GN=SEC22B PE=1 SV=4	SEC22B	SC22B_HUMAN	25 kDa	0	0	0	9	0	6		0	0	0	0.000503863	0	0.000290388		0	0	0.00026475	0.000252908		0	#NUM!
227	Vigilin OS=Homo sapiens GN=HDLBP PE=1 SV=2	HDLBP	sp|Q00341|VIGLN_HUMAN	141 kDa	26	4	2	6	2	26		0.00136097	0.000300458	0.000129441	0.000335909	0.000383509	0.00125835		0.000596957	0.000667158	0.000659255	0.000519376		0.905502	-0.14321
1	Vimentin OS=Homo sapiens GN=VIM PE=1 SV=4	VIM	VIME_HUMAN	54 kDa	1374	1662	2575	997	191	496		0.0719221	0.12484	0.166656	0.0558168	0.0366251	0.0240054		0.121139	0.0474752	0.0388158	0.0160184		3.12088	1.64195
21	Vinculin OS=Homo sapiens GN=VCL PE=1 SV=4	VCL	sp|P18206|VINC_HUMAN (+1)	124 kDa	303	165	156	25	12	34		0.0158606	0.0123939	0.0100964	0.00139962	0.00230105	0.00164553		0.0127836	0.00290176	0.00178207	0.00046597		7.17348	2.84267
755	Vinexin OS=Homo sapiens GN=SORBS3 PE=1 SV=2	SORBS3	sp|O60504|VINEX_HUMAN	75 kDa	2	3	2	0	0	0		0.00010469	0.000225344	0.000129441	0	0	0		0.000153158	6.37275e-05	0	0		100	6.64386
57	Vitronectin OS=Homo sapiens GN=VTN PE=1 SV=1	VTN	VTNC_HUMAN	54 kDa	7	8	18	40	0	17		0.000366415	0.000600916	0.00116497	0.00223939	0	0.000822766		0.000710768	0.000410456	0.00102072	0.00113274		0.696341	-0.522135
1230	Voltage-dependent anion-selective channel protein 1 OS=Homo sapiens GN=VDAC1 PE=1 SV=2	VDAC1	VDAC1_HUMAN	31 kDa	0	0	0	0	0	3		0	0	0	0	0	0.000145194		0	0	4.8398e-05	8.38278e-05		0	#NUM!
684	Voltage-dependent calcium channel subunit alpha-2/delta-1 OS=Homo sapiens GN=CACNA2D1 PE=1 SV=3	CACNA2D1	sp|P54289|CA2D1_HUMAN (+4)	125 kDa	0	0	0	0	0	2		0	0	0	0	0	9.67961e-05		0	0	3.22654e-05	5.58852e-05		0	#NUM!
882	Voltage-dependent N-type calcium channel subunit alpha-1B OS=Homo sapiens GN=CACNA1B PE=1 SV=1	CACNA1B	sp|Q00975|CAC1B_HUMAN (+1)	263 kDa	0	0	0	0	2	0		0	0	0	0	0.000383509	0		0	0	0.000127836	0.000221419		0	#NUM!
1103	V-type proton ATPase subunit B, brain isoform OS=Homo sapiens GN=ATP6V1B2 PE=1 SV=3	ATP6V1B2	VATB2_HUMAN	57 kDa	0	0	0	0	0	3		0	0	0	0	0	0.000145194		0	0	4.8398e-05	8.38278e-05		0	#NUM!
189	V-type proton ATPase subunit d 1 OS=Homo sapiens GN=ATP6V0D1 PE=1 SV=1	ATP6V0D1	VA0D1_HUMAN (+1)	40 kDa	3	0	0	0	0	0		0.000157035	0	0	0	0	0		5.23451e-05	9.06643e-05	0	0		100	6.64386
1149	VWFA and cache domain-containing protein 1 OS=Homo sapiens GN=CACHD1 PE=2 SV=2	CACHD1	sp|Q5VU97|CAHD1_HUMAN	142 kDa	0	0	0	0	0	2		0	0	0	0	0	9.67961e-05		0	0	3.22654e-05	5.58852e-05		0	#NUM!
679	WAS protein family homolog 2 OS=Homo sapiens GN=WASH2P PE=2 SV=2	WASH2P	WASH2_HUMAN (+1)	50 kDa	0	0	0	4	0	9		0	0	0	0.000223939	0	0.000435582		0	0	0.00021984	0.00021782		0	#NUM!
656	WASH complex subunit 7 OS=Homo sapiens GN=KIAA1033 PE=1 SV=2	KIAA1033	sp|Q2M389|WASH7_HUMAN	136 kDa	0	0	0	0	0	6		0	0	0	0	0	0.000290388		0	0	9.67961e-05	0.000167656		0	#NUM!
395	WASH complex subunit strumpellin OS=Homo sapiens GN=KIAA0196 PE=1 SV=1	KIAA0196	STRUM_HUMAN	134 kDa	0	0	0	5	0	33		0	0	0	0.000279924	0	0.00159713		0	0	0.000625686	0.000852862		0	#NUM!
548	WD repeat-containing protein 1 OS=Homo sapiens GN=WDR1 PE=1 SV=4	WDR1	sp|O75083|WDR1_HUMAN	66 kDa	3	5	0	4	0	6		0.000157035	0.000375573	0	0.000223939	0	0.000290388		0.000177536	0.000188624	0.000171442	0.000152145		1.03554	0.0503873
814	WD repeat-containing protein 18 OS=Homo sapiens GN=WDR18 PE=1 SV=2	WDR18	WDR18_HUMAN	47 kDa	3	0	0	7	0	2		0.000157035	0	0	0.000391893	0	9.67961e-05		5.23451e-05	9.06643e-05	0.000162896	0.000204137		0.321339	-1.63783
1303	WD repeat-containing protein 36 OS=Homo sapiens GN=WDR36 PE=1 SV=1	WDR36	WDR36_HUMAN	105 kDa	0	0	0	0	0	3		0	0	0	0	0	0.000145194		0	0	4.8398e-05	8.38278e-05		0	#NUM!
986	WD repeat-containing protein 43 OS=Homo sapiens GN=WDR43 PE=1 SV=3	WDR43	WDR43_HUMAN	75 kDa	0	0	0	2	0	0		0	0	0	0.00011197	0	0		0	0	3.73232e-05	6.46456e-05		0	#NUM!
1180	WD repeat-containing protein 61 OS=Homo sapiens GN=WDR61 PE=1 SV=1	WDR61	WDR61_HUMAN (+1)	34 kDa	0	0	0	0	0	4		0	0	0	0	0	0.000193592		0	0	6.45307e-05	0.00011177		0	#NUM!
1137	WD repeat-containing protein 74 OS=Homo sapiens GN=WDR74 PE=1 SV=1	WDR74	sp|Q6RFH5|WDR74_HUMAN	42 kDa	0	0	0	0	0	2		0	0	0	0	0	9.67961e-05		0	0	3.22654e-05	5.58852e-05		0	#NUM!
1108	WD repeat-containing protein 75 OS=Homo sapiens GN=WDR75 PE=1 SV=1	WDR75	WDR75_HUMAN	95 kDa	0	0	0	0	0	4		0	0	0	0	0	0.000193592		0	0	6.45307e-05	0.00011177		0	#NUM!
1210	WD repeat-containing protein 82 OS=Homo sapiens GN=WDR82 PE=1 SV=1	WDR82	WDR82_HUMAN	35 kDa	0	0	2	0	0	0		0	0	0.000129441	0	0	0		4.31472e-05	7.47331e-05	0	0		100	6.64386
1079	WD repeat-containing protein 91 OS=Homo sapiens GN=WDR91 PE=1 SV=2	WDR91	sp|A4D1P6|WDR91_HUMAN	83 kDa	0	0	0	0	0	5		0	0	0	0	0	0.00024199		0	0	8.06634e-05	0.000139713		0	#NUM!
1339	WD repeat-containing protein 92 OS=Homo sapiens GN=WDR92 PE=1 SV=1	WDR92	sp|Q96MX6|WDR92_HUMAN (+1)	40 kDa	0	0	0	0	0	2		0	0	0	0	0	9.67961e-05		0	0	3.22654e-05	5.58852e-05		0	#NUM!
490	Xin actin-binding repeat-containing protein 2 OS=Homo sapiens GN=XIRP2 PE=1 SV=2	XIRP2	sp|A4UGR9|XIRP2_HUMAN	382 kDa	4	0	0	0	0	0		0.00020938	0	0	0	0	0		6.97934e-05	0.000120886	0	0		100	6.64386
523	X-ray repair cross-complementing protein 5 OS=Homo sapiens GN=XRCC5 PE=1 SV=3	XRCC5	XRCC5_HUMAN	83 kDa	5	0	0	0	0	9		0.000261725	0	0	0	0	0.000435582		8.72418e-05	0.000151107	0.000145194	0.000251484		0.600863	-0.734892
335	X-ray repair cross-complementing protein 6 OS=Homo sapiens GN=XRCC6 PE=1 SV=2	XRCC6	XRCC6_HUMAN	70 kDa	0	0	0	0	0	9		0	0	0	0	0	0.000435582		0	0	0.000145194	0.000251484		0	#NUM!
766	Xylosyltransferase 2 OS=Homo sapiens GN=XYLT2 PE=2 SV=2	XYLT2	sp|Q9H1B5|XYLT2_HUMAN	97 kDa	0	0	0	0	0	5		0	0	0	0	0	0.00024199		0	0	8.06634e-05	0.000139713		0	#NUM!
1112	Zinc finger CCCH-type antiviral protein 1 OS=Homo sapiens GN=ZC3HAV1 PE=1 SV=3	ZC3HAV1	sp|Q7Z2W4|ZCCHV_HUMAN (+1)	101 kDa	3	0	0	0	0	0		0.000157035	0	0	0	0	0		5.23451e-05	9.06643e-05	0	0		100	6.64386
717	Zinc finger protein 593 OS=Homo sapiens GN=ZNF593 PE=1 SV=2	ZNF593	ZN593_HUMAN	15 kDa	4	5	4	0	0	0		0.00020938	0.000375573	0.000258883	0	0	0		0.000281279	8.53297e-05	0	0		100	6.64386
453	Zinc finger ZZ-type and EF-hand domain-containing protein 1 OS=Homo sapiens GN=ZZEF1 PE=1 SV=6	ZZEF1	sp|O43149|ZZEF1_HUMAN	331 kDa	0	0	0	3	0	12		0	0	0	0.000167954	0	0.000580776		0	0	0.000249577	0.000298868		0	#NUM!
514	Zinc-alpha-2-glycoprotein OS=Homo sapiens GN=AZGP1 PE=1 SV=2	AZGP1	ZA2G_HUMAN	34 kDa	0	0	12	0	0	13		0	0	0.000776649	0	0	0.000629174		0.000258883	0.000448398	0.000209725	0.000363254		1.23439	0.303802
230	Zyxin OS=Homo sapiens GN=ZYX PE=1 SV=1	ZYX	ZYX_HUMAN	61 kDa	34	20	8	6	0	2		0.00177973	0.00150229	0.000517766	0.000335909	0	9.67961e-05		0.0012666	0.000663177	0.000144235	0.000172906		8.78148	3.13446
END OF FILE

## Sheet: QSpec statistical analysis
Supplementary data: QSpec output from MSC adhesion complex MS/MS analysis
Statistics were determined by QSpec analysis (http://www.nesvilab.org/qspec.php/; Choi, H., Fermin, D. Nesvizhskii, A. I. Significance analysis of spectral count data in label-free shotgun proteomics. Mol. Cell. Proteomics 2008, 7, 2373–2385.)
The Qspec model calculated proteins enriched to FN as those with FDRup<0.05
Positive ln(foldchange) values represent enrichment to FN, negative ln(foldchange) values represent enrichment to PDL
		PDL	PDL	PDL	FN	FN	FN
Protein	Gene Name	Repeat 1	Repeat 2	Repeat 3	Repeat 1	Repeat 2	Repeat 3	ln(FoldChange)	Zstatistic	fdr	FDRup	FDRdown	Identified Proteins (1352)	Accession Number	Molecular Weight	Spectrum count FN/PDL (Values of 100 reflect proteins only detected in FN samples)
A1	VIM	997	191	496	1374	1662	2575	1.204	40.8601	0	0	0.759569	Vimentin OS=Homo sapiens GN=VIM PE=1 SV=4	VIME_HUMAN	54 kDa	3.12088
A2	FN1	329	139	228	1420	1752	1124	1.813	49.3215	0	0	0.759007	Fibronectin OS=Homo sapiens GN=FN1 PE=1 SV=4	sp|P02751|FINC_HUMAN (+2)	263 kDa	4.96683
A3	KRT1	898	470	697	809	551	654	-0.03	-0.9771	1	0.898244	0.53718	Keratin, type II cytoskeletal 1 OS=Homo sapiens GN=KRT1 PE=1 SV=6	K2C1_HUMAN	66 kDa	0.723947
A4	KRT10	729	457	633	703	461	653	-0.004	-0.1203	1	0.797731	0.723489	Keratin, type I cytoskeletal 10 OS=Homo sapiens GN=KRT10 PE=1 SV=6	K1C10_HUMAN	59 kDa	0.714663
A5	COL6A3	282	104	285	713	671	557	1.053	25.7797	0	0	0.760478	Collagen alpha-3(VI) chain OS=Homo sapiens GN=COL6A3 PE=1 SV=5	sp|P12111|CO6A3_HUMAN	344 kDa	2.49928
A6	KRT2	693	375	529	657	453	507	0.014	0.4318	1	0.687035	0.801461	Keratin, type II cytoskeletal 2 epidermal OS=Homo sapiens GN=KRT2 PE=1 SV=2	K22E_HUMAN	65 kDa	0.742664
A7	KRT9	497	349	435	503	323	451	-0.008	-0.1994	1	0.811374	0.70866	Keratin, type I cytoskeletal 9 OS=Homo sapiens GN=KRT9 PE=1 SV=3	K1C9_HUMAN	62 kDa	0.688952
A8	ACTG1	209	159	149	334	434	250	0.677	13.1799	0	0	0.763702	Actin, cytoplasmic 2 OS=Homo sapiens GN=ACTG1 PE=1 SV=1	ACTG_HUMAN	42 kDa	1.34133
A9	MYH9	316	98	238	521	239	164	0.341	6.4952	0.000283	2.5e-05	0.784649	Myosin-9 OS=Homo sapiens GN=MYH9 PE=1 SV=4	sp|P35579|MYH9_HUMAN	227 kDa	1.16325
A10	FLNA	216	96	101	630	230	145	0.89	15.6845	0	0	0.762873	Filamin-A OS=Homo sapiens GN=FLNA PE=1 SV=4	sp|P21333|FLNA_HUMAN (+1)	281 kDa	1.6852
A11	TUBB	642	191	634	81	20	19	-2.508	-26.0815	0	0.759024	0	Tubulin beta chain OS=Homo sapiens GN=TUBB PE=1 SV=2	TBB5_HUMAN	50 kDa	0.0675237
A12	PLEC	299	48	232	489	125	178	0.313	6.1002	0.000916	8.7e-05	0.788248	Plectin OS=Homo sapiens GN=PLEC PE=1 SV=3	sp|Q15149|PLEC_HUMAN	532 kDa	1.25111
A13	TLN1	112	23	106	607	283	231	1.526	25.4963	0	0	0.76065	Talin-1 OS=Homo sapiens GN=TLN1 PE=1 SV=3	TLN1_HUMAN	270 kDa	4.29967
A14	COL1A1	50	25	53	346	311	318	2.038	24.9816	0	0	0.760966	Collagen alpha-1(I) chain OS=Homo sapiens GN=COL1A1 PE=1 SV=5	CO1A1_HUMAN	139 kDa	6.10868
A15	COL12A1	467	203	267	23	36	30	-2.356	-21.1907	0	0.760839	0	Collagen alpha-1(XII) chain OS=Homo sapiens GN=COL12A1 PE=1 SV=2	sp|Q99715|COCA1_HUMAN (+1)	333 kDa	0.0750023
A16	LRP1	506	77	286	16	2	7	-3.563	-16.8745	0	0.762255	0	Prolow-density lipoprotein receptor-related protein 1 OS=Homo sapiens GN=LRP1 PE=1 SV=2	LRP1_HUMAN	505 kDa	0.0253059
A17	ALB	143	86	251	91	153	118	-0.279	-4.1136	0.092314	0.838814	0.017609	Serum albumin OS=Homo sapiens GN=ALB PE=1 SV=2	sp|P02768|ALBU_HUMAN	69 kDa	0.652019
A18	KRT5	322	146	305	322	168	257	-0.034	-0.7019	1	0.875391	0.60461	Keratin, type II cytoskeletal 5 OS=Homo sapiens GN=KRT5 PE=1 SV=3	K2C5_HUMAN	62 kDa	0.75854
A19	KRT14	336	211	323	353	168	331	-0.026	-0.5139	1	0.854737	0.646839	Keratin, type I cytoskeletal 14 OS=Homo sapiens GN=KRT14 PE=1 SV=4	K1C14_HUMAN	52 kDa	0.701162
A20	LMNA	145	92	99	197	145	64	0.19	2.4344	0.583633	0.179574	0.852201	Prelamin-A/C OS=Homo sapiens GN=LMNA PE=1 SV=1	sp|P02545|LMNA_HUMAN	74 kDa	0.82963
A21	VCL	25	12	34	303	165	156	2.163	17.0547	0	0	0.762185	Vinculin OS=Homo sapiens GN=VCL PE=1 SV=4	sp|P18206|VINC_HUMAN (+1)	124 kDa	7.17348
A22	COL1A2	9	2	20	207	168	217	2.965	17.1526	0	0	0.762133	Collagen alpha-2(I) chain OS=Homo sapiens GN=COL1A2 PE=1 SV=7	CO1A2_HUMAN	129 kDa	20.2115
A23	SERPINE1	121	46	95	85	111	166	0.331	4.4211	0.053835	0.006871	0.809268	Plasminogen activator inhibitor 1 OS=Homo sapiens GN=SERPINE1 PE=1 SV=1	sp|P05121|PAI1_HUMAN	45 kDa	1.16531
A24	RPS18	151	36	189	103	62	96	-0.365	-4.8132	0.02802	0.818029	0.004436	40S ribosomal protein S18 OS=Homo sapiens GN=RPS18 PE=1 SV=3	RS18_HUMAN	18 kDa	0.663637
A25	AHNAK	62	30	41	197	67	23	0.758	6.9088	7.7e-05	6e-06	0.781447	Neuroblast differentiation-associated protein AHNAK OS=Homo sapiens GN=AHNAK PE=1 SV=2	sp|Q09666|AHNK_HUMAN	629 kDa	1.50189
A26	HIST1H4A	209	47	97	142	55	50	-0.36	-4.5325	0.046623	0.825599	0.007955	Histone H4 OS=Homo sapiens GN=HIST1H4A PE=1 SV=2	H4_HUMAN	11 kDa	0.582509
A27	HSPG2	157	23	102	117	69	47	-0.182	-2.0054	0.800939	0.918161	0.277561	Basement membrane-specific heparan sulfate proteoglycan core protein OS=Homo sapiens GN=HSPG2 PE=1 SV=4	PGBM_HUMAN	469 kDa	0.791173
A28	RPS16	84	10	57	114	131	93	0.803	8.6509	0	0	0.771805	40S ribosomal protein S16 OS=Homo sapiens GN=RPS16 PE=1 SV=2	RS16_HUMAN	16 kDa	2.32716
A29	RPL5	155	36	261	0	2	3	-4.37	-10.3594	0	0.766827	0	60S ribosomal protein L5 OS=Homo sapiens GN=RPL5 PE=1 SV=3	RL5_HUMAN	34 kDa	0.012207
A30	RPS3	56	9	109	120	59	119	0.531	5.4128	0.005927	0.000614	0.795583	40S ribosomal protein S3 OS=Homo sapiens GN=RPS3 PE=1 SV=2	RS3_HUMAN	27 kDa	1.81673
A31	TUBA1B	207	41	129	54	8	20	-1.524	-12.7498	0	0.763174	0	Tubulin alpha-1B chain OS=Homo sapiens GN=TUBA1B PE=1 SV=1	TBA1B_HUMAN	50 kDa	0.183776
A32	RPS19	20	6	39	117	102	128	1.66	11.3424	0	0	0.765495	40S ribosomal protein S19 OS=Homo sapiens GN=RPS19 PE=1 SV=2	RS19_HUMAN	16 kDa	5.30824
A33	TTN	3	2	0	3	2	0	0.042	0.0665	1	0.765088	0.753083	Isoform 12 of Titin OS=Homo sapiens GN=TTN	sp|Q8WZ42-12|TITIN_HUMAN	3994 kDa	0.55718
A34	HIST1H2BK	89	18	84	104	27	41	-0.099	-0.9193	1	0.894054	0.552169	Histone H2B type 1-K OS=Homo sapiens GN=HIST1H2BK PE=1 SV=3	H2B1K_HUMAN	14 kDa	0.810064
A35	COL6A1	33	30	66	80	100	94	0.736	6.8385	9.6e-05	8e-06	0.78195	Collagen alpha-1(VI) chain OS=Homo sapiens GN=COL6A1 PE=1 SV=3	CO6A1_HUMAN	109 kDa	1.64741
A36	ANXA2	85	37	58	117	64	63	0.326	3.4542	0.231633	0.044491	0.82813	Isoform 2 of Annexin A2 OS=Homo sapiens GN=ANXA2	sp|P07355-2|ANXA2_HUMAN	40 kDa	1.02376
A37	ACTN4	32	11	26	182	96	33	1.482	12.3035	0	0	0.764347	Alpha-actinin-4 OS=Homo sapiens GN=ACTN4 PE=1 SV=2	ACTN4_HUMAN	105 kDa	3.65827
A38	RPS4X	65	15	146	47	32	78	-0.361	-3.3582	0.254962	0.868591	0.059968	40S ribosomal protein S4, X isoform OS=Homo sapiens GN=RPS4X PE=1 SV=2	RS4X_HUMAN	30 kDa	0.729827
A39	H2AFJ	110	27	79	102	45	52	-0.084	-0.7999	1	0.884444	0.581507	Histone H2A.J OS=Homo sapiens GN=H2AFJ PE=1 SV=1	sp|Q9BTM1|H2AJ_HUMAN	14 kDa	0.797197
A40	RPS3A	39	8	113	76	51	72	0.219	2.152	0.693989	0.241281	0.85762	40S ribosomal protein S3a OS=Homo sapiens GN=RPS3A PE=1 SV=2	RS3A_HUMAN	30 kDa	1.35733
A41	RPL7A	72	21	189	12	0	7	-2.667	-11.0491	0	0.765357	0	60S ribosomal protein L7a OS=Homo sapiens GN=RPL7A PE=1 SV=2	RL7A_HUMAN	30 kDa	0.0628415
A42	HBA1	45	6	47	63	52	72	0.642	5.5786	0.00386	0.00039	0.793668	Hemoglobin subunit alpha OS=Homo sapiens GN=HBA1 PE=1 SV=2	HBA_HUMAN	15 kDa	1.99571
A43	RPS15A	25	4	26	86	41	108	1.467	9.4923	0	0	0.768989	40S ribosomal protein S15a OS=Homo sapiens GN=RPS15A PE=1 SV=2	RS15A_HUMAN	15 kDa	4.25439
A44	HIST3H3	56	7	66	44	11	31	-0.404	-2.876	0.423581	0.889545	0.113946	Histone H3.1t OS=Homo sapiens GN=HIST3H3 PE=1 SV=3	H31T_HUMAN	16 kDa	0.669446
A45	RPS25	29	5	61	73	66	110	0.982	8.4469	0	0	0.772659	40S ribosomal protein S25 OS=Homo sapiens GN=RPS25 PE=1 SV=1	RS25_HUMAN	14 kDa	2.87247
A46	COL6A2	38	23	27	75	131	67	1.139	9.2703	0	0	0.769619	Collagen alpha-2(VI) chain OS=Homo sapiens GN=COL6A2 PE=1 SV=4	sp|P12110|CO6A2_HUMAN	109 kDa	2.30762
A47	THBS1	37	22	102	16	83	55	-0.052	-0.4535	1	0.847208	0.659669	Thrombospondin-1 OS=Homo sapiens GN=THBS1 PE=1 SV=2	TSP1_HUMAN	129 kDa	0.947004
A48	HSP90AB1	101	24	127	49	14	4	-1.331	-9.5421	0	0.768936	0	Heat shock protein HSP 90-beta OS=Homo sapiens GN=HSP90AB1 PE=1 SV=4	HS90B_HUMAN	83 kDa	0.23626
A49	FBN1	65	11	33	77	87	42	0.645	5.9285	0.001491	0.000142	0.789883	Fibrillin-1 OS=Homo sapiens GN=FBN1 PE=1 SV=3	FBN1_HUMAN	312 kDa	1.80844
A50	EEF1A1	76	17	80	46	32	73	-0.142	-1.2755	1	0.91318	0.461994	Elongation factor 1-alpha 1 OS=Homo sapiens GN=EEF1A1 PE=1 SV=1	EF1A1_HUMAN (+1)	50 kDa	0.837495
A51	RPS27A	46	17	62	54	60	27	0.123	1.0487	1	0.532176	0.847814	Ubiquitin-40S ribosomal protein S27a OS=Homo sapiens GN=RPS27A PE=1 SV=2	RS27A_HUMAN	18 kDa	1.02775
A52	RPS11	26	5	77	50	18	71	0.262	1.902	0.790147	0.301789	0.860649	40S ribosomal protein S11 OS=Homo sapiens GN=RPS11 PE=1 SV=3	RS11_HUMAN	18 kDa	1.39463
A53	ITIH2	163	35	46	23	7	0	-2.085	-10.6052	0	0.766279	0	Inter-alpha-trypsin inhibitor heavy chain H2 OS=Homo sapiens GN=ITIH2 PE=1 SV=2	ITIH2_HUMAN	106 kDa	0.0957601
A54	RPS14	43	4	54	65	47	87	0.675	5.1337	0.011784	0.00125	0.798926	40S ribosomal protein S14 OS=Homo sapiens GN=RPS14 PE=1 SV=3	RS14_HUMAN	16 kDa	2.17067
A55	FLNB	32	19	3	193	48	37	1.634	11.2426	0	0	0.765635	Isoform 8 of Filamin-B OS=Homo sapiens GN=FLNB	sp|O75369-8|FLNB_HUMAN	282 kDa	2.88578
A56	TGFBI	16	13	42	30	113	58	1.068	7.4632	1.2e-05	1e-06	0.777728	Transforming growth factor-beta-induced protein ig-h3 OS=Homo sapiens GN=TGFBI PE=1 SV=1	BGH3_HUMAN	75 kDa	2.54775
A57	VTN	40	0	17	7	8	18	-0.56	-2.4699	0.595681	0.905634	0.180327	Vitronectin OS=Homo sapiens GN=VTN PE=1 SV=1	VTNC_HUMAN	54 kDa	0.696341
A58	A2M	157	30	73	10	8	14	-2.085	-10.8709	0	0.765717	0	Alpha-2-macroglobulin OS=Homo sapiens GN=A2M PE=1 SV=3	A2MG_HUMAN	163 kDa	0.112333
A59	RPL13	48	15	114	24	15	19	-1.114	-7.4272	2.9e-05	0.779665	3e-06	60S ribosomal protein L13 OS=Homo sapiens GN=RPL13 PE=1 SV=4	sp|P26373|RL13_HUMAN	24 kDa	0.326027
A60	KRT6A	241	119	264	272	152	230	0.049	0.905	1	0.570575	0.84036	Keratin, type II cytoskeletal 6A OS=Homo sapiens GN=KRT6A PE=1 SV=3	K2C6A_HUMAN	60 kDa	0.825881
A61	POSTN	24	5	23	57	77	82	1.426	9.277	0	0	0.769596	Periostin OS=Homo sapiens GN=POSTN PE=1 SV=2	sp|Q15063|POSTN_HUMAN	93 kDa	4.12072
A62	F2	68	12	144	8	11	38	-1.376	-9.8085	0	0.768201	0	Prothrombin OS=Homo sapiens GN=F2 PE=1 SV=2	THRB_HUMAN	70 kDa	0.283269
A63	RPS13	35	4	34	35	45	63	0.682	4.7211	0.0297	0.00346	0.804609	40S ribosomal protein S13 OS=Homo sapiens GN=RPS13 PE=1 SV=2	RS13_HUMAN	17 kDa	2.12479
A64	RPL4	63	13	164	5	0	5	-3.112	-10.551	0	0.766396	0	60S ribosomal protein L4 OS=Homo sapiens GN=RPL4 PE=1 SV=5	RL4_HUMAN	48 kDa	0.0419376
A65	EIF3A	50	10	161	2	0	2	-3.886	-8.227	2e-06	0.774215	0	Eukaryotic translation initiation factor 3 subunit A OS=Homo sapiens GN=EIF3A PE=1 SV=1	EIF3A_HUMAN	167 kDa	0.0187173
A66	RPL18	81	5	167	5	3	15	-2.416	-10.4509	0	0.766618	0	60S ribosomal protein L18 (Fragment) OS=Homo sapiens GN=RPL18 PE=3 SV=1	J3QQ67_HUMAN	22 kDa	0.107386
A67	CALD1	36	9	15	100	37	29	1.016	6.8914	8.1e-05	7e-06	0.781558	Isoform 4 of Caldesmon OS=Homo sapiens GN=CALD1	sp|Q05682-4|CALD1_HUMAN	63 kDa	2.21405
A68	RPL7	47	8	123	8	5	12	-1.983	-9.2091	0	0.769965	0	60S ribosomal protein L7 OS=Homo sapiens GN=RPL7 PE=1 SV=1	RL7_HUMAN	29 kDa	0.155262
A69	TNS1	4	0	10	98	37	36	2.475	7.7499	4e-06	0	0.776073	Tensin-1 OS=Homo sapiens GN=TNS1 PE=1 SV=2	TENS1_HUMAN	186 kDa	14.4635
A70	AP3B1	52	6	150	0	0	0	-4.428	-7.0968	8.4e-05	0.782545	9e-06	AP-3 complex subunit beta-1 OS=Homo sapiens GN=AP3B1 PE=2 SV=1	E5RJ68_HUMAN	116 kDa	0
A71	ACTN1	41	20	39	176	104	50	1.197	10.5836	0	0	0.76668	Isoform 3 of Alpha-actinin-1 OS=Homo sapiens GN=ACTN1	sp|P12814-3|ACTN1_HUMAN	106 kDa	2.5269
A72	DSP	22	7	56	38	5	50	0.078	0.4893	1	0.67476	0.80706	Desmoplakin OS=Homo sapiens GN=DSP PE=1 SV=3	sp|P15924|DESP_HUMAN	332 kDa	1.05989
A73	HIST1H1C	41	7	59	77	45	51	0.47	3.9943	0.111415	0.016571	0.816719	Histone H1.2 OS=Homo sapiens GN=HIST1H1C PE=1 SV=2	H12_HUMAN	21 kDa	1.64966
A74	RPS7	13	0	8	68	30	46	1.892	8.4811	0	0	0.772529	40S ribosomal protein S7 OS=Homo sapiens GN=RPS7 PE=1 SV=1	RS7_HUMAN	22 kDa	7.88355
A75	RPS9	59	2	119	12	5	25	-1.451	-8.3736	1e-06	0.773445	0	40S ribosomal protein S9 OS=Homo sapiens GN=RPS9 PE=1 SV=3	RS9_HUMAN	23 kDa	0.27755
A76	BGN	162	42	51	0	2	0	-4.28	-7.9844	4e-06	0.775648	0	Biglycan OS=Homo sapiens GN=BGN PE=2 SV=1	A6NLG9_HUMAN (+1)	35 kDa	0.00766807
A77	GAPDH	41	9	47	33	21	57	0.14	0.9569	1	0.556532	0.843329	Glyceraldehyde-3-phosphate dehydrogenase OS=Homo sapiens GN=GAPDH PE=1 SV=3	G3P_HUMAN	36 kDa	1.11087
A78	CLEC11A	111	34	48	0	0	2	-3.996	-7.2045	5.9e-05	0.781587	6e-06	C-type lectin domain family 11 member A OS=Homo sapiens GN=CLEC11A PE=1 SV=1	CLC11_HUMAN	36 kDa	0.00859672
A79	SPTAN1	20	17	11	84	13	9	0.81	4.7413	0.028465	0.00328	0.804279	Isoform 2 of Spectrin alpha chain, non-erythrocytic 1 OS=Homo sapiens GN=SPTAN1	sp|Q13813-2|SPTN1_HUMAN	285 kDa	1.21256
A80	TNC	21	13	14	59	70	20	1.158	7.2109	2.8e-05	2e-06	0.779349	Isoform 4 of Tenascin OS=Homo sapiens GN=TNC	sp|P24821-4|TENA_HUMAN (+1)	231 kDa	2.21828
A81	LTBP2	2	0	4	49	81	42	3.273	8.8348	0	0	0.771102	Latent-transforming growth factor beta-binding protein 2 OS=Homo sapiens GN=LTBP2 PE=2 SV=1	G3V511_HUMAN	189 kDa	37.2018
A82	TGM2	9	4	15	39	31	99	1.819	8.2341	1e-06	0	0.773615	Protein-glutamine gamma-glutamyltransferase 2 OS=Homo sapiens GN=TGM2 PE=1 SV=2	sp|P21980|TGM2_HUMAN	77 kDa	5.39718
A83	MYL6	42	15	40	70	22	38	0.274	2.0127	0.747918	0.273589	0.859515	Myosin light polypeptide 6 OS=Homo sapiens GN=MYL6 PE=2 SV=1	B7Z6Z4_HUMAN	27 kDa	1.0855
A84	NCL	70	13	69	10	7	3	-2.06	-8.7231	0	0.771812	0	Nucleolin OS=Homo sapiens GN=NCL PE=1 SV=3	NUCL_HUMAN	77 kDa	0.127514
A85	VCAN	81	11	31	34	22	14	-0.564	-3.6505	0.17767	0.856537	0.03889	Versican core protein OS=Homo sapiens GN=VCAN PE=1 SV=3	sp|P13611|CSPG2_HUMAN	373 kDa	0.532678
A86	HIST1H1B	18	3	37	55	23	29	0.619	3.8185	0.144509	0.023128	0.820136	Histone H1.5 OS=Homo sapiens GN=HIST1H1B PE=1 SV=3	H15_HUMAN	23 kDa	1.92177
A87	RPL30	45	15	49	21	11	10	-0.961	-5.4414	0.00765	0.804369	0.001035	60S ribosomal protein L30 OS=Homo sapiens GN=RPL30 PE=1 SV=2	RL30_HUMAN	13 kDa	0.331231
A88	CTGF	0	0	0	38	66	64	4.157	7.4311	1.3e-05	1e-06	0.777958	Connective tissue growth factor OS=Homo sapiens GN=CTGF PE=1 SV=2	sp|P29279|CTGF_HUMAN	38 kDa	100
A89	RPL31	16	0	10	68	38	45	1.755	8.0442	1e-06	0	0.774529	60S ribosomal protein L31 OS=Homo sapiens GN=RPL31 PE=1 SV=1	sp|P62899|RL31_HUMAN	14 kDa	6.75944
A90	RPLP0	84	15	55	0	0	0	-4.11	-6.2643	0.000989	0.791615	0.000113	60S acidic ribosomal protein P0 OS=Homo sapiens GN=RPLP0 PE=1 SV=1	RLA0_HUMAN	34 kDa	0
A91	CYR61	12	2	18	39	54	70	1.661	8.1542	1e-06	0	0.77401	Protein CYR61 OS=Homo sapiens GN=CYR61 PE=1 SV=1	CYR61_HUMAN	42 kDa	5.51682
A92	HSPA8	41	9	30	50	36	11	0.176	1.1418	1	0.505464	0.851856	Heat shock cognate 71 kDa protein OS=Homo sapiens GN=HSPA8 PE=1 SV=1	sp|P11142|HSP7C_HUMAN	71 kDa	1.10235
A93	RPL14	40	16	93	13	7	7	-1.712	-8.2679	2e-06	0.774006	0	60S ribosomal protein L14 OS=Homo sapiens GN=RPL14 PE=1 SV=4	RL14_HUMAN	23 kDa	0.169173
A94	MYO1C	47	9	69	14	9	3	-1.593	-7.2027	6e-05	0.781587	6e-06	Isoform 3 of Unconventional myosin-Ic OS=Homo sapiens GN=MYO1C	sp|O00159-3|MYO1C_HUMAN	120 kDa	0.208279
A95	SPTBN1	20	8	10	74	10	15	0.967	5.6148	0.003508	0.000351	0.793246	Spectrin beta chain, non-erythrocytic 1 OS=Homo sapiens GN=SPTBN1 PE=1 SV=2	sp|Q01082|SPTB2_HUMAN	275 kDa	1.7833
A96	RPS17	13	0	14	60	33	72	1.793	8.4527	0	0	0.772626	40S ribosomal protein S17 OS=Homo sapiens GN=RPS17 PE=1 SV=2	RS17_HUMAN (+1)	16 kDa	7.31433
A97	RPS2	61	2	111	6	3	13	-2.083	-9.2716	0	0.769767	0	40S ribosomal protein S2 OS=Homo sapiens GN=RPS2 PE=1 SV=2	RS2_HUMAN	31 kDa	0.150564
A98	FLNC	42	15	5	150	42	21	1.255	8.4307	0	0	0.772725	Isoform 2 of Filamin-C OS=Homo sapiens GN=FLNC	sp|Q14315-2|FLNC_HUMAN (+1)	287 kDa	2.26078
A99	ITGAV	62	11	23	29	27	11	-0.36	-2.3635	0.642965	0.909198	0.200696	Isoform 3 of Integrin alpha-V OS=Homo sapiens GN=ITGAV	sp|P06756-3|ITAV_HUMAN	111 kDa	0.636143
A100	RPL11	25	4	35	45	37	47	0.709	4.8156	0.024285	0.002791	0.803304	60S ribosomal protein L11 OS=Homo sapiens GN=RPL11 PE=1 SV=2	sp|P62913|RL11_HUMAN	20 kDa	2.11799
A101	ITGB1	15	3	18	63	57	28	1.449	8.0623	1e-06	0	0.774454	Integrin beta-1 OS=Homo sapiens GN=ITGB1 PE=1 SV=2	sp|P05556|ITB1_HUMAN	88 kDa	4.10789
A102	ITGA5	15	10	12	57	49	41	1.337	7.122	3.8e-05	3e-06	0.779905	Integrin alpha-5 OS=Homo sapiens GN=ITGA5 PE=1 SV=2	ITA5_HUMAN	115 kDa	2.79136
A103	RPL3	43	0	113	5	0	15	-2.033	-8.4218	1e-06	0.773214	0	60S ribosomal protein L3 OS=Homo sapiens GN=RPL3 PE=1 SV=2	RL3_HUMAN	46 kDa	0.156486
A104	RPL6	8	4	85	4	5	11	-1.593	-6.6702	0.000311	0.786792	3.3e-05	60S ribosomal protein L6 OS=Homo sapiens GN=RPL6 PE=1 SV=3	RL6_HUMAN	33 kDa	0.243375
A105	PTRF	61	8	54	18	0	14	-1.324	-6.9253	0.000144	0.784206	1.5e-05	Polymerase I and transcript release factor OS=Homo sapiens GN=PTRF PE=1 SV=1	sp|Q6NZI2|PTRF_HUMAN	43 kDa	0.2444
A106	RPL23	32	4	22	30	26	41	0.528	3.1276	0.329986	0.074099	0.835821	60S ribosomal protein L23 OS=Homo sapiens GN=RPL23 PE=1 SV=1	RL23_HUMAN	15 kDa	1.70477
A107	CLTC	29	9	26	58	9	0	0.058	0.3158	1	0.714096	0.787443	Clathrin heavy chain 1 OS=Homo sapiens GN=CLTC PE=1 SV=5	sp|Q00610|CLH1_HUMAN (+1)	192 kDa	0.805618
A108	RPS6	52	6	51	11	3	5	-1.761	-7.2276	5.5e-05	0.781387	6e-06	40S ribosomal protein S6 OS=Homo sapiens GN=RPS6 PE=1 SV=1	RS6_HUMAN	29 kDa	0.172241
A109	PRKDC	20	0	57	14	0	0	-1.595	-5.8692	0.002775	0.797109	0.000339	DNA-dependent protein kinase catalytic subunit OS=Homo sapiens GN=PRKDC PE=1 SV=3	sp|P78527|PRKDC_HUMAN	469 kDa	0.188953
A110	HTRA1	52	13	21	23	8	14	-0.671	-3.6979	0.166932	0.8544	0.035756	Serine protease HTRA1 OS=Homo sapiens GN=HTRA1 PE=1 SV=1	HTRA1_HUMAN	51 kDa	0.422241
A111	RPL35A	19	4	84	9	0	9	-1.773	-6.6596	0.000321	0.786957	3.5e-05	60S ribosomal protein L35a OS=Homo sapiens GN=RPL35A PE=1 SV=2	RL35A_HUMAN	13 kDa	0.178691
A112	RPL8	16	9	71	6	6	13	-1.349	-6.1334	0.001406	0.793309	0.000163	60S ribosomal protein L8 OS=Homo sapiens GN=RPL8 PE=1 SV=2	RL8_HUMAN	28 kDa	0.265133
A113	HABP2	51	12	61	0	0	11	-2.281	-7.9749	4e-06	0.775743	0	Hyaluronan-binding protein 2 OS=Homo sapiens GN=HABP2 PE=1 SV=1	sp|Q14520|HABP2_HUMAN	63 kDa	0.0877996
A114	EIF3C	28	4	138	0	0	0	-4.167	-6.9775	0.000122	0.783689	1.3e-05	Eukaryotic translation initiation factor 3 subunit C OS=Homo sapiens GN=EIF3C PE=1 SV=1	EIF3C_HUMAN (+1)	105 kDa	0
A115	IQGAP1	14	3	7	64	29	12	1.481	6.5886	0.000212	1.9e-05	0.783898	Ras GTPase-activating-like protein IQGAP1 OS=Homo sapiens GN=IQGAP1 PE=1 SV=1	IQGA1_HUMAN	189 kDa	3.71358
A116	EIF3B	36	9	92	4	0	2	-3.031	-7.7607	9e-06	0.777155	1e-06	Eukaryotic translation initiation factor 3 subunit B OS=Homo sapiens GN=EIF3B PE=1 SV=3	sp|P55884|EIF3B_HUMAN (+1)	92 kDa	0.0413507
A117	PRPF8	29	0	68	0	0	0	-3.6	-5.6103	0.005192	0.801262	0.000667	Pre-mRNA-processing-splicing factor 8 OS=Homo sapiens GN=PRPF8 PE=1 SV=2	PRP8_HUMAN	274 kDa	0
A118	RPL27	32	4	55	7	4	11	-1.442	-5.8256	0.003093	0.797807	0.000383	60S ribosomal protein L27 OS=Homo sapiens GN=RPL27 PE=1 SV=2	RL27_HUMAN	16 kDa	0.264117
A119	TUBB3	469	130	373	55	0	0	-2.845	-21.0157	0	0.760919	0	Tubulin beta-3 chain OS=Homo sapiens GN=TUBB3 PE=1 SV=2	TBB3_HUMAN	50 kDa	0.0415813
A120	RPL10A	33	13	82	5	0	3	-2.696	-8.03	4e-06	0.775366	0	60S ribosomal protein L10a OS=Homo sapiens GN=RPL10A PE=1 SV=2	RL10A_HUMAN	25 kDa	0.0548671
A121	HNRNPM	19	5	40	28	15	13	-0.127	-0.6971	1	0.87539	0.604611	Heterogeneous nuclear ribonucleoprotein M OS=Homo sapiens GN=HNRNPM PE=1 SV=3	sp|P52272|HNRPM_HUMAN (+1)	78 kDa	0.867458
A122	USO1	53	8	99	2	0	0	-3.814	-6.9033	0.000154	0.784356	1.6e-05	General vesicular transport factor p115 OS=Homo sapiens GN=USO1 PE=1 SV=2	sp|O60763|USO1_HUMAN (+1)	108 kDa	0.0112659
A123	SNRNP200	50	2	68	5	0	0	-2.866	-7.4028	3.1e-05	0.77985	3e-06	U5 small nuclear ribonucleoprotein 200 kDa helicase OS=Homo sapiens GN=SNRNP200 PE=1 SV=2	sp|O75643|U520_HUMAN	245 kDa	0.0404283
A124	RPL22	10	4	16	37	31	44	1.333	6.7828	0.000115	1e-05	0.782349	60S ribosomal protein L22 OS=Homo sapiens GN=RPL22 PE=1 SV=2	RL22_HUMAN	15 kDa	3.38517
A125	RPL9	10	0	15	29	42	36	1.431	6.4603	0.000315	2.8e-05	0.784968	60S ribosomal protein L9 (Fragment) OS=Homo sapiens GN=RPL9 PE=4 SV=1	H0Y9V9_HUMAN	22 kDa	5.44615
A126	SF3B3	47	11	60	3	0	0	-3.259	-6.929	0.000142	0.784131	1.5e-05	Splicing factor 3B subunit 3 OS=Homo sapiens GN=SF3B3 PE=1 SV=4	sp|Q15393|SF3B3_HUMAN	136 kDa	0.0205423
A127	SERPINC1	20	11	29	2	13	11	-0.843	-3.4395	0.231522	0.865356	0.05371	Antithrombin-III OS=Homo sapiens GN=SERPINC1 PE=1 SV=1	ANT3_HUMAN	53 kDa	0.387068
A128	EFTUD2	48	6	48	4	0	0	-2.932	-5.9513	0.002257	0.795866	0.000271	116 kDa U5 small nuclear ribonucleoprotein component OS=Homo sapiens GN=EFTUD2 PE=1 SV=1	sp|Q15029|U5S1_HUMAN (+2)	109 kDa	0.0339853
A129	YBX1	25	4	41	21	10	29	-0.154	-0.9254	1	0.894599	0.550307	Nuclease-sensitive element-binding protein 1 OS=Homo sapiens GN=YBX1 PE=1 SV=3	YBOX1_HUMAN	36 kDa	0.897936
A130	ITIH3	26	11	26	0	0	0	-3.212	-4.583	0.042675	0.824088	0.007145	Inter-alpha-trypsin inhibitor heavy chain H3 OS=Homo sapiens GN=ITIH3 PE=1 SV=2	sp|Q06033|ITIH3_HUMAN (+1)	100 kDa	0
A131	HNRNPU	22	2	51	10	9	9	-0.999	-4.4635	0.0525	0.827597	0.009114	Heterogeneous nuclear ribonucleoprotein U OS=Homo sapiens GN=HNRNPU PE=1 SV=6	sp|Q00839|HNRPU_HUMAN	91 kDa	0.436385
A132	ACTC1	181	133	123	299	355	193	0.65	11.1805	0	0	0.765735	Actin, alpha cardiac muscle 1 OS=Homo sapiens GN=ACTC1 PE=1 SV=1	ACTC_HUMAN	42 kDa	1.31783
A133	MAP1B	23	7	61	23	0	0	-1.29	-5.736	0.00385	0.799246	0.000487	Microtubule-associated protein 1B OS=Homo sapiens GN=MAP1B PE=1 SV=2	MAP1B_HUMAN	271 kDa	0.215674
A134	EIF3E	45	22	60	3	0	8	-2.398	-7.8423	7e-06	0.776584	1e-06	Eukaryotic translation initiation factor 3 subunit E OS=Homo sapiens GN=EIF3E PE=1 SV=1	EIF3E_HUMAN	52 kDa	0.0699871
A135	KRT16	283	190	281	327	163	293	0.042	0.8287	1	0.590383	0.835648	Keratin, type I cytoskeletal 16 OS=Homo sapiens GN=KRT16 PE=1 SV=4	K1C16_HUMAN	51 kDa	0.733545
A136	PRKCDBP	37	2	36	30	6	19	-0.315	-1.8391	0.8709	0.920276	0.317284	Protein kinase C delta-binding protein OS=Homo sapiens GN=PRKCDBP PE=1 SV=3	PRDBP_HUMAN	28 kDa	0.774487
A137	RPL23A	14	2	32	28	12	39	0.494	2.64	0.504295	0.141859	0.847596	60S ribosomal protein L23a (Fragment) OS=Homo sapiens GN=RPL23A PE=3 SV=1	K7EJV9_HUMAN	19 kDa	1.80084
A138	HUWE1	12	0	84	0	0	0	-3.613	-5.6787	0.004417	0.800114	0.00056	E3 ubiquitin-protein ligase HUWE1 OS=Homo sapiens GN=HUWE1 PE=1 SV=3	sp|Q7Z6Z7|HUWE1_HUMAN (+2)	482 kDa	0
A139	HSP90B1	56	4	62	6	0	0	-2.814	-7.3801	3.4e-05	0.780036	3e-06	Endoplasmin OS=Homo sapiens GN=HSP90B1 PE=1 SV=1	ENPL_HUMAN	92 kDa	0.0454987
A140	PABPC1	23	4	94	3	0	2	-3.064	-6.9256	0.000144	0.784131	1.5e-05	Polyadenylate-binding protein 1 OS=Homo sapiens GN=PABPC1 PE=1 SV=2	sp|P11940|PABP1_HUMAN	71 kDa	0.0433787
A141	EEF2	18	8	23	36	16	4	0.147	0.7419	1	0.611781	0.829802	Elongation factor 2 OS=Homo sapiens GN=EEF2 PE=1 SV=4	EF2_HUMAN	95 kDa	0.915243
A142	AP2A1	28	3	37	13	0	2	-1.473	-5.0138	0.018965	0.813118	0.002825	AP-2 complex subunit alpha-1 OS=Homo sapiens GN=AP2A1 PE=1 SV=3	sp|O95782|AP2A1_HUMAN (+1)	108 kDa	0.205902
A143	DST	0	0	3	0	0	5	0.424	0.7074	1	0.62136	0.826907	Dystonin OS=Homo sapiens GN=DST PE=1 SV=4	sp|Q03001|DYST_HUMAN	861 kDa	2.22877
A144	MYL12A	36	11	13	39	22	13	0.229	1.319	0.996193	0.457751	0.857089	Myosin regulatory light chain 12A OS=Homo sapiens GN=MYL12A PE=4 SV=1	J3QRS3_HUMAN	20 kDa	0.954021
A145	RPL13A	0	0	48	0	7	9	-1.095	-3.9636	0.115411	0.844219	0.023008	60S ribosomal protein L13a (Fragment) OS=Homo sapiens GN=RPL13A PE=4 SV=1	M0QYS1_HUMAN	24 kDa	0.477072
A146	NPM1	49	0	37	0	6	3	-2.211	-5.9933	0.002027	0.795316	0.000244	Nucleophosmin OS=Homo sapiens GN=NPM1 PE=1 SV=2	sp|P06748|NPM_HUMAN	33 kDa	0.142226
A147	COPA	38	3	65	5	0	0	-2.785	-7.5678	1.8e-05	0.778595	2e-06	Coatomer subunit alpha OS=Homo sapiens GN=COPA PE=1 SV=2	sp|P53621|COPA_HUMAN	138 kDa	0.0447504
A148	GSN	8	5	7	26	41	5	1.325	5.3383	0.007152	0.000735	0.796393	Isoform 2 of Gelsolin OS=Homo sapiens GN=GSN	sp|P06396-2|GELS_HUMAN	81 kDa	2.72956
A149	RPS20	15	2	20	28	8	32	0.613	3.0293	0.362872	0.085444	0.838224	40S ribosomal protein S20 OS=Homo sapiens GN=RPS20 PE=1 SV=1	sp|P60866|RS20_HUMAN	13 kDa	1.88826
A150	HSP90AA1	90	21	142	36	0	0	-1.908	-11.4377	0	0.764672	0	Isoform 2 of Heat shock protein HSP 90-alpha OS=Homo sapiens GN=HSP90AA1	sp|P07900-2|HS90A_HUMAN	98 kDa	0.118235
A151	HNRNPC	17	2	37	9	10	21	-0.34	-1.594	0.966853	0.920202	0.379894	Heterogeneous nuclear ribonucleoproteins C1/C2 OS=Homo sapiens GN=HNRNPC PE=1 SV=4	sp|P07910|HNRPC_HUMAN (+1)	34 kDa	0.825785
A152	PRDX1	20	0	22	33	14	10	0.287	1.4736	0.944921	0.416214	0.859864	Peroxiredoxin-1 OS=Homo sapiens GN=PRDX1 PE=1 SV=1	PRDX1_HUMAN	22 kDa	1.56845
A153	TPM1	22	6	2	44	19	0	0.751	3.2314	0.296818	0.063172	0.833264	Isoform 3 of Tropomyosin alpha-1 chain OS=Homo sapiens GN=TPM1	sp|P09493-3|TPM1_HUMAN	33 kDa	1.50479
A154	LMO7	5	5	6	17	19	26	1.388	4.5121	0.045274	0.005621	0.807818	LIM domain only protein 7 OS=Homo sapiens GN=LMO7 PE=1 SV=3	sp|Q8WWI1|LMO7_HUMAN	193 kDa	2.6158
A155	DCN	52	10	37	0	0	0	-3.66	-5.8115	0.003202	0.798042	0.000399	Decorin OS=Homo sapiens GN=DCN PE=1 SV=1	sp|P07585|PGS2_HUMAN	40 kDa	0
A156	EIF3L	27	15	70	0	0	6	-2.681	-7.4424	2.7e-05	0.779543	3e-06	Eukaryotic translation initiation factor 3 subunit L OS=Homo sapiens GN=EIF3L PE=2 SV=1	B0QY89_HUMAN (+1)	71 kDa	0.0499403
A157	RPS8	31	0	60	4	0	0	-2.791	-6.7808	0.000224	0.785664	2.4e-05	40S ribosomal protein S8 OS=Homo sapiens GN=RPS8 PE=2 SV=1	Q5JR95_HUMAN	22 kDa	0.0451308
A158	RPL10	25	2	25	9	5	4	-1.095	-3.7925	0.146938	0.850812	0.030857	60S ribosomal protein L10 OS=Homo sapiens GN=RPL10 PE=1 SV=4	RL10_HUMAN	25 kDa	0.369373
A159	RPS27L	6	3	8	16	27	54	1.782	6.1807	0.000725	6.7e-05	0.787462	40S ribosomal protein S27-like OS=Homo sapiens GN=RPS27L PE=1 SV=3	RS27L_HUMAN	9 kDa	4.89891
A160	MBNL1	0	0	0	3	0	12	1.837	2.4531	0.576348	0.176604	0.851876	Muscleblind-like protein 1 (Fragment) OS=Homo sapiens GN=MBNL1 PE=4 SV=1	H7C4T5_HUMAN	36 kDa	100
A161	MSN	13	6	14	23	20	12	0.512	2.2997	0.63628	0.207617	0.854966	Moesin OS=Homo sapiens GN=MSN PE=1 SV=3	MOES_HUMAN	68 kDa	1.36268
A162	RPL15	19	0	51	4	0	13	-1.388	-5.1926	0.01314	0.809305	0.001891	60S ribosomal protein L15 OS=Homo sapiens GN=RPL15 PE=1 SV=2	sp|P61313|RL15_HUMAN	24 kDa	0.297493
A163	RPL36	14	2	46	5	0	0	-2.231	-5.4906	0.006845	0.803396	0.000907	60S ribosomal protein L36 OS=Homo sapiens GN=RPL36 PE=1 SV=3	RL36_HUMAN	12 kDa	0.0771231
A164	HSPA5	16	4	11	12	19	17	0.44	1.9685	0.764859	0.284742	0.860022	78 kDa glucose-regulated protein OS=Homo sapiens GN=HSPA5 PE=1 SV=2	GRP78_HUMAN	72 kDa	1.43752
A165	KRT77	136	0	139	125	78	144	0.218	2.7331	0.469165	0.126838	0.845436	Keratin, type II cytoskeletal 1b OS=Homo sapiens GN=KRT77 PE=2 SV=3	K2C1B_HUMAN	62 kDa	1.51464
A166	TAGLN	15	4	7	51	22	4	1.08	4.6782	0.032471	0.003846	0.805277	Transgelin OS=Homo sapiens GN=TAGLN PE=1 SV=4	TAGL_HUMAN	23 kDa	2.35457
A167	NOP56	45	3	45	3	0	10	-1.925	-6.4485	0.000592	0.789373	6.6e-05	Nucleolar protein 56 OS=Homo sapiens GN=NOP56 PE=1 SV=4	NOP56_HUMAN	66 kDa	0.152536
A168	UBR4	3	0	44	0	0	0	-2.935	-4.7027	0.034413	0.820774	0.00556	E3 ubiquitin-protein ligase UBR4 OS=Homo sapiens GN=UBR4 PE=1 SV=1	sp|Q5T4S7|UBR4_HUMAN (+2)	574 kDa	0
A169	APOE	18	0	5	22	18	14	0.823	3.3217	0.269372	0.054821	0.831109	Apolipoprotein E OS=Homo sapiens GN=APOE PE=1 SV=1	APOE_HUMAN	36 kDa	2.72841
A170	DYNC1H1	14	0	17	29	0	0	-0.036	-0.1427	1	0.801535	0.719522	Cytoplasmic dynein 1 heavy chain 1 OS=Homo sapiens GN=DYNC1H1 PE=1 SV=5	DYHC1_HUMAN	532 kDa	0.944884
A171	APOB	13	0	16	0	0	0	-2.459	-3.9414	0.119178	0.845057	0.023926	Apolipoprotein B-100 OS=Homo sapiens GN=APOB PE=1 SV=2	APOB_HUMAN	516 kDa	0
A172	PTX3	70	11	17	0	0	0	-3.699	-5.6591	0.004628	0.800493	0.000594	Pentraxin-related protein PTX3 OS=Homo sapiens GN=PTX3 PE=1 SV=3	PTX3_HUMAN	42 kDa	0
A173	TUBB4B	598	174	623	68	0	15	-2.816	-25.2115	0	0.759396	0	Tubulin beta-4B chain OS=Homo sapiens GN=TUBB4B PE=1 SV=1	TBB4B_HUMAN	50 kDa	0.0467057
A174	RPL17	26	0	42	12	4	6	-1.174	-4.7777	0.029954	0.818993	0.004811	60S ribosomal protein L17 OS=Homo sapiens GN=RPL17 PE=3 SV=1	J3QL51_HUMAN	26 kDa	0.377524
A175	ARHGEF17	0	0	10	0	0	0	-1.494	-2.1057	0.757373	0.916226	0.255102	Rho guanine nucleotide exchange factor 17 OS=Homo sapiens GN=ARHGEF17 PE=1 SV=1	ARHGH_HUMAN	222 kDa	0
A176	RPL12	16	0	29	20	10	37	0.397	2.1094	0.710554	0.250068	0.858199	60S ribosomal protein L12 OS=Homo sapiens GN=RPL12 PE=1 SV=1	sp|P30050|RL12_HUMAN	18 kDa	1.82347
A177	RPS5	10	0	24	19	6	19	0.229	0.9366	1	0.562567	0.842088	40S ribosomal protein S5 OS=Homo sapiens GN=RPS5 PE=1 SV=4	RS5_HUMAN (+1)	23 kDa	1.55393
A178	C4B	34	5	20	4	5	3	-1.626	-4.9053	0.023488	0.815786	0.003639	Complement C4-B OS=Homo sapiens GN=C4B PE=1 SV=2	CO4B_HUMAN	193 kDa	0.203413
A179	RPL24	15	0	60	0	9	16	-1.072	-4.8802	0.024656	0.816337	0.003825	60S ribosomal protein L24 OS=Homo sapiens GN=RPL24 PE=2 SV=1	C9JXB8_HUMAN	14 kDa	0.45719
A180	PKM	10	5	21	19	15	30	0.562	2.6337	0.506694	0.143162	0.847774	Isoform M1 of Pyruvate kinase isozymes M1/M2 OS=Homo sapiens GN=PKM	sp|P14618-2|KPYM_HUMAN	58 kDa	1.60273
A181	CASP14	0	0	52	0	0	34	-0.406	-1.9415	0.828203	0.919214	0.293565	Caspase-14 OS=Homo sapiens GN=CASP14 PE=1 SV=2	CASPE_HUMAN	28 kDa	0.874362
A182	LGALS1	17	6	16	25	12	16	0.325	1.6472	0.884181	0.369014	0.861306	Galectin-1 OS=Homo sapiens GN=LGALS1 PE=1 SV=2	LEG1_HUMAN	15 kDa	1.12824
A183	FHL2	5	3	0	39	15	18	2.139	5.9672	0.001338	0.000127	0.789504	Four and a half LIM domains protein 2 OS=Homo sapiens GN=FHL2 PE=4 SV=1	J3KNW4_HUMAN	44 kDa	5.0669
A184	FGF2	2	0	10	29	23	33	1.884	6.1699	0.000748	6.9e-05	0.787532	Fibroblast growth factor 2 OS=Homo sapiens GN=FGF2 PE=1 SV=3	sp|P09038|FGF2_HUMAN	31 kDa	9.03
A185	AHNAK2	0	0	0	4	0	0	0.727	1.0121	1	0.542364	0.846036	Protein AHNAK2 OS=Homo sapiens GN=AHNAK2 PE=1 SV=2	sp|Q8IVF2|AHNK2_HUMAN (+1)	617 kDa	100
A186	MAP4	4	0	31	19	2	2	-0.444	-1.62	0.95715	0.920442	0.372168	Microtubule-associated protein OS=Homo sapiens GN=MAP4 PE=2 SV=1	E7EVA0_HUMAN	245 kDa	0.738991
A187	AHSG	32	14	19	0	7	7	-1.479	-4.9183	0.022902	0.815421	0.00352	Alpha-2-HS-glycoprotein OS=Homo sapiens GN=AHSG PE=1 SV=1	FETUA_HUMAN	39 kDa	0.181414
A188	ITGA11	13	7	20	11	19	8	-0.052	-0.2238	1	0.814949	0.704482	Integrin alpha-11 OS=Homo sapiens GN=ITGA11 PE=1 SV=2	ITA11_HUMAN (+1)	133 kDa	0.829724
A189	ATP6V0D1	0	0	0	3	0	0	0.647	0.8031	1	0.59626	0.834124	V-type proton ATPase subunit d 1 OS=Homo sapiens GN=ATP6V0D1 PE=1 SV=1	VA0D1_HUMAN (+1)	40 kDa	100
A190	CAND1	22	0	46	2	0	0	-2.954	-5.5101	0.006548	0.803122	0.000873	Cullin-associated NEDD8-dissociated protein 1 OS=Homo sapiens GN=CAND1 PE=1 SV=2	sp|Q86VP6|CAND1_HUMAN	136 kDa	0.030275
A191	C3	39	4	18	0	0	10	-1.661	-5.0443	0.017837	0.812431	0.002637	Complement C3 OS=Homo sapiens GN=C3 PE=1 SV=2	CO3_HUMAN	187 kDa	0.169356
A192	DDB1	27	9	56	3	0	0	-3.009	-5.993	0.002028	0.795316	0.000244	DNA damage-binding protein 1 OS=Homo sapiens GN=DDB1 PE=1 SV=1	DDB1_HUMAN	127 kDa	0.0264028
A193	MVP	13	9	43	5	0	0	-2.288	-5.9079	0.002519	0.796538	0.000306	Major vault protein OS=Homo sapiens GN=MVP PE=1 SV=4	MVP_HUMAN	99 kDa	0.057716
A194	KPRP	16	0	12	26	0	6	0.119	0.4703	1	0.678292	0.805494	Keratinocyte proline-rich protein OS=Homo sapiens GN=KPRP PE=1 SV=1	KPRP_HUMAN	64 kDa	1.18473
A195	NAP1L4	40	6	50	0	0	0	-3.623	-5.5663	0.005753	0.802048	0.000749	Nucleosome assembly protein 1-like 4 OS=Homo sapiens GN=NAP1L4 PE=1 SV=1	NP1L4_HUMAN (+1)	43 kDa	0
A196	CKAP4	16	3	33	12	13	11	-0.361	-1.6756	0.936001	0.920704	0.358715	Cytoskeleton-associated protein 4 OS=Homo sapiens GN=CKAP4 PE=1 SV=2	CKAP4_HUMAN	66 kDa	0.755033
A197	S100A8	14	7	41	14	0	25	-0.432	-2.1391	0.742697	0.91554	0.248363	Protein S100-A8 OS=Homo sapiens GN=S100A8 PE=1 SV=1	S10A8_HUMAN	11 kDa	0.571929
A198	RPL38	0	3	0	0	40	39	3.038	5.7051	0.002756	0.000273	0.792252	60S ribosomal protein L38 OS=Homo sapiens GN=RPL38 PE=1 SV=2	RL38_HUMAN	8 kDa	9.61071
A199	KRT82	0	0	0	49	0	0	3.009	4.9744	0.017071	0.001898	0.80111	Keratin, type II cuticular Hb2 OS=Homo sapiens GN=KRT82 PE=1 SV=3	KRT82_HUMAN	57 kDa	100
A200	RPL26L1	13	0	41	8	4	9	-0.977	-3.7396	0.157885	0.852893	0.033642	60S ribosomal protein L26-like 1 OS=Homo sapiens GN=RPL26L1 PE=1 SV=1	RL26L_HUMAN	17 kDa	0.479958
A201	KRT7	161	34	64	163	0	100	0.013	0.1496	1	0.748849	0.765356	Keratin, type II cytoskeletal 7 OS=Homo sapiens GN=KRT7 PE=1 SV=5	K2C7_HUMAN	51 kDa	0.805355
A202	RPS23	26	0	28	13	4	7	-0.828	-3.6445	0.179064	0.856537	0.038893	40S ribosomal protein S23 OS=Homo sapiens GN=RPS23 PE=1 SV=3	RS23_HUMAN	16 kDa	0.51018
A203	RBMX	4	0	0	20	17	22	2.307	5.6418	0.003265	0.000323	0.792912	RNA-binding motif protein, X chromosome OS=Homo sapiens GN=RBMX PE=1 SV=3	sp|P38159|RBMX_HUMAN	42 kDa	16.7354
A204	CD44	33	11	19	11	6	0	-1.293	-4.772	0.030275	0.818993	0.004812	CD44 antigen OS=Homo sapiens GN=CD44 PE=2 SV=2	E7EPC6_HUMAN (+1)	79 kDa	0.210502
A205	ILK	4	4	10	28	12	19	1.225	4.5596	0.041257	0.004988	0.806993	Integrin-linked protein kinase OS=Homo sapiens GN=ILK PE=1 SV=2	ILK_HUMAN	51 kDa	2.43856
A206	YWHAE	22	8	17	19	7	6	-0.38	-1.6839	0.932798	0.920725	0.356802	14-3-3 protein epsilon OS=Homo sapiens GN=YWHAE PE=1 SV=1	sp|P62258|1433E_HUMAN	29 kDa	0.531893
A207	COL3A1	0	0	2	22	8	34	2.93	5.7811	0.002242	0.00022	0.791444	Collagen alpha-1(III) chain OS=Homo sapiens GN=COL3A1 PE=1 SV=4	sp|P02461|CO3A1_HUMAN	139 kDa	40.8386
A208	LDHA	8	3	24	12	10	16	0.062	0.2708	1	0.723866	0.781744	Isoform 3 of L-lactate dehydrogenase A chain OS=Homo sapiens GN=LDHA	sp|P00338-3|LDHA_HUMAN	40 kDa	1.10533
A209	MACF1	0	0	0	8	0	2	1.44	1.9581	0.768831	0.286611	0.8601	Microtubule-actin cross-linking factor 1, isoforms 1/2/3/5 OS=Homo sapiens GN=MACF1 PE=1 SV=4	sp|Q9UPN3|MACF1_HUMAN	838 kDa	100
A210	AP3D1	16	0	58	0	0	0	-3.375	-5.5475	0.006009	0.802447	0.000794	AP-3 complex subunit delta-1 OS=Homo sapiens GN=AP3D1 PE=1 SV=1	sp|O14617|AP3D1_HUMAN (+1)	130 kDa	0
A211	PDLIM5	3	3	9	29	17	12	1.384	4.2784	0.06973	0.009363	0.811665	PDZ and LIM domain protein 5 OS=Homo sapiens GN=PDLIM5 PE=1 SV=5	sp|Q96HC4|PDLI5_HUMAN	64 kDa	3.02986
A212	F5	8	0	6	10	11	18	0.985	3.0553	0.354042	0.081823	0.837482	Coagulation factor V OS=Homo sapiens GN=F5 PE=1 SV=4	FA5_HUMAN	252 kDa	3.4062
A213	NOP58	30	0	54	0	0	4	-2.71	-6.2378	0.001063	0.791907	0.000121	Nucleolar protein 58 OS=Homo sapiens GN=NOP58 PE=1 SV=1	NOP58_HUMAN	60 kDa	0.060303
A214	SNRPD2	16	5	32	6	4	17	-0.664	-2.8816	0.421361	0.889224	0.112905	Small nuclear ribonucleoprotein Sm D2 OS=Homo sapiens GN=SNRPD2 PE=1 SV=1	sp|P62316|SMD2_HUMAN	14 kDa	0.503863
A215	JUP	117	65	139	110	0	123	-0.312	-3.4044	0.241457	0.866646	0.05615	Junction plakoglobin OS=Homo sapiens GN=JUP PE=2 SV=1	F5GWP8_HUMAN	66 kDa	0.532935
A216	RPL18A	15	3	57	0	0	0	-3.375	-5.2639	0.011294	0.807745	0.001581	60S ribosomal protein L18a OS=Homo sapiens GN=RPL18A PE=4 SV=1	M0R1A7_HUMAN	17 kDa	0
A217	DKC1	22	0	48	0	0	5	-2.387	-5.9331	0.002363	0.7962	0.000288	H/ACA ribonucleoprotein complex subunit 4 OS=Homo sapiens GN=DKC1 PE=1 SV=3	sp|O60832|DKC1_HUMAN	58 kDa	0.0910336
A218	SEPT11	5	4	12	22	5	8	0.516	1.9735	0.762948	0.282866	0.859942	Septin-11 OS=Homo sapiens GN=SEPT11 PE=1 SV=3	sp|Q9NVA2|SEP11_HUMAN	49 kDa	1.25632
A219	RPS29	3	2	8	14	39	16	1.694	5.4943	0.004809	0.00049	0.794614	40S ribosomal protein S29 OS=Homo sapiens GN=RPS29 PE=1 SV=2	sp|P62273|RS29_HUMAN	7 kDa	5.00489
A220	HP1BP3	18	0	30	11	3	8	-0.83	-3.1818	0.31096	0.876462	0.077259	Heterochromatin protein 1-binding protein 3 OS=Homo sapiens GN=HP1BP3 PE=1 SV=1	sp|Q5SSJ5|HP1B3_HUMAN	61 kDa	0.536213
A221	SERPINF2	0	0	26	0	0	0	-2.395	-3.5479	0.202606	0.860581	0.045302	Alpha-2-antiplasmin OS=Homo sapiens GN=SERPINF2 PE=1 SV=3	sp|P08697|A2AP_HUMAN	55 kDa	0
A222	FERMT2	4	0	7	28	14	15	1.594	4.7761	0.026438	0.003054	0.803843	Fermitin family homolog 2 OS=Homo sapiens GN=FERMT2 PE=1 SV=1	sp|Q96AC1|FERM2_HUMAN (+1)	78 kDa	6.19854
A223	PALLD	3	3	3	30	12	5	1.683	4.2964	0.067549	0.008922	0.811278	Palladin OS=Homo sapiens GN=PALLD PE=1 SV=3	sp|Q8WX93|PALLD_HUMAN	151 kDa	3.14643
A224	HRNR	16	0	7	16	0	2	-0.229	-0.7084	1	0.876128	0.602859	Hornerin OS=Homo sapiens GN=HRNR PE=1 SV=2	HORN_HUMAN	282 kDa	0.783256
A225	AP2B1	16	4	20	10	2	0	-1.141	-3.4455	0.229851	0.865035	0.053114	AP-2 complex subunit beta OS=Homo sapiens GN=AP2B1 PE=1 SV=1	sp|P63010|AP2B1_HUMAN (+1)	105 kDa	0.25608
A226	LOXL2	11	0	11	15	13	2	0.253	0.8616	1	0.582498	0.837599	Lysyl oxidase homolog 2 OS=Homo sapiens GN=LOXL2 PE=1 SV=1	LOXL2_HUMAN	87 kDa	1.647
A227	HDLBP	6	2	26	26	4	2	-0.061	-0.2764	1	0.823044	0.694512	Vigilin OS=Homo sapiens GN=HDLBP PE=1 SV=2	sp|Q00341|VIGLN_HUMAN	141 kDa	0.905502
A228	RALY	11	2	17	19	5	13	0.216	0.8571	1	0.582496	0.837601	RNA-binding protein Raly (Fragment) OS=Homo sapiens GN=RALY PE=2 SV=1	Q5QPL9_HUMAN (+1)	25 kDa	1.2137
A229	RAN	6	0	20	9	9	26	0.464	1.9213	0.782835	0.296061	0.860459	GTP-binding nuclear protein Ran (Fragment) OS=Homo sapiens GN=RAN PE=4 SV=1	J3KQE5_HUMAN	27 kDa	2.17037
A230	ZYX	6	0	2	34	20	8	1.991	5.6616	0.003097	0.00031	0.792746	Zyxin OS=Homo sapiens GN=ZYX PE=1 SV=1	ZYX_HUMAN	61 kDa	8.78148
A231	COPB2	21	3	28	3	0	0	-2.444	-4.8433	0.026464	0.81727	0.004155	Coatomer subunit beta' OS=Homo sapiens GN=COPB2 PE=1 SV=2	COPB2_HUMAN (+1)	102 kDa	0.0505572
A232	DDX5	4	3	17	9	17	25	0.776	3.1997	0.30677	0.066159	0.83399	Probable ATP-dependent RNA helicase DDX5 OS=Homo sapiens GN=DDX5 PE=1 SV=1	DDX5_HUMAN (+1)	69 kDa	2.0753
A233	EEF1D	16	6	23	6	0	2	-1.666	-4.4238	0.056148	0.828734	0.00982	Elongation factor 1-delta OS=Homo sapiens GN=EEF1D PE=2 SV=1	E9PRY8_HUMAN	77 kDa	0.140377
A234	NRXN1	9	0	52	0	0	0	-3.148	-5.2945	0.010574	0.807138	0.00147	Isoform 3a of Neurexin-1 OS=Homo sapiens GN=NRXN1	sp|Q9ULB1-3|NRX1A_HUMAN	170 kDa	0
A235	KANK2	6	0	14	13	4	13	0.371	1.2993	1	0.463993	0.856535	Isoform 3 of KN motif and ankyrin repeat domain-containing protein 2 OS=Homo sapiens GN=KANK2	sp|Q63ZY3-3|KANK2_HUMAN	90 kDa	1.79807
A236	FBLN1	7	0	4	23	20	16	1.626	4.7358	0.028797	0.003339	0.804389	Fibulin-1 OS=Homo sapiens GN=FBLN1 PE=1 SV=4	sp|P23142|FBLN1_HUMAN	77 kDa	6.39087
A237	HBB	25	0	30	4	6	7	-1.205	-4.0958	0.094847	0.839605	0.018342	Hemoglobin subunit beta OS=Homo sapiens GN=HBB PE=1 SV=2	HBB_HUMAN	16 kDa	0.390352
A238	FLG2	16	0	22	15	3	14	-0.197	-0.8541	1	0.888854	0.568785	Filaggrin-2 OS=Homo sapiens GN=FLG2 PE=1 SV=1	FILA2_HUMAN	248 kDa	0.977606
A239	COL14A1	4	0	27	2	0	20	-0.335	-1.196	1	0.910181	0.481513	Collagen alpha-1(XIV) chain OS=Homo sapiens GN=COL14A1 PE=1 SV=3	sp|Q05707|COEA1_HUMAN (+1)	194 kDa	0.914038
A240	TIMP3	4	0	3	21	20	24	2.105	5.4154	0.005888	0.000601	0.795494	Metalloproteinase inhibitor 3 OS=Homo sapiens GN=TIMP3 PE=1 SV=2	TIMP3_HUMAN	24 kDa	11.2557
A241	HSPB1	16	2	19	22	6	12	0.067	0.2989	1	0.717376	0.785571	Heat shock protein beta-1 OS=Homo sapiens GN=HSPB1 PE=1 SV=2	HSPB1_HUMAN	23 kDa	1.08191
A242	LYZ	26	0	13	8	0	0	-1.419	-4.2013	0.080602	0.835977	0.015126	Lysozyme C OS=Homo sapiens GN=LYZ PE=1 SV=1	LYSC_HUMAN	17 kDa	0.200866
A243	LTF	12	0	21	0	0	0	-2.596	-4.0501	0.101602	0.841208	0.019888	Lactotransferrin OS=Homo sapiens GN=LTF PE=1 SV=6	sp|P02788|TRFL_HUMAN (+2)	78 kDa	0
A244	PSMA6	13	3	16	8	0	0	-1.205	-3.4199	0.237035	0.866	0.054921	Proteasome subunit alpha type-6 OS=Homo sapiens GN=PSMA6 PE=1 SV=1	PSA6_HUMAN (+2)	27 kDa	0.201576
A245	SRSF7	4	0	0	0	0	0	-0.812	-1.1086	1	0.905843	0.504754	Serine/arginine-rich splicing factor 7 OS=Homo sapiens GN=SRSF7 PE=1 SV=1	sp|Q16629|SRSF7_HUMAN (+1)	27 kDa	0
A246	IGHM	0	0	0	9	31	19	3.198	4.9578	0.017726	0.00197	0.801314	Ig mu chain C region OS=Homo sapiens GN=IGHM PE=1 SV=3	sp|P01871|IGHM_HUMAN (+1)	49 kDa	100
A247	TNS3	0	0	14	34	11	28	1.562	5.3865	0.006336	0.000652	0.795851	Tensin-3 OS=Homo sapiens GN=TNS3 PE=1 SV=2	sp|Q68CZ2|TENS3_HUMAN	155 kDa	6.52059
A248	F10	44	7	0	0	0	0	-2.987	-4.9763	0.020435	0.813991	0.003076	Coagulation factor X OS=Homo sapiens GN=F10 PE=1 SV=2	FA10_HUMAN	55 kDa	0
A249	RAC1	5	0	6	12	10	22	1.357	4.0151	0.107879	0.015846	0.816289	Ras-related C3 botulinum toxin substrate 1 OS=Homo sapiens GN=RAC1 PE=1 SV=1	sp|P63000|RAC1_HUMAN (+1)	21 kDa	4.9151
A250	PSMD2	11	0	37	4	0	0	-2.153	-4.8722	0.025039	0.816522	0.003889	26S proteasome non-ATPase regulatory subunit 2 OS=Homo sapiens GN=PSMD2 PE=1 SV=3	PSMD2_HUMAN	100 kDa	0.087004
A251	COPG1	10	0	31	0	0	0	-2.814	-4.3223	0.066423	0.832024	0.012051	Coatomer subunit gamma-1 OS=Homo sapiens GN=COPG1 PE=1 SV=1	COPG1_HUMAN	98 kDa	0
A252	KRT18	46	0	39	60	40	63	0.636	4.6056	0.037645	0.004499	0.806299	Keratin, type I cytoskeletal 18 OS=Homo sapiens GN=KRT18 PE=1 SV=2	K1C18_HUMAN	48 kDa	2.29063
A253	RPL32	12	0	26	4	2	7	-1.114	-3.3923	0.244947	0.867293	0.057399	60S ribosomal protein L32 (Fragment) OS=Homo sapiens GN=RPL32 PE=2 SV=1	D3YTB1_HUMAN	16 kDa	0.421028
A254	MAP4K4	0	0	8	2	0	0	-0.987	-1.6199	0.957188	0.920442	0.372168	Mitogen-activated protein kinase kinase kinase kinase 4 OS=Homo sapiens GN=MAP4K4 PE=2 SV=2	E7ESS2_HUMAN	146 kDa	0.270388
A255	CAV1	14	0	5	26	0	0	0.347	1.1889	1	0.493059	0.853448	Caveolin-1 OS=Homo sapiens GN=CAV1 PE=1 SV=4	sp|Q03135|CAV1_HUMAN	20 kDa	1.32677
A256	CHST3	21	7	27	0	0	0	-3.034	-4.6953	0.034882	0.820976	0.005649	Carbohydrate sulfotransferase 3 OS=Homo sapiens GN=CHST3 PE=1 SV=3	CHST3_HUMAN	55 kDa	0
A257	EIF3F	37	8	25	5	0	0	-2.359	-5.6867	0.004334	0.799989	0.000549	Eukaryotic translation initiation factor 3 subunit F OS=Homo sapiens GN=EIF3F PE=1 SV=1	EIF3F_HUMAN (+1)	38 kDa	0.0543515
A258	MYO1B	21	2	14	9	5	5	-0.677	-2.4082	0.623059	0.907711	0.191814	Unconventional myosin-Ib OS=Homo sapiens GN=MYO1B PE=1 SV=3	sp|O43795|MYO1B_HUMAN	132 kDa	0.523204
A259	TRIOBP	3	0	10	4	2	3	-0.504	-1.1699	1	0.908827	0.489283	TRIO and F-actin-binding protein OS=Homo sapiens GN=TRIOBP PE=1 SV=3	sp|Q9H2D6|TARA_HUMAN	261 kDa	0.849428
A260	RPL28	12	0	25	2	3	7	-1.191	-3.565	0.198287	0.859953	0.044263	60S ribosomal protein L28 OS=Homo sapiens GN=RPL28 PE=2 SV=1	H0YKD8_HUMAN	19 kDa	0.41614
A261	PPIA	12	0	7	19	10	10	0.676	2.3958	0.598694	0.188681	0.853156	Peptidyl-prolyl cis-trans isomerase A OS=Homo sapiens GN=PPIA PE=1 SV=2	PPIA_HUMAN	18 kDa	2.3678
A262	ACAN	14	3	29	0	0	0	-2.864	-4.6019	0.04127	0.823663	0.006926	Aggrecan core protein OS=Homo sapiens GN=ACAN PE=1 SV=2	sp|P16112|PGCA_HUMAN	250 kDa	0
A263	CLDND2	17	0	0	0	0	0	-1.922	-3.0329	0.363493	0.882719	0.093409	Claudin domain-containing protein 2 (Fragment) OS=Homo sapiens GN=CLDND2 PE=4 SV=1	M0R1J6_HUMAN	11 kDa	0
A264	MAP1A	0	0	36	0	0	4	-1.896	-4.4157	0.056917	0.828964	0.009966	Microtubule-associated protein 1A OS=Homo sapiens GN=MAP1A PE=1 SV=6	sp|P78559|MAP1A_HUMAN (+3)	305 kDa	0.148584
A265	IGFBP3	0	0	0	9	14	26	3.074	4.8347	0.023299	0.002643	0.802983	Insulin-like growth factor-binding protein 3 OS=Homo sapiens GN=IGFBP3 PE=1 SV=2	IBP3_HUMAN	32 kDa	100
A266	RPL34	13	2	24	3	3	3	-1.497	-4.1167	0.091878	0.838814	0.017608	60S ribosomal protein L34 OS=Homo sapiens GN=RPL34 PE=1 SV=3	RL34_HUMAN	13 kDa	0.253663
A267	DCD	19	0	14	18	5	10	-0.048	-0.1997	1	0.811374	0.70866	Dermcidin OS=Homo sapiens GN=DCD PE=1 SV=2	sp|P81605|DCD_HUMAN	11 kDa	1.12847
A268	VCP	19	7	10	13	4	0	-0.691	-2.2672	0.685901	0.912185	0.220705	Transitional endoplasmic reticulum ATPase OS=Homo sapiens GN=VCP PE=1 SV=4	TERA_HUMAN	89 kDa	0.33943
A269	AHCY	19	0	21	3	0	3	-1.807	-4.3278	0.065829	0.831784	0.011879	Adenosylhomocysteinase OS=Homo sapiens GN=AHCY PE=1 SV=4	sp|P23526|SAHH_HUMAN	48 kDa	0.168839
A270	APP	30	0	28	0	0	0	-3.121	-5.2207	0.012383	0.808674	0.001761	Amyloid beta A4 protein OS=Homo sapiens GN=APP PE=1 SV=3	sp|P05067|A4_HUMAN (+2)	87 kDa	0
A271	RPL37A	4	0	10	18	2	0	0.366	1.1256	1	0.511657	0.850994	60S ribosomal protein L37a OS=Homo sapiens GN=RPL37A PE=1 SV=2	RL37A_HUMAN (+2)	10 kDa	1.54317
A272	RNH1	19	0	9	25	4	3	0.125	0.4646	1	0.680052	0.8047	Ribonuclease inhibitor OS=Homo sapiens GN=RNH1 PE=1 SV=2	RINI_HUMAN	50 kDa	1.20273
A273	TUBB2A	501	157	588	60	0	16	-2.786	-23.6469	0	0.760001	0	Tubulin beta-2A chain OS=Homo sapiens GN=TUBB2A PE=1 SV=1	TBB2A_HUMAN	50 kDa	0.0482178
A274	UTRN	0	0	0	12	0	2	1.856	2.6296	0.508258	0.144473	0.847951	Utrophin OS=Homo sapiens GN=UTRN PE=1 SV=2	UTRO_HUMAN	394 kDa	100
A275	TUBA4A	146	0	101	0	0	0	-4.597	-7.1028	8.2e-05	0.782475	8e-06	Tubulin alpha-4A chain OS=Homo sapiens GN=TUBA4A PE=1 SV=1	TBA4A_HUMAN (+1)	50 kDa	0
A276	RTN4	41	0	12	0	0	0	-3.096	-4.6213	0.039869	0.823032	0.006611	Reticulon-4 OS=Homo sapiens GN=RTN4 PE=1 SV=2	sp|Q9NQC3|RTN4_HUMAN	130 kDa	0
A277	HMGA1	0	0	0	26	4	24	3.126	4.8886	0.020697	0.002326	0.802245	High mobility group protein HMG-I/HMG-Y OS=Homo sapiens GN=HMGA1 PE=2 SV=1	H7BYM6_HUMAN	34 kDa	100
A278	ENO1	5	3	5	17	0	5	0.579	1.6212	0.89347	0.37511	0.861215	Alpha-enolase OS=Homo sapiens GN=ENO1 PE=1 SV=2	sp|P06733|ENOA_HUMAN	47 kDa	1.10599
A279	GYS1	12	0	45	0	0	0	-3.118	-5.0565	0.017402	0.812261	0.002592	Glycogen [starch] synthase, muscle OS=Homo sapiens GN=GYS1 PE=1 SV=2	sp|P13807|GYS1_HUMAN	84 kDa	0
A280	DHX9	4	2	6	10	2	3	0.22	0.5865	1	0.651303	0.816614	ATP-dependent RNA helicase A OS=Homo sapiens GN=DHX9 PE=1 SV=4	sp|Q08211|DHX9_HUMAN	141 kDa	0.966592
A281	SF3A1	10	3	19	0	0	0	-2.511	-3.8807	0.129963	0.847324	0.026525	Splicing factor 3A subunit 1 OS=Homo sapiens GN=SF3A1 PE=1 SV=1	SF3A1_HUMAN	89 kDa	0
A282	TLN2	0	0	0	118	50	42	4.1	9.2817	0	0	0.769596	Talin-2 OS=Homo sapiens GN=TLN2 PE=1 SV=4	TLN2_HUMAN	272 kDa	100
A283	CCDC80	0	0	2	9	32	9	2.649	4.9881	0.016546	0.001828	0.800907	Coiled-coil domain-containing protein 80 OS=Homo sapiens GN=CCDC80 PE=1 SV=1	sp|Q76M96|CCD80_HUMAN	108 kDa	35.7169
A284	DECR2	11	4	5	6	3	6	-0.287	-0.811	1	0.885736	0.577893	Peroxisomal 2,4-dienoyl-CoA reductase OS=Homo sapiens GN=DECR2 PE=1 SV=1	sp|Q9NUI1|DECR2_HUMAN	31 kDa	0.570972
A285	PPP1R12A	10	2	24	6	4	4	-0.967	-3.2252	0.296539	0.874485	0.072622	Protein phosphatase 1 regulatory subunit 12A OS=Homo sapiens GN=PPP1R12A PE=1 SV=1	sp|O14974|MYPT1_HUMAN	115 kDa	0.41494
A286	PCLO	2	0	0	0	0	0	-0.332	-0.4166	1	0.843273	0.665952	Isoform 5 of Protein piccolo OS=Homo sapiens GN=PCLO	sp|Q9Y6V0-5|PCLO_HUMAN	561 kDa	0
A287	LMNB2	19	8	16	12	12	7	-0.331	-1.3872	1	0.916679	0.4326	Lamin B2, isoform CRA_a OS=Homo sapiens GN=LMNB2 PE=3 SV=1	J9JID7_HUMAN	70 kDa	0.587928
A288	FBL	7	0	19	3	0	7	-0.919	-2.4208	0.617457	0.907201	0.188908	rRNA 2'-O-methyltransferase fibrillarin OS=Homo sapiens GN=FBL PE=1 SV=2	FBRL_HUMAN	34 kDa	0.465193
A289	RAP1B	4	0	23	9	4	14	-0.016	-0.0615	1	0.788613	0.732515	Ras-related protein Rap-1b OS=Homo sapiens GN=RAP1B PE=1 SV=1	sp|P61224|RAP1B_HUMAN (+1)	21 kDa	1.2547
A290	CAPNS1	5	0	19	5	3	13	-0.188	-0.6398	1	0.869251	0.618456	Calpain small subunit 1 OS=Homo sapiens GN=CAPNS1 PE=1 SV=1	CPNS1_HUMAN	28 kDa	1.10751
A291	RPL29	11	0	26	6	4	0	-1.308	-3.6495	0.177902	0.856537	0.03889	60S ribosomal protein L29 OS=Homo sapiens GN=RPL29 PE=1 SV=2	RL29_HUMAN	18 kDa	0.327892
A292	RPS26	18	0	25	0	0	0	-2.803	-4.7458	0.031787	0.819778	0.005132	40S ribosomal protein S26 OS=Homo sapiens GN=RPS26 PE=1 SV=3	RS26_HUMAN	13 kDa	0
A293	FLG	2	0	0	3	0	0	0.273	0.3882	1	0.697351	0.796405	Filaggrin OS=Homo sapiens GN=FLG PE=1 SV=3	FILA_HUMAN	435 kDa	1.40248
A294	CLIP1	0	0	3	0	0	0	-0.521	-0.6892	1	0.874647	0.606358	CAP-Gly domain-containing linker protein 1 OS=Homo sapiens GN=CLIP1 PE=1 SV=2	sp|P30622|CLIP1_HUMAN	162 kDa	0
A295	SRRM2	5	0	8	0	0	0	-1.609	-2.3329	0.656609	0.910152	0.206744	Serine/arginine repetitive matrix protein 2 OS=Homo sapiens GN=SRRM2 PE=1 SV=2	sp|Q9UQ35|SRRM2_HUMAN	300 kDa	0
A296	EMILIN1	9	5	5	6	21	6	0.568	1.8737	0.800828	0.309481	0.860873	EMILIN-1 OS=Homo sapiens GN=EMILIN1 PE=1 SV=2	EMIL1_HUMAN	107 kDa	1.33742
A297	SERPINH1	7	2	13	16	5	20	0.62	2.3357	0.622192	0.2012	0.854378	Serpin H1 OS=Homo sapiens GN=SERPINH1 PE=1 SV=2	SERPH_HUMAN	46 kDa	1.78524
A298	RPL27A	13	0	24	0	0	0	-2.686	-4.2789	0.071257	0.833482	0.013134	60S ribosomal protein L27a OS=Homo sapiens GN=RPL27A PE=1 SV=2	RL27A_HUMAN	17 kDa	0
A299	EIF3S3	15	3	19	2	0	0	-2.318	-4.3084	0.067941	0.832507	0.012403	Eukaryotic translation initiation factor 3 subunit H OS=Homo sapiens GN=EIF3S3 PE=2 SV=1	B3KS98_HUMAN	42 kDa	0.0448429
A300	ARG1	3	0	28	6	0	19	-0.215	-0.839	1	0.887627	0.572439	Arginase-1 OS=Homo sapiens GN=ARG1 PE=1 SV=2	sp|P05089|ARGI1_HUMAN (+1)	35 kDa	1.01357
A301	ALDH1L1	15	2	11	0	0	0	-2.442	-3.5315	0.20681	0.861212	0.04636	Cytosolic 10-formyltetrahydrofolate dehydrogenase OS=Homo sapiens GN=ALDH1L1 PE=1 SV=2	sp|O75891|AL1L1_HUMAN	99 kDa	0
A302	ALDOA	9	2	6	21	6	5	0.645	2.0929	0.716955	0.255422	0.858527	Fructose-bisphosphate aldolase A OS=Homo sapiens GN=ALDOA PE=1 SV=2	ALDOA_HUMAN (+1)	39 kDa	1.59076
A303	XP32	0	0	7	0	0	7	0.007	0.0137	1	0.775009	0.744848	Skin-specific protein 32 OS=Homo sapiens GN=XP32 PE=1 SV=1	XP32_HUMAN	26 kDa	1.33726
A304	DDX3X	6	0	7	5	11	5	0.429	1.2271	1	0.482692	0.85465	ATP-dependent RNA helicase DDX3X OS=Homo sapiens GN=DDX3X PE=1 SV=3	sp|O00571|DDX3X_HUMAN	73 kDa	2.09219
A305	GLIPR2	0	0	0	18	10	24	2.909	4.894	0.020451	0.002284	0.802141	Golgi-associated plant pathogenesis-related protein 1 OS=Homo sapiens GN=GLIPR2 PE=1 SV=3	GAPR1_HUMAN	17 kDa	100
A306	SMARCA1	0	0	18	2	0	2	-1.423	-2.7624	0.469706	0.894286	0.130413	Probable global transcription activator SNF2L1 OS=Homo sapiens GN=SMARCA1 PE=1 SV=2	sp|P28370|SMCA1_HUMAN	123 kDa	0.268757
A307	YWHAZ	30	0	14	31	7	5	-0.055	-0.2438	1	0.81846	0.700247	14-3-3 protein zeta/delta OS=Homo sapiens GN=YWHAZ PE=1 SV=1	1433Z_HUMAN (+1)	28 kDa	1.04878
A308	ARHGEF2	3	0	18	5	0	4	-0.817	-2.0877	0.765251	0.916554	0.258507	Rho guanine nucleotide exchange factor 2 OS=Homo sapiens GN=ARHGEF2 PE=1 SV=4	sp|Q92974|ARHG2_HUMAN (+1)	112 kDa	0.501009
A309	MOGS	0	0	0	9	5	0	1.736	2.4951	0.560026	0.167843	0.850884	Mannosyl-oligosaccharide glucosidase OS=Homo sapiens GN=MOGS PE=1 SV=5	MOGS_HUMAN	92 kDa	100
A310	SRP68	6	3	49	0	0	0	-3.107	-4.8917	0.024115	0.815969	0.003701	Signal recognition particle subunit SRP68 OS=Homo sapiens GN=SRP68 PE=1 SV=2	sp|Q9UHB9|SRP68_HUMAN	71 kDa	0
A311	PFKP	3	0	21	6	6	7	-0.282	-0.9196	1	0.894054	0.552169	6-phosphofructokinase type C OS=Homo sapiens GN=PFKP PE=1 SV=2	sp|Q01813|K6PP_HUMAN	86 kDa	1.02828
A312	JUP	0	0	29	17	3	23	0.334	1.4406	0.956103	0.424501	0.859431	Junction plakoglobin OS=Homo sapiens GN=JUP PE=1 SV=3	PLAK_HUMAN	82 kDa	1.85515
A313	EIF3I	11	5	34	2	0	5	-1.866	-4.7242	0.033082	0.820373	0.005384	Eukaryotic translation initiation factor 3 subunit I OS=Homo sapiens GN=EIF3I PE=1 SV=1	EIF3I_HUMAN	37 kDa	0.133005
A314	KPNB1	9	4	20	9	2	0	-1.047	-3.0953	0.340915	0.880088	0.086334	Importin subunit beta-1 OS=Homo sapiens GN=KPNB1 PE=1 SV=2	IMB1_HUMAN	97 kDa	0.277525
A315	AGRN	3	0	12	0	0	0	-1.819	-2.6013	0.538091	0.900615	0.156025	Isoform 2 of Agrin OS=Homo sapiens GN=AGRN	sp|O00468-2|AGRIN_HUMAN	206 kDa	0
A316	CLIC1	9	5	10	14	7	8	0.177	0.6354	1	0.638338	0.821314	Chloride intracellular channel protein 1 OS=Homo sapiens GN=CLIC1 PE=1 SV=4	CLIC1_HUMAN	27 kDa	0.912557
A317	ARF3	11	0	19	5	4	13	-0.368	-1.2868	1	0.913714	0.458083	ADP-ribosylation factor 3 OS=Homo sapiens GN=ARF3 PE=1 SV=2	ARF3_HUMAN	21 kDa	0.914132
A318	ANXA1	6	0	5	13	17	14	1.319	3.8879	0.130754	0.02034	0.818773	Annexin A1 OS=Homo sapiens GN=ANXA1 PE=1 SV=2	ANXA1_HUMAN	39 kDa	4.95506
A319	RPS24	14	0	12	3	0	5	-1.129	-3.0001	0.375673	0.884358	0.098034	Isoform 4 of 40S ribosomal protein S24 OS=Homo sapiens GN=RPS24	sp|P62847-4|RS24_HUMAN	32 kDa	0.352229
A320	USP9X	5	0	14	0	0	0	-2.055	-2.8977	0.415006	0.88858	0.110835	Probable ubiquitin carboxyl-terminal hydrolase FAF-X OS=Homo sapiens GN=USP9X PE=1 SV=3	sp|Q93008|USP9X_HUMAN (+1)	292 kDa	0
A321	TUBB6	330	96	333	37	0	0	-2.985	-18.3872	0	0.76176	0	Tubulin beta-6 chain OS=Homo sapiens GN=TUBB6 PE=1 SV=1	TBB6_HUMAN	50 kDa	0.0365428
A322	LASP1	3	4	0	17	13	4	1.432	3.4276	0.238959	0.046191	0.828648	LIM and SH3 domain protein 1 OS=Homo sapiens GN=LASP1 PE=1 SV=2	sp|Q14847|LASP1_HUMAN	30 kDa	2.27305
A323	MYH10	0	0	63	63	0	0	-0.007	-0.037	1	0.783252	0.737528	Isoform 4 of Myosin-10 OS=Homo sapiens GN=MYH10	sp|P35580-4|MYH10_HUMAN	233 kDa	1.08155
A324	GRIN3A	0	0	0	2	0	0	0.287	0.3327	1	0.709131	0.790202	Glutamate receptor ionotropic, NMDA 3A OS=Homo sapiens GN=GRIN3A PE=1 SV=2	NMD3A_HUMAN	125 kDa	100
A325	IGFBP5	0	0	0	6	8	24	2.714	4.3376	0.062753	0.00823	0.810641	Insulin-like growth factor-binding protein 5 OS=Homo sapiens GN=IGFBP5 PE=1 SV=1	IBP5_HUMAN	31 kDa	100
A326	KRT73	105	45	0	77	68	0	-0.028	-0.2456	1	0.81846	0.700247	Keratin, type II cytoskeletal 73 OS=Homo sapiens GN=KRT73 PE=1 SV=1	sp|Q86Y46|K2C73_HUMAN	59 kDa	0.629912
A327	EEF1G	6	3	15	11	0	0	-0.617	-1.7227	0.917675	0.920771	0.347276	Elongation factor 1-gamma OS=Homo sapiens GN=EEF1G PE=2 SV=1	B4DTG2_HUMAN	56 kDa	0.351708
A328	IARS	0	0	13	9	2	0	-0.254	-0.6726	1	0.872377	0.61157	Isoleucine--tRNA ligase, cytoplasmic OS=Homo sapiens GN=IARS PE=1 SV=2	SYIC_HUMAN	145 kDa	0.98754
A329	SLIRP	0	0	0	2	3	6	1.413	2.1855	0.68093	0.232626	0.857005	SRA stem-loop-interacting RNA-binding protein, mitochondrial (Fragment) OS=Homo sapiens GN=SLIRP PE=4 SV=1	H0YJ40_HUMAN	11 kDa	100
A330	SF3B1	15	0	15	2	0	0	-2.169	-3.8796	0.130166	0.847324	0.026526	Splicing factor 3B subunit 1 OS=Homo sapiens GN=SF3B1 PE=1 SV=3	sp|O75533|SF3B1_HUMAN	146 kDa	0.0668629
A331	TAGLN2	7	2	5	17	9	7	0.858	2.6567	0.497948	0.139282	0.84724	Transgelin-2 OS=Homo sapiens GN=TAGLN2 PE=1 SV=3	TAGL2_HUMAN	22 kDa	1.98443
A332	RPL21	2	0	16	0	4	0	-1.197	-2.5407	0.564499	0.902899	0.166564	60S ribosomal protein L21 OS=Homo sapiens GN=RPL21 PE=1 SV=2	RL21_HUMAN	19 kDa	0.338988
A333	KRT13	112	83	0	0	0	103	-0.612	-5.0868	0.016362	0.811587	0.002419	Keratin, type I cytoskeletal 13 OS=Homo sapiens GN=KRT13 PE=1 SV=4	sp|P13646|K1C13_HUMAN	50 kDa	0.300471
A334	RPL35	6	0	21	0	9	0	-0.952	-2.7158	0.489168	0.896137	0.137427	60S ribosomal protein L35 OS=Homo sapiens GN=RPL35 PE=1 SV=2	RL35_HUMAN	15 kDa	0.499924
A335	XRCC6	0	0	9	0	0	0	-1.34	-1.9439	0.827187	0.919109	0.291775	X-ray repair cross-complementing protein 6 OS=Homo sapiens GN=XRCC6 PE=1 SV=2	XRCC6_HUMAN	70 kDa	0
A336	CAPN1	5	0	11	8	2	16	0.447	1.4612	0.949137	0.418281	0.859762	Calpain-1 catalytic subunit OS=Homo sapiens GN=CAPN1 PE=1 SV=1	CAN1_HUMAN	82 kDa	1.97528
A337	RUVBL2	12	2	30	4	0	0	-2.051	-4.2636	0.073027	0.833975	0.013514	RuvB-like 2 OS=Homo sapiens GN=RUVBL2 PE=1 SV=3	RUVB2_HUMAN	51 kDa	0.0835093
A338	SND1	6	0	17	14	0	0	-0.406	-1.2252	1	0.911446	0.473721	Staphylococcal nuclease domain-containing protein 1 OS=Homo sapiens GN=SND1 PE=1 SV=1	SND1_HUMAN	102 kDa	0.632473
A339	NT5E	4	3	8	7	8	3	0.216	0.6204	1	0.642064	0.820003	5'-nucleotidase OS=Homo sapiens GN=NT5E PE=1 SV=1	sp|P21589|5NTD_HUMAN	63 kDa	0.979018
A340	TUBB1	244	79	228	0	0	7	-4.155	-12.2532	0	0.763598	0	Tubulin beta-1 chain OS=Homo sapiens GN=TUBB1 PE=1 SV=1	TBB1_HUMAN	50 kDa	0.0113706
A341	SPTBN2	7	0	0	10	0	0	0.305	0.7	1	0.623264	0.82631	Spectrin beta chain, non-erythrocytic 2 OS=Homo sapiens GN=SPTBN2 PE=1 SV=3	sp|O15020|SPTN2_HUMAN	271 kDa	1.3357
A342	S100A9	5	0	0	0	0	0	-0.995	-1.2858	1	0.913713	0.458084	Protein S100-A9 OS=Homo sapiens GN=S100A9 PE=1 SV=1	S10A9_HUMAN	13 kDa	0
A343	FNDC1	11	0	0	0	7	0	-0.338	-0.7642	1	0.881778	0.588694	Fibronectin type III domain-containing protein 1 OS=Homo sapiens GN=FNDC1 PE=1 SV=4	sp|Q4ZHG4|FNDC1_HUMAN	206 kDa	0.853807
A344	CCT3	6	0	19	0	0	0	-2.303	-3.621	0.184601	0.857771	0.040779	T-complex protein 1 subunit gamma OS=Homo sapiens GN=CCT3 PE=1 SV=4	sp|P49368|TCPG_HUMAN	61 kDa	0
A345	SERPINE2	6	0	4	3	2	14	0.536	1.3917	0.972441	0.436951	0.858669	Isoform 2 of Glia-derived nexin OS=Homo sapiens GN=SERPINE2	sp|P07093-2|GDN_HUMAN (+1)	44 kDa	2.29151
A346	HNRNPUL2	7	0	15	4	3	5	-0.689	-2.0556	0.779239	0.917327	0.267089	Heterogeneous nuclear ribonucleoprotein U-like protein 2 OS=Homo sapiens GN=HNRNPUL2 PE=1 SV=1	HNRL2_HUMAN	85 kDa	0.678372
A347	LDHB	10	0	23	8	5	0	-0.912	-2.8444	0.436209	0.890823	0.118191	L-lactate dehydrogenase B chain OS=Homo sapiens GN=LDHB PE=1 SV=2	LDHB_HUMAN	37 kDa	0.474795
A348	PARVA	0	0	2	11	13	8	2.169	3.7519	0.158566	0.026233	0.821533	Alpha-parvin OS=Homo sapiens GN=PARVA PE=1 SV=1	sp|Q9NVD7|PARVA_HUMAN	42 kDa	21.3857
A349	ITGB5	17	4	5	2	4	0	-1.346	-2.8504	0.433799	0.890824	0.118187	Integrin beta-5 OS=Homo sapiens GN=ITGB5 PE=1 SV=1	ITB5_HUMAN	88 kDa	0.206629
A350	RPS15	13	0	13	11	0	3	-0.605	-1.8675	0.859192	0.920083	0.311749	40S ribosomal protein S15 OS=Homo sapiens GN=RPS15 PE=3 SV=1	K7ELC2_HUMAN	18 kDa	0.567407
A351	YWHAQ	24	6	13	24	9	5	-0.126	-0.562	1	0.860956	0.635331	14-3-3 protein theta OS=Homo sapiens GN=YWHAQ PE=1 SV=1	1433T_HUMAN	28 kDa	0.722278
A352	HMCN1	3	0	0	3	3	0	0.352	0.569	1	0.654964	0.815216	Hemicentin-1 OS=Homo sapiens GN=HMCN1 PE=1 SV=2	sp|Q96RW7|HMCN1_HUMAN	613 kDa	2.27668
A353	SNRPB	4	0	26	0	2	6	-1.29	-3.361	0.25413	0.868591	0.059966	Isoform SM-B1 of Small nuclear ribonucleoprotein-associated proteins B and B' OS=Homo sapiens GN=SNRPB	sp|P14678-3|RSMB_HUMAN	30 kDa	0.363326
A354	ATP1A4	0	0	0	3	0	0	0.572	0.7226	1	0.617542	0.828083	Sodium/potassium-transporting ATPase subunit alpha-4 OS=Homo sapiens GN=ATP1A4 PE=1 SV=3	sp|Q13733|AT1A4_HUMAN	114 kDa	100
A355	PDLIM7	4	3	0	18	0	5	1.144	2.7451	0.464687	0.124435	0.845071	PDZ and LIM domain protein 7 OS=Homo sapiens GN=PDLIM7 PE=1 SV=1	sp|Q9NR12|PDLI7_HUMAN	50 kDa	1.58385
A356	SFPQ	0	0	0	11	10	9	2.486	3.7162	0.166447	0.028104	0.822323	Splicing factor, proline- and glutamine-rich OS=Homo sapiens GN=SFPQ PE=1 SV=2	sp|P23246|SFPQ_HUMAN	76 kDa	100
A357	EIF3M	12	2	20	0	0	0	-2.567	-3.7168	0.162786	0.853796	0.034897	Eukaryotic translation initiation factor 3 subunit M OS=Homo sapiens GN=EIF3M PE=1 SV=1	EIF3M_HUMAN	43 kDa	0
A358	COPB1	6	0	19	0	0	0	-2.302	-3.5912	0.191797	0.859014	0.042741	Coatomer subunit beta OS=Homo sapiens GN=COPB1 PE=1 SV=3	COPB_HUMAN	107 kDa	0
A359	MPG	0	0	0	0	5	4	1.328	1.8547	0.80797	0.313347	0.860972	DNA-3-methyladenine glycosylase OS=Homo sapiens GN=MPG PE=1 SV=3	sp|P29372|3MG_HUMAN	33 kDa	100
A360	CSRP1	7	0	0	18	9	0	1.121	2.8474	0.427029	0.109581	0.84268	Cysteine and glycine-rich protein 1 OS=Homo sapiens GN=CSRP1 PE=1 SV=3	CSRP1_HUMAN	21 kDa	4.12929
A361	SULF1	5	0	11	5	4	6	-0.139	-0.3786	1	0.838197	0.673675	Extracellular sulfatase Sulf-1 OS=Homo sapiens GN=SULF1 PE=1 SV=1	SULF1_HUMAN	101 kDa	1.17014
A362	TGM3	0	0	7	7	0	4	0.326	0.6877	1	0.627059	0.825096	Protein-glutamine gamma-glutamyltransferase E OS=Homo sapiens GN=TGM3 PE=1 SV=4	TGM3_HUMAN	77 kDa	1.8457
A363	ANXA5	4	0	3	5	0	0	-0.188	-0.3572	1	0.835066	0.678239	Annexin A5 OS=Homo sapiens GN=ANXA5 PE=1 SV=2	ANXA5_HUMAN	36 kDa	0.709027
A364	AP2M1	6	0	7	5	0	0	-0.722	-1.5163	0.995107	0.91929	0.399331	AP-2 complex subunit mu OS=Homo sapiens GN=AP2M1 PE=2 SV=1	E9PFW3_HUMAN	52 kDa	0.387917
A365	PSMD11	10	0	10	3	0	0	-1.507	-2.742	0.47819	0.895216	0.133886	26S proteasome non-ATPase regulatory subunit 11 OS=Homo sapiens GN=PSMD11 PE=1 SV=3	sp|O00231|PSD11_HUMAN (+1)	47 kDa	0.150442
A366	NHP2L1	15	3	12	6	0	5	-0.954	-2.6249	0.527894	0.899739	0.152183	NHP2-like protein 1 OS=Homo sapiens GN=NHP2L1 PE=2 SV=1	B1AHD1_HUMAN	15 kDa	0.319506
A367	RHOA	5	0	7	8	3	17	0.782	2.2648	0.649938	0.215799	0.855676	Transforming protein RhoA OS=Homo sapiens GN=RHOA PE=1 SV=1	RHOA_HUMAN	22 kDa	2.81934
A368	EIF4A3	8	4	4	5	0	4	-0.487	-1.2047	1	0.910506	0.479565	Eukaryotic initiation factor 4A-III OS=Homo sapiens GN=EIF4A3 PE=1 SV=4	IF4A3_HUMAN	47 kDa	0.369622
A369	CRYAB	13	0	12	6	5	7	-0.369	-1.1987	1	0.910181	0.481511	Alpha-crystallin B chain OS=Homo sapiens GN=CRYAB PE=1 SV=2	CRYAB_HUMAN	20 kDa	0.873229
A370	MYOF	6	0	0	4	0	0	-0.29	-0.5469	1	0.859214	0.638645	Isoform 3 of Myoferlin OS=Homo sapiens GN=MYOF	sp|Q9NZM1-3|MYOF_HUMAN	233 kDa	0.623325
A371	P4HB	8	0	4	0	3	10	0.079	0.2034	1	0.738114	0.772739	Protein disulfide-isomerase OS=Homo sapiens GN=P4HB PE=1 SV=3	PDIA1_HUMAN	57 kDa	1.36024
A372	RPS10	0	0	0	7	3	4	1.669	2.333	0.623248	0.201199	0.854378	40S ribosomal protein S10 OS=Homo sapiens GN=RPS10 PE=1 SV=1	RS10_HUMAN	19 kDa	100
A373	MICAL3	2	0	0	0	0	0	-0.335	-0.4242	1	0.844267	0.66439	Protein-methionine sulfoxide oxidase MICAL3 OS=Homo sapiens GN=MICAL3 PE=1 SV=2	sp|Q7RTP6|MICA3_HUMAN	224 kDa	0
A374	LAMB1	3	0	5	3	0	2	-0.444	-0.821	1	0.886372	0.576078	Laminin subunit beta-1 OS=Homo sapiens GN=LAMB1 PE=2 SV=1	G3XAI2_HUMAN	200 kDa	0.698818
A375	EPRS	0	0	23	6	0	0	-1.156	-2.8754	0.423819	0.889545	0.113947	Bifunctional glutamate/proline--tRNA ligase OS=Homo sapiens GN=EPRS PE=1 SV=5	SYEP_HUMAN	171 kDa	0.282144
A376	NOTCH3	0	0	0	3	0	0	0.617	0.7945	1	0.598212	0.833605	Neurogenic locus notch homolog protein 3 OS=Homo sapiens GN=NOTCH3 PE=1 SV=2	NOTC3_HUMAN	244 kDa	100
A377	UCHL1	2	0	0	6	0	0	0.79	1.2011	1	0.490991	0.853696	Ubiquitin carboxyl-terminal hydrolase isozyme L1 OS=Homo sapiens GN=UCHL1 PE=1 SV=2	UCHL1_HUMAN	25 kDa	2.80496
A378	SET	13	4	21	0	0	0	-2.731	-4.0969	0.094689	0.839605	0.018342	Isoform 2 of Protein SET OS=Homo sapiens GN=SET	sp|Q01105-2|SET_HUMAN	32 kDa	0
A379	SEPT9	4	3	0	11	9	5	1.146	2.8309	0.433035	0.111784	0.84305	Isoform 7 of Septin-9 OS=Homo sapiens GN=SEPT9	sp|Q9UHD8-7|SEPT9_HUMAN	64 kDa	1.97125
A380	HNRNPK	5	0	9	2	0	18	0.319	0.9169	1	0.566574	0.841236	Heterogeneous nuclear ribonucleoprotein K OS=Homo sapiens GN=HNRNPK PE=1 SV=1	sp|P61978|HNRPK_HUMAN	51 kDa	1.7745
A381	RRBP1	7	0	14	3	0	2	-1.377	-2.9809	0.3829	0.885011	0.099934	Ribosome-binding protein 1 OS=Homo sapiens GN=RRBP1 PE=1 SV=4	sp|Q9P2E9|RRBP1_HUMAN (+1)	152 kDa	0.267869
A382	KRT78	0	0	26	84	0	20	1.326	6.8879	8.2e-05	7e-06	0.781558	Keratin, type II cytoskeletal 78 OS=Homo sapiens GN=KRT78 PE=2 SV=2	sp|Q8N1N4|K2C78_HUMAN	57 kDa	4.52291
A383	AFP	3	0	3	6	0	0	0.137	0.2402	1	0.730259	0.777809	Alpha-fetoprotein OS=Homo sapiens GN=AFP PE=1 SV=1	FETA_HUMAN	69 kDa	1.00294
A384	FAT1	5	0	0	0	0	0	-0.987	-1.4511	1	0.918082	0.41692	Protocadherin Fat 1 OS=Homo sapiens GN=FAT1 PE=1 SV=2	FAT1_HUMAN	506 kDa	0
A385	EPB41L2	0	0	2	0	0	0	-0.3	-0.3773	1	0.837161	0.675201	Band 4.1-like protein 2 OS=Homo sapiens GN=EPB41L2 PE=1 SV=1	sp|O43491|E41L2_HUMAN	113 kDa	0
A386	CAT	0	0	19	0	0	15	-0.234	-0.7016	1	0.875391	0.60461	Catalase OS=Homo sapiens GN=CAT PE=1 SV=3	CATA_HUMAN	60 kDa	1.05573
A387	SNRPD3	11	0	10	6	4	0	-0.702	-1.9247	0.835296	0.919413	0.297171	Small nuclear ribonucleoprotein Sm D3 OS=Homo sapiens GN=SNRPD3 PE=1 SV=1	SMD3_HUMAN	14 kDa	0.558757
A388	G3BP2	0	0	4	0	0	10	0.726	1.345	0.987774	0.451513	0.857603	Ras GTPase-activating protein-binding protein 2 OS=Homo sapiens GN=G3BP2 PE=1 SV=2	sp|Q9UN86|G3BP2_HUMAN	54 kDa	3.34315
A389	CAPN2	6	0	13	0	0	15	-0.155	-0.4763	1	0.850084	0.654899	Calpain-2 catalytic subunit OS=Homo sapiens GN=CAPN2 PE=1 SV=6	sp|P17655|CAN2_HUMAN	80 kDa	1.00594
A390	ERC1	0	0	0	0	0	3	0.548	0.7051	1	0.621359	0.826908	ELKS/Rab6-interacting/CAST family member 1 OS=Homo sapiens GN=ERC1 PE=2 SV=1	G8JLD3_HUMAN	125 kDa	100
A391	KRT85	0	8	9	52	0	16	1.392	5.2573	0.008742	0.000915	0.797407	Keratin, type II cuticular Hb5 OS=Homo sapiens GN=KRT85 PE=1 SV=1	KRT85_HUMAN	56 kDa	1.90772
A392	COL5A2	0	0	11	0	0	15	0.241	0.6588	1	0.632717	0.823234	Collagen alpha-2(V) chain OS=Homo sapiens GN=COL5A2 PE=1 SV=3	CO5A2_HUMAN	145 kDa	1.82354
A393	PCBP2	3	0	18	6	5	0	-0.637	-1.8777	0.854961	0.919934	0.308085	Poly(rC)-binding protein 2 (Fragment) OS=Homo sapiens GN=PCBP2 PE=4 SV=1	H3BRU6_HUMAN	32 kDa	0.663681
A394	GCN1L1	2	0	9	4	0	0	-0.712	-1.3851	1	0.916679	0.432602	Translational activator GCN1 OS=Homo sapiens GN=GCN1L1 PE=1 SV=6	GCN1L_HUMAN	293 kDa	0.382393
A395	KIAA0196	5	0	33	0	0	0	-2.726	-3.9504	0.11764	0.844777	0.023616	WASH complex subunit strumpellin OS=Homo sapiens GN=KIAA0196 PE=1 SV=1	STRUM_HUMAN	134 kDa	0
A396	UBE2O	0	0	30	0	0	0	-2.485	-3.8843	0.129304	0.847323	0.026524	Ubiquitin-conjugating enzyme E2 O OS=Homo sapiens GN=UBE2O PE=1 SV=3	UBE2O_HUMAN	141 kDa	0
A397	FAU	0	0	0	0	11	0	1.544	2.1195	0.706631	0.248303	0.858086	40S ribosomal protein S30 OS=Homo sapiens GN=FAU PE=1 SV=1	RS30_HUMAN	7 kDa	100
A398	CCT7	7	2	18	0	0	0	-2.281	-3.576	0.195544	0.85964	0.04375	T-complex protein 1 subunit eta OS=Homo sapiens GN=CCT7 PE=1 SV=2	sp|Q99832|TCPH_HUMAN	59 kDa	0
A399	BMP1	0	0	9	2	13	14	1.005	2.6222	0.511081	0.145789	0.848128	Bone morphogenetic protein 1 OS=Homo sapiens GN=BMP1 PE=1 SV=2	sp|P13497|BMP1_HUMAN	111 kDa	4.56233
A400	IPO7	9	0	21	0	0	0	-2.519	-3.825	0.1405	0.849637	0.029352	Importin-7 OS=Homo sapiens GN=IPO7 PE=1 SV=1	IPO7_HUMAN	120 kDa	0
A401	HNRNPUL1	10	0	16	0	0	0	-2.419	-3.5248	0.208545	0.861528	0.046895	Heterogeneous nuclear ribonucleoprotein U-like protein 1 OS=Homo sapiens GN=HNRNPUL1 PE=1 SV=2	sp|Q9BUJ2|HNRL1_HUMAN (+1)	96 kDa	0
A402	EML1	0	0	4	0	0	0	-0.8	-1.0064	1	0.900189	0.529617	Echinoderm microtubule-associated protein-like 1 OS=Homo sapiens GN=EML1 PE=1 SV=3	sp|O00423|EMAL1_HUMAN (+2)	90 kDa	0
A403	EIF4A1	11	2	10	16	2	7	0.09	0.3116	1	0.714095	0.787444	Eukaryotic initiation factor 4A-I OS=Homo sapiens GN=EIF4A1 PE=1 SV=1	sp|P60842|IF4A1_HUMAN	46 kDa	0.97133
A404	HIST1H2BJ	80	13	67	86	0	0	-0.604	-4.7969	0.028895	0.818413	0.004583	Histone H2B type 1-J OS=Homo sapiens GN=HIST1H2BJ PE=1 SV=3	H2B1J_HUMAN	14 kDa	0.440725
A405	YWHAG	27	0	11	28	0	0	-0.288	-1.1722	1	0.909173	0.487347	14-3-3 protein gamma OS=Homo sapiens GN=YWHAG PE=1 SV=2	1433G_HUMAN	28 kDa	0.717067
A406	UACA	0	0	3	3	2	3	0.494	0.8241	1	0.590379	0.835649	Uveal autoantigen with coiled-coil domains and ankyrin repeats OS=Homo sapiens GN=UACA PE=2 SV=1	G3XAG2_HUMAN (+1)	162 kDa	3.45349
A407	RPL19	5	0	25	0	3	0	-1.881	-3.5871	0.192803	0.859015	0.042743	60S ribosomal protein L19 OS=Homo sapiens GN=RPL19 PE=1 SV=1	RL19_HUMAN (+2)	23 kDa	0.15125
A408	PRKAR2A	9	0	18	4	0	0	-1.592	-3.4184	0.237461	0.866	0.054922	cAMP-dependent protein kinase type II-alpha regulatory subunit OS=Homo sapiens GN=PRKAR2A PE=1 SV=2	KAP2_HUMAN	46 kDa	0.152273
A409	CCT5	3	0	10	0	0	0	-1.706	-2.4068	0.623682	0.907711	0.191816	T-complex protein 1 subunit epsilon OS=Homo sapiens GN=CCT5 PE=1 SV=1	TCPE_HUMAN	60 kDa	0
A410	IGHG2	0	0	22	0	0	10	-0.723	-1.9171	0.838494	0.919508	0.29898	Ig gamma-2 chain C region OS=Homo sapiens GN=IGHG2 PE=1 SV=2	IGHG2_HUMAN	36 kDa	0.607845
A411	NRD1	8	0	23	0	0	0	-2.476	-3.8485	0.135979	0.848475	0.027911	Nardilysin OS=Homo sapiens GN=NRD1 PE=2 SV=1	B1AKJ5_HUMAN (+1)	139 kDa	0
A412	SPARCL1	7	0	16	0	0	0	-2.246	-3.5652	0.198237	0.859953	0.044263	SPARC-like protein 1 OS=Homo sapiens GN=SPARCL1 PE=1 SV=2	SPRL1_HUMAN	75 kDa	0
A413	SSRP1	2	0	16	0	0	0	-2.067	-3.0475	0.35814	0.882062	0.091604	FACT complex subunit SSRP1 OS=Homo sapiens GN=SSRP1 PE=1 SV=1	SSRP1_HUMAN	81 kDa	0
A414	DPYSL2	3	2	6	12	5	0	0.503	1.2739	1	0.47023	0.855946	Dihydropyrimidinase-related protein 2 OS=Homo sapiens GN=DPYSL2 PE=1 SV=1	sp|Q16555|DPYL2_HUMAN	62 kDa	1.19227
A415	PRSS23	0	0	0	4	5	14	2.093	3.4153	0.24239	0.047355	0.828996	Serine protease 23 OS=Homo sapiens GN=PRSS23 PE=1 SV=1	PRS23_HUMAN	43 kDa	100
A416	LAMC1	11	0	12	0	0	2	-1.912	-3.502	0.214525	0.862479	0.048532	Laminin subunit gamma-1 OS=Homo sapiens GN=LAMC1 PE=1 SV=3	LAMC1_HUMAN	178 kDa	0.108174
A417	PLS3	7	0	0	12	11	3	1.1	2.7432	0.465395	0.125636	0.845253	Plastin-3 OS=Homo sapiens GN=PLS3 PE=1 SV=4	PLST_HUMAN	71 kDa	4.20666
A418	RPS12	9	2	28	0	0	0	-2.743	-4.3331	0.065262	0.831545	0.011709	40S ribosomal protein S12 OS=Homo sapiens GN=RPS12 PE=1 SV=3	RS12_HUMAN	15 kDa	0
A419	RANGAP1	6	0	24	0	0	0	-2.453	-3.8884	0.128556	0.847038	0.026188	Ran GTPase-activating protein 1 OS=Homo sapiens GN=RANGAP1 PE=1 SV=1	RAGP1_HUMAN	64 kDa	0
A420	CNN2	4	3	2	19	5	2	1.077	2.7022	0.480753	0.131725	0.846161	Calponin-2 OS=Homo sapiens GN=CNN2 PE=1 SV=4	sp|Q99439|CNN2_HUMAN (+2)	34 kDa	1.67363
A421	SFRS3	6	0	3	3	0	6	-0.037	-0.0767	1	0.791253	0.729969	Serine/arginine-rich-splicing factor 3 OS=Homo sapiens GN=SFRS3 PE=2 SV=1	B4E241_HUMAN	14 kDa	1.13356
A422	EIF5B	3	0	19	0	0	0	-2.159	-3.3597	0.254516	0.868591	0.059966	Eukaryotic translation initiation factor 5B OS=Homo sapiens GN=EIF5B PE=1 SV=4	IF2P_HUMAN	139 kDa	0
A423	CSE1L	0	0	11	5	0	0	-0.625	-1.2926	1	0.913715	0.458079	Isoform 3 of Exportin-2 OS=Homo sapiens GN=CSE1L	sp|P55060-3|XPO2_HUMAN	108 kDa	0.491615
A424	EIF3D	4	3	24	0	0	0	-2.487	-3.7139	0.163417	0.853796	0.034898	Eukaryotic translation initiation factor 3 subunit D OS=Homo sapiens GN=EIF3D PE=2 SV=1	B4DVY1_HUMAN (+1)	58 kDa	0
A425	EHD2	5	0	5	2	5	5	0.075	0.1747	1	0.742751	0.769616	EH domain-containing protein 2 OS=Homo sapiens GN=EHD2 PE=1 SV=2	EHD2_HUMAN	61 kDa	1.54023
A426	H1FX	0	0	0	6	0	0	1.195	1.6052	0.899154	0.379186	0.861138	Histone H1x OS=Homo sapiens GN=H1FX PE=1 SV=1	H1X_HUMAN	22 kDa	100
A427	SRP19	19	3	6	3	0	0	-1.828	-3.6159	0.185818	0.857771	0.040781	Signal recognition particle 19 kDa protein OS=Homo sapiens GN=SRP19 PE=1 SV=3	sp|P09132|SRP19_HUMAN	16 kDa	0.0813923
A428	DNMT1	0	0	0	2	0	0	0.336	0.3939	1	0.695644	0.797264	Isoform 2 of DNA (cytosine-5)-methyltransferase 1 OS=Homo sapiens GN=DNMT1	sp|P26358-2|DNMT1_HUMAN	185 kDa	100
A429	MFGE8	3	0	0	7	16	8	1.886	3.7851	0.151453	0.024814	0.820908	Lactadherin OS=Homo sapiens GN=MFGE8 PE=1 SV=2	sp|Q08431|MFGM_HUMAN	43 kDa	12.4201
A430	SRSF1	12	2	15	0	0	0	-2.443	-3.6569	0.176191	0.85623	0.038429	Serine/arginine-rich splicing factor 1 OS=Homo sapiens GN=SRSF1 PE=1 SV=2	sp|Q07955|SRSF1_HUMAN (+1)	28 kDa	0
A431	USP24	0	0	0	4	0	0	0.817	1.071	1	0.526038	0.84882	Ubiquitin carboxyl-terminal hydrolase 24 OS=Homo sapiens GN=USP24 PE=1 SV=3	UBP24_HUMAN	294 kDa	100
A432	GNB2L1	4	2	11	9	4	6	0.121	0.3337	1	0.709131	0.790202	Guanine nucleotide-binding protein subunit beta-2-like 1 OS=Homo sapiens GN=GNB2L1 PE=1 SV=3	GBLP_HUMAN	35 kDa	1.0176
A433	BZW1	7	0	7	4	0	3	-0.651	-1.3945	1	0.916871	0.430639	Isoform 3 of Basic leucine zipper and W2 domain-containing protein 1 OS=Homo sapiens GN=BZW1	sp|Q7L1Q6-3|BZW1_HUMAN	51 kDa	0.552284
A434	CHTOP	0	0	0	7	4	5	1.805	2.7184	0.474669	0.129267	0.845799	Chromatin target of PRMT1 protein OS=Homo sapiens GN=CHTOP PE=1 SV=2	sp|Q9Y3Y2|CHTOP_HUMAN (+1)	26 kDa	100
A435	SUPT16H	0	0	20	0	0	0	-2.164	-3.3828	0.24771	0.867617	0.058033	FACT complex subunit SPT16 OS=Homo sapiens GN=SUPT16H PE=1 SV=1	SP16H_HUMAN	120 kDa	0
A436	NRP1	20	4	15	0	0	0	-2.711	-4.4348	0.055117	0.828505	0.009674	Neuropilin-1 OS=Homo sapiens GN=NRP1 PE=2 SV=2	E9PEP6_HUMAN	101 kDa	0
A437	RPSA	3	2	12	2	2	5	-0.628	-1.5385	0.98715	0.91961	0.393486	40S ribosomal protein SA OS=Homo sapiens GN=RPSA PE=1 SV=4	RSSA_HUMAN (+2)	33 kDa	0.510954
A438	G3BP1	0	0	3	3	5	11	1.468	2.7763	0.453098	0.119729	0.844339	Ras GTPase-activating protein-binding protein 1 OS=Homo sapiens GN=G3BP1 PE=1 SV=1	G3BP1_HUMAN	52 kDa	8.57153
A439	GNAI3	4	2	0	4	0	0	-0.155	-0.2797	1	0.823044	0.694512	Guanine nucleotide-binding protein G(k) subunit alpha OS=Homo sapiens GN=GNAI3 PE=1 SV=3	GNAI3_HUMAN	41 kDa	0.344688
A440	NOP2	5	0	20	0	0	3	-1.773	-3.3163	0.26763	0.870547	0.063979	Isoform 2 of Putative ribosomal RNA methyltransferase NOP2 OS=Homo sapiens GN=NOP2	sp|P46087-2|NOP2_HUMAN	89 kDa	0.155593
A441	KRT4	57	30	0	0	0	0	-3.534	-5.6091	0.005207	0.801392	0.00068	Keratin, type II cytoskeletal 4 OS=Homo sapiens GN=KRT4 PE=1 SV=4	K2C4_HUMAN	57 kDa	0
A442	ADD3	2	0	0	5	0	9	1.313	2.4009	0.596702	0.187145	0.852999	Isoform 1 of Gamma-adducin OS=Homo sapiens GN=ADD3	sp|Q9UEY8-2|ADDG_HUMAN	76 kDa	7.53966
A443	RAB8A	9	0	12	5	0	2	-1.049	-2.4349	0.611195	0.906685	0.186025	Ras-related protein Rab-8A OS=Homo sapiens GN=RAB8A PE=1 SV=1	RAB8A_HUMAN	24 kDa	0.360642
A444	COPS4	16	4	8	4	0	0	-1.593	-3.2802	0.278863	0.872185	0.067479	COP9 signalosome complex subunit 4 OS=Homo sapiens GN=COPS4 PE=1 SV=1	sp|Q9BT78|CSN4_HUMAN	46 kDa	0.102139
A445	SART3	2	0	21	0	0	0	-2.238	-3.2932	0.274784	0.871529	0.066062	Squamous cell carcinoma antigen recognized by T-cells 3 OS=Homo sapiens GN=SART3 PE=1 SV=1	sp|Q15020|SART3_HUMAN	110 kDa	0
A446	SRP72	10	0	30	0	0	0	-2.764	-4.3323	0.065347	0.831545	0.011709	Signal recognition particle subunit SRP72 OS=Homo sapiens GN=SRP72 PE=1 SV=3	sp|O76094|SRP72_HUMAN	75 kDa	0
A447	SERPINB12	0	0	9	5	0	0	-0.469	-0.9851	1	0.89874	0.535293	Serpin B12 OS=Homo sapiens GN=SERPINB12 PE=1 SV=1	SPB12_HUMAN (+1)	46 kDa	0.600863
A448	GARS	3	0	5	6	2	4	0.287	0.6241	1	0.642067	0.820002	Glycine--tRNA ligase OS=Homo sapiens GN=GARS PE=1 SV=3	SYG_HUMAN	83 kDa	1.7641
A449	SEC31A	0	0	17	4	0	0	-1.17	-2.5164	0.575166	0.904011	0.171985	Protein transport protein Sec31A OS=Homo sapiens GN=SEC31A PE=1 SV=3	sp|O94979|SC31A_HUMAN (+4)	133 kDa	0.254483
A450	DNAJA2	5	5	14	0	0	0	-2.191	-3.4356	0.232612	0.865356	0.053712	DnaJ homolog subfamily A member 2 OS=Homo sapiens GN=DNAJA2 PE=1 SV=1	DNJA2_HUMAN	46 kDa	0
A451	DDX1	2	0	15	7	0	7	-0.16	-0.4368	1	0.845254	0.662821	ATP-dependent RNA helicase DDX1 OS=Homo sapiens GN=DDX1 PE=1 SV=2	DDX1_HUMAN	82 kDa	0.977947
A452	ACIN1	3	0	12	0	0	0	-1.808	-2.5485	0.561083	0.902618	0.165222	Isoform 4 of Apoptotic chromatin condensation inducer in the nucleus OS=Homo sapiens GN=ACIN1	sp|Q9UKV3-5|ACINU_HUMAN	151 kDa	0
A453	ZZEF1	3	0	12	0	0	0	-1.791	-2.5943	0.541126	0.900905	0.157318	Zinc finger ZZ-type and EF-hand domain-containing protein 1 OS=Homo sapiens GN=ZZEF1 PE=1 SV=6	sp|O43149|ZZEF1_HUMAN	331 kDa	0
A454	GSDMA	0	0	13	0	0	6	-0.667	-1.5263	0.991534	0.919403	0.39738	Gasdermin-A OS=Homo sapiens GN=GSDMA PE=2 SV=4	GSDMA_HUMAN	49 kDa	0.617197
A455	HAPLN1	12	0	7	2	0	2	-1.473	-2.8321	0.441168	0.891459	0.12035	Hyaluronan and proteoglycan link protein 1 OS=Homo sapiens GN=HAPLN1 PE=2 SV=2	HPLN1_HUMAN	40 kDa	0.231675
A456	ASS1	0	0	8	0	0	9	0.092	0.2051	1	0.736554	0.773767	Argininosuccinate synthase OS=Homo sapiens GN=ASS1 PE=1 SV=2	ASSY_HUMAN	47 kDa	1.50442
A457	HNRNPR	2	0	7	8	6	14	1.033	2.7868	0.449218	0.118575	0.844155	Heterogeneous nuclear ribonucleoprotein R OS=Homo sapiens GN=HNRNPR PE=1 SV=1	sp|O43390|HNRPR_HUMAN (+1)	71 kDa	3.93902
A458	FAM120A	3	0	15	3	0	2	-1.157	-2.4419	0.608088	0.906686	0.186018	Constitutive coactivator of PPAR-gamma-like protein 1 OS=Homo sapiens GN=FAM120A PE=1 SV=2	sp|Q9NZB2|F120A_HUMAN (+1)	122 kDa	0.320471
A459	MYBBP1A	3	0	7	0	0	0	-1.369	-2.0102	0.798874	0.918162	0.277556	Myb-binding protein 1A OS=Homo sapiens GN=MYBBP1A PE=1 SV=2	sp|Q9BQG0|MBB1A_HUMAN (+1)	149 kDa	0
A460	TOP2B	0	0	8	0	0	0	-1.289	-1.8526	0.865348	0.920149	0.313597	DNA topoisomerase 2-beta OS=Homo sapiens GN=TOP2B PE=1 SV=3	sp|Q02880|TOP2B_HUMAN (+1)	183 kDa	0
A461	ANXA6	3	0	4	6	3	0	0.237	0.4795	1	0.676529	0.80628	Annexin OS=Homo sapiens GN=ANXA6 PE=2 SV=3	A6NN80_HUMAN	75 kDa	1.49196
A462	DCTN2	3	0	8	4	0	0	-0.771	-1.5977	0.96548	0.920267	0.377962	Dynactin subunit 2 OS=Homo sapiens GN=DCTN2 PE=1 SV=4	sp|Q13561|DCTN2_HUMAN (+3)	44 kDa	0.377168
A463	MAP7D1	0	0	4	0	0	0	-0.808	-1.0818	1	0.904628	0.510528	Isoform 4 of MAP7 domain-containing protein 1 OS=Homo sapiens GN=MAP7D1	sp|Q3KQU3-4|MA7D1_HUMAN	89 kDa	0
A464	CKAP5	0	0	0	2	0	0	0.268	0.3348	1	0.709132	0.790202	Cytoskeleton-associated protein 5 OS=Homo sapiens GN=CKAP5 PE=1 SV=3	sp|Q14008|CKAP5_HUMAN	226 kDa	100
A465	CTNNA1	0	0	2	10	2	2	1.352	2.2056	0.673083	0.229217	0.856749	Catenin alpha-1 OS=Homo sapiens GN=CTNNA1 PE=1 SV=1	sp|P35221|CTNA1_HUMAN (+1)	100 kDa	8.29704
A466	KIAA1199	0	0	4	0	3	3	0.18	0.3056	1	0.715739	0.786511	Protein KIAA1199 OS=Homo sapiens GN=KIAA1199 PE=2 SV=2	sp|Q8WUJ3|K1199_HUMAN	153 kDa	2.16696
A467	COL5A1	2	0	0	0	0	0	-0.363	-0.4506	1	0.847207	0.659669	Collagen alpha-1(V) chain OS=Homo sapiens GN=COL5A1 PE=1 SV=3	CO5A1_HUMAN	184 kDa	0
A468	HSPA9	12	0	3	4	0	0	-1.074	-2.0469	0.783016	0.917473	0.268822	Stress-70 protein, mitochondrial OS=Homo sapiens GN=HSPA9 PE=1 SV=2	GRP75_HUMAN	74 kDa	0.256276
A469	S100A7	11	0	13	0	0	0	-2.243	-3.4271	0.234999	0.865678	0.054314	Protein S100-A7 OS=Homo sapiens GN=S100A7 PE=1 SV=4	S10A7_HUMAN	11 kDa	0
A470	PSMC5	6	2	13	3	0	0	-1.543	-3.0655	0.351598	0.881405	0.089819	26S protease regulatory subunit 8 OS=Homo sapiens GN=PSMC5 PE=1 SV=1	sp|P62195|PRS8_HUMAN	46 kDa	0.116444
A471	CTSD	0	0	16	0	0	0	-1.912	-2.8382	0.438706	0.891141	0.119267	Cathepsin D OS=Homo sapiens GN=CTSD PE=1 SV=1	CATD_HUMAN	45 kDa	0
A472	VASP	4	0	0	24	0	6	1.668	3.7819	0.15213	0.024813	0.820908	Vasodilator-stimulated phosphoprotein OS=Homo sapiens GN=VASP PE=1 SV=3	VASP_HUMAN	40 kDa	7.34399
A473	UPF1	0	0	21	2	0	0	-1.917	-3.4189	0.237319	0.866	0.054922	Isoform 2 of Regulator of nonsense transcripts 1 OS=Homo sapiens GN=UPF1	sp|Q92900-2|RENT1_HUMAN	123 kDa	0.103005
A474	EIF4G1	2	0	5	0	0	0	-1.134	-1.6199	0.957188	0.920442	0.372168	Eukaryotic translation initiation factor 4 gamma 1 OS=Homo sapiens GN=EIF4G1 PE=2 SV=1	G5E9S1_HUMAN	155 kDa	0
A475	RPLP2	23	3	8	0	0	0	-2.529	-3.8314	0.139257	0.849346	0.028985	60S acidic ribosomal protein P2 OS=Homo sapiens GN=RPLP2 PE=1 SV=1	RLA2_HUMAN	12 kDa	0
A476	MATR3	3	2	3	5	3	5	0.536	1.1668	1	0.499269	0.852672	Matrin-3 OS=Homo sapiens GN=MATR3 PE=2 SV=1	A8MXP9_HUMAN	100 kDa	1.16366
A477	HNRNPL	0	0	4	8	4	5	1.082	2.1289	0.702978	0.24654	0.857971	Heterogeneous nuclear ribonucleoprotein L OS=Homo sapiens GN=HNRNPL PE=1 SV=2	sp|P14866|HNRPL_HUMAN	64 kDa	5.3867
A478	PSMD1	3	0	7	0	0	0	-1.416	-2.1455	0.739877	0.915361	0.246692	26S proteasome non-ATPase regulatory subunit 1 OS=Homo sapiens GN=PSMD1 PE=1 SV=2	sp|Q99460|PSMD1_HUMAN (+1)	106 kDa	0
A479	TES	0	0	0	16	7	0	2.182	3.6588	0.179627	0.031324	0.823608	Isoform 2 of Testin OS=Homo sapiens GN=TES	sp|Q9UGI8-2|TES_HUMAN	47 kDa	100
A480	TPR	3	0	3	0	0	0	-0.916	-1.3223	1	0.914721	0.450244	Nucleoprotein TPR OS=Homo sapiens GN=TPR PE=1 SV=3	TPR_HUMAN	267 kDa	0
A481	DNAJA1	5	2	4	2	0	0	-1.093	-1.7435	0.909468	0.92075	0.341594	DnaJ homolog subfamily A member 1 OS=Homo sapiens GN=DNAJA1 PE=1 SV=2	DNJA1_HUMAN	45 kDa	0.122155
A482	PABPC4	14	0	53	0	0	0	-3.271	-5.3815	0.008743	0.805511	0.001201	Isoform 2 of Polyadenylate-binding protein 4 OS=Homo sapiens GN=PABPC4	sp|Q13310-2|PABP4_HUMAN (+1)	70 kDa	0
A483	COPE	5	2	10	0	0	0	-1.925	-2.8818	0.421281	0.889224	0.112904	Coatomer protein complex, subunit epsilon, isoform CRA_g OS=Homo sapiens GN=COPE PE=4 SV=1	M0QXB4_HUMAN	37 kDa	0
A484	FHAD1	0	0	0	4	0	0	0.768	1.0506	1	0.532176	0.847813	Forkhead-associated domain-containing protein 1 (Fragment) OS=Homo sapiens GN=FHAD1 PE=4 SV=1	H0Y5P0_HUMAN	81 kDa	100
A485	CEP152	0	0	0	2	0	0	0.345	0.4446	1	0.685299	0.80228	Centrosomal protein of 152 kDa OS=Homo sapiens GN=CEP152 PE=2 SV=2	E7ER66_HUMAN	196 kDa	100
A486	DDX21	2	0	14	0	2	3	-1.133	-2.2921	0.674804	0.911301	0.214445	Nucleolar RNA helicase 2 OS=Homo sapiens GN=DDX21 PE=1 SV=5	sp|Q9NR30|DDX21_HUMAN	87 kDa	0.436191
A487	TPM4	21	0	0	33	0	0	0.442	1.6198	0.893968	0.375108	0.861215	Tropomyosin alpha-4 chain OS=Homo sapiens GN=TPM4 PE=1 SV=3	sp|P67936|TPM4_HUMAN	29 kDa	1.46927
A488	KIF5B	0	0	4	10	0	2	0.821	1.6762	0.873746	0.360915	0.861388	Kinesin-1 heavy chain OS=Homo sapiens GN=KIF5B PE=1 SV=1	KINH_HUMAN	110 kDa	3.37251
A489	H2AFY	5	0	9	6	0	0	-0.671	-1.4483	1	0.918081	0.416921	Core histone macro-H2A.1 OS=Homo sapiens GN=H2AFY PE=1 SV=4	sp|O75367|H2AY_HUMAN (+1)	40 kDa	0.438949
A490	XIRP2	0	0	0	4	0	0	0.703	0.9486	1	0.558545	0.842922	Xin actin-binding repeat-containing protein 2 OS=Homo sapiens GN=XIRP2 PE=1 SV=2	sp|A4UGR9|XIRP2_HUMAN	382 kDa	100
A491	CIRBP	0	0	0	5	5	7	1.682	2.5892	0.52371	0.151125	0.84883	Cold-inducible RNA-binding protein OS=Homo sapiens GN=CIRBP PE=1 SV=1	CIRBP_HUMAN	19 kDa	100
A492	NT5C2	3	0	12	0	0	0	-1.804	-2.7157	0.48921	0.896137	0.137427	Cytosolic purine 5'-nucleotidase OS=Homo sapiens GN=NT5C2 PE=1 SV=1	5NTC_HUMAN	65 kDa	0
A493	ADD1	5	0	4	9	4	0	0.346	0.8814	1	0.57655	0.839005	Alpha-adducin OS=Homo sapiens GN=ADD1 PE=1 SV=2	sp|P35611|ADDA_HUMAN (+1)	81 kDa	1.62944
A494	GNB1	6	0	5	7	0	8	0.336	0.8366	1	0.588417	0.836145	Guanine nucleotide-binding protein G(I)/G(S)/G(T) subunit beta-1 OS=Homo sapiens GN=GNB1 PE=1 SV=3	GBB1_HUMAN	37 kDa	1.52999
A495	DDX17	0	0	10	0	13	22	1.118	3.2677	0.285623	0.059581	0.832362	Probable ATP-dependent RNA helicase DDX17 OS=Homo sapiens GN=DDX17 PE=1 SV=2	sp|Q92841|DDX17_HUMAN	80 kDa	4.95959
A496	MRPL16	0	0	2	4	5	3	1.219	1.98	0.760461	0.282875	0.859941	39S ribosomal protein L16, mitochondrial OS=Homo sapiens GN=MRPL16 PE=1 SV=1	RM16_HUMAN	28 kDa	8.04904
A497	FRY	0	0	2	0	0	0	-0.362	-0.4483	1	0.847207	0.65967	Protein furry homolog OS=Homo sapiens GN=FRY PE=1 SV=1	FRY_HUMAN	339 kDa	0
A498	ACLY	0	0	5	7	0	0	0.259	0.503	1	0.671206	0.808601	Isoform 2 of ATP-citrate synthase OS=Homo sapiens GN=ACLY	sp|P53396-2|ACLY_HUMAN	120 kDa	1.51418
A499	STAT1	2	0	6	13	0	0	0.51	1.1434	1	0.505466	0.851855	Signal transducer and activator of transcription 1-alpha/beta OS=Homo sapiens GN=STAT1 PE=1 SV=2	sp|P42224|STAT1_HUMAN	87 kDa	1.69125
A500	SMC4	0	0	0	2	0	0	0.331	0.4305	1	0.68877	0.800634	Structural maintenance of chromosomes protein 4 OS=Homo sapiens GN=SMC4 PE=1 SV=2	sp|Q9NTJ3|SMC4_HUMAN (+1)	147 kDa	100
A501	COL15A1	8	0	13	0	0	0	-2.122	-3.3426	0.259632	0.869242	0.061284	Collagen alpha-1(XV) chain OS=Homo sapiens GN=COL15A1 PE=1 SV=2	COFA1_HUMAN	142 kDa	0
A502	PSMD3	8	0	11	0	0	0	-2.003	-3.064	0.352141	0.881405	0.089821	26S proteasome non-ATPase regulatory subunit 3 OS=Homo sapiens GN=PSMD3 PE=1 SV=2	PSMD3_HUMAN	61 kDa	0
A503	ANP32A	13	0	17	0	0	0	-2.488	-3.7969	0.146053	0.850517	0.030477	Acidic leucine-rich nuclear phosphoprotein 32 family member A OS=Homo sapiens GN=ANP32A PE=1 SV=1	AN32A_HUMAN (+1)	29 kDa	0
A504	PPP2R1A	0	0	6	0	0	0	-1.084	-1.4797	1	0.918666	0.409094	Serine/threonine-protein phosphatase 2A 65 kDa regulatory subunit A alpha isoform OS=Homo sapiens GN=PPP2R1A PE=1 SV=4	2AAA_HUMAN	65 kDa	0
A505	LEPRE1	0	0	2	5	0	14	1.717	3.1274	0.330052	0.074099	0.835821	Prolyl 3-hydroxylase 1 OS=Homo sapiens GN=LEPRE1 PE=1 SV=2	sp|Q32P28|P3H1_HUMAN	83 kDa	12.0647
A506	DHX15	10	0	9	2	0	0	-1.735	-2.9526	0.393679	0.886314	0.103804	Putative pre-mRNA-splicing factor ATP-dependent RNA helicase DHX15 OS=Homo sapiens GN=DHX15 PE=1 SV=2	DHX15_HUMAN	91 kDa	0.105171
A507	ITIH1	14	0	0	0	0	0	-1.8	-2.6246	0.528023	0.899738	0.152183	Inter-alpha-trypsin inhibitor heavy chain H1 OS=Homo sapiens GN=ITIH1 PE=1 SV=3	sp|P19827|ITIH1_HUMAN	101 kDa	0
A508	LIMA1	0	0	0	12	6	4	2.105	3.1064	0.336962	0.076613	0.836373	LIM domain and actin-binding protein 1 OS=Homo sapiens GN=LIMA1 PE=1 SV=1	sp|Q9UHB6|LIMA1_HUMAN	85 kDa	100
A509	APC2	5	0	0	0	0	0	-0.929	-1.1774	1	0.909174	0.487342	Adenomatous polyposis coli protein 2 OS=Homo sapiens GN=APC2 PE=1 SV=1	sp|O95996|APC2_HUMAN (+1)	244 kDa	0
A510	IGFBP2	0	0	0	2	0	24	2.228	3.7192	0.165776	0.028104	0.822323	Insulin-like growth factor-binding protein 2 OS=Homo sapiens GN=IGFBP2 PE=1 SV=2	IBP2_HUMAN	35 kDa	100
A511	SNRNP70	6	0	17	0	0	0	-2.229	-3.4318	0.233677	0.865678	0.054312	U1 small nuclear ribonucleoprotein 70 kDa OS=Homo sapiens GN=SNRNP70 PE=1 SV=2	sp|P08621|RU17_HUMAN (+1)	52 kDa	0
A512	NID1	5	0	7	0	0	0	-1.643	-2.4148	0.620124	0.907457	0.190357	Nidogen-1 OS=Homo sapiens GN=NID1 PE=1 SV=3	sp|P14543|NID1_HUMAN (+1)	136 kDa	0
A513	EEA1	0	0	2	8	0	0	1.026	1.583	0.907	0.385319	0.861	Early endosome antigen 1 OS=Homo sapiens GN=EEA1 PE=1 SV=2	EEA1_HUMAN	162 kDa	4.32621
A514	AZGP1	0	0	13	0	0	12	-0.059	-0.1579	1	0.804037	0.716845	Zinc-alpha-2-glycoprotein OS=Homo sapiens GN=AZGP1 PE=1 SV=2	ZA2G_HUMAN	34 kDa	1.23439
A515	MOV10	0	0	14	0	0	2	-1.547	-2.5715	0.551039	0.901767	0.16124	Putative helicase MOV-10 OS=Homo sapiens GN=MOV10 PE=1 SV=2	sp|Q9HCE1|MOV10_HUMAN	114 kDa	0.191037
A516	HSPA1A	12	0	15	17	8	0	-0.048	-0.1849	1	0.808956	0.711414	Heat shock 70 kDa protein 1A/1B OS=Homo sapiens GN=HSPA1A PE=1 SV=5	sp|P08107|HSP71_HUMAN	70 kDa	1.06653
A517	AARS	3	0	0	13	0	0	1.141	2.1245	0.704689	0.246533	0.857972	Alanine--tRNA ligase, cytoplasmic OS=Homo sapiens GN=AARS PE=1 SV=2	SYAC_HUMAN	107 kDa	4.05161
A518	ST13	7	0	14	3	0	2	-1.357	-2.8531	0.432716	0.890504	0.117119	Hsc70-interacting protein OS=Homo sapiens GN=ST13 PE=1 SV=2	F10A1_HUMAN	41 kDa	0.267869
A519	HNRNPA2B1	3	0	4	8	4	8	0.979	2.2527	0.654672	0.219116	0.855951	Heterogeneous nuclear ribonucleoproteins A2/B1 OS=Homo sapiens GN=HNRNPA2B1 PE=1 SV=2	sp|P22626|ROA2_HUMAN	37 kDa	3.42137
A520	DSG1	0	0	11	4	0	0	-0.838	-1.5898	0.968409	0.9202	0.379898	Desmoglein-1 OS=Homo sapiens GN=DSG1 PE=1 SV=2	DSG1_HUMAN	114 kDa	0.393292
A521	RUVBL1	9	3	8	0	0	0	-2.06	-3.075	0.348173	0.881076	0.088937	RuvB-like 1 OS=Homo sapiens GN=RUVBL1 PE=1 SV=1	sp|Q9Y265|RUVB1_HUMAN	50 kDa	0
A522	EML4	0	0	5	0	0	0	-0.917	-1.2267	1	0.911446	0.473719	Echinoderm microtubule-associated protein-like 4 OS=Homo sapiens GN=EML4 PE=2 SV=3	B5MBZ0_HUMAN	110 kDa	0
A523	XRCC5	0	0	9	5	0	0	-0.476	-0.9406	1	0.895672	0.546571	X-ray repair cross-complementing protein 5 OS=Homo sapiens GN=XRCC5 PE=1 SV=3	XRCC5_HUMAN	83 kDa	0.600863
A524	CORO1C	0	0	3	11	0	0	1.01	1.9152	0.785148	0.297967	0.860524	Coronin OS=Homo sapiens GN=CORO1C PE=2 SV=1	A7MAP1_HUMAN	59 kDa	3.9657
A525	PRPF6	2	0	12	0	0	0	-1.742	-2.3968	0.628132	0.907963	0.193285	Pre-mRNA-processing factor 6 OS=Homo sapiens GN=PRPF6 PE=1 SV=1	sp|O94906|PRP6_HUMAN	107 kDa	0
A526	CCT2	3	0	10	0	0	0	-1.664	-2.525	0.571387	0.903735	0.170618	T-complex protein 1 subunit beta OS=Homo sapiens GN=CCT2 PE=1 SV=4	sp|P78371|TCPB_HUMAN	57 kDa	0
A527	PML	2	0	0	0	0	0	-0.283	-0.3595	1	0.835066	0.678238	Protein PML OS=Homo sapiens GN=PML PE=1 SV=3	sp|P29590|PML_HUMAN (+1)	98 kDa	0
A528	SRP54	0	0	4	0	0	0	-0.734	-0.9655	1	0.897235	0.540944	Signal recognition particle 54 kDa protein OS=Homo sapiens GN=SRP54 PE=1 SV=1	sp|P61011|SRP54_HUMAN	56 kDa	0
A529	GFPT1	2	0	10	6	0	0	-0.5	-1.0862	1	0.904628	0.510524	Glutamine--fructose-6-phosphate aminotransferase [isomerizing] 1 OS=Homo sapiens GN=GFPT1 PE=1 SV=3	sp|Q06210|GFPT1_HUMAN	79 kDa	0.527008
A530	PDIA4	7	0	3	0	0	0	-1.416	-1.9437	0.827272	0.919109	0.291775	Protein disulfide-isomerase A4 OS=Homo sapiens GN=PDIA4 PE=1 SV=2	PDIA4_HUMAN	73 kDa	0
A531	UBR5	0	0	7	0	0	0	-1.24	-1.755	0.904901	0.920717	0.337824	E3 ubiquitin-protein ligase UBR5 OS=Homo sapiens GN=UBR5 PE=1 SV=2	UBR5_HUMAN (+1)	309 kDa	0
A532	PSMB5	9	0	12	3	0	0	-1.555	-2.9858	0.381049	0.885011	0.09993	Proteasome subunit beta type-5 OS=Homo sapiens GN=PSMB5 PE=1 SV=3	sp|P28074|PSB5_HUMAN	28 kDa	0.144781
A533	CNN1	3	3	0	11	8	5	1.283	2.9141	0.40305	0.100033	0.841011	Calponin-1 OS=Homo sapiens GN=CNN1 PE=1 SV=2	CNN1_HUMAN	33 kDa	2.01868
A534	GOLGB1	2	0	0	0	0	0	-0.264	-0.3569	1	0.835066	0.678239	Golgin subfamily B member 1 OS=Homo sapiens GN=GOLGB1 PE=1 SV=2	sp|Q14789|GOGB1_HUMAN (+1)	376 kDa	0
A535	RSL1D1	0	0	10	2	3	7	0.006	0.0129	1	0.775009	0.744848	Ribosomal L1 domain-containing protein 1 OS=Homo sapiens GN=RSL1D1 PE=1 SV=3	RL1D1_HUMAN	55 kDa	1.618
A536	MYLK	0	0	0	4	0	0	0.757	1.0399	1	0.534217	0.847469	Myosin light chain kinase, smooth muscle OS=Homo sapiens GN=MYLK PE=1 SV=4	sp|Q15746|MYLK_HUMAN (+4)	211 kDa	100
A537	PTP4A1	0	0	0	5	7	15	2.321	3.6116	0.19093	0.033933	0.824589	Protein tyrosine phosphatase type IVA 1 OS=Homo sapiens GN=PTP4A1 PE=1 SV=2	TP4A1_HUMAN	20 kDa	100
A538	NID2	2	0	3	11	3	3	1.072	2.0963	0.715636	0.25363	0.858419	Isoform 2 of Nidogen-2 OS=Homo sapiens GN=NID2	sp|Q14112-2|NID2_HUMAN	141 kDa	3.8703
A539	EHD3	0	0	2	0	3	18	1.748	3.3411	0.263655	0.053519	0.830754	EH domain-containing protein 3 OS=Homo sapiens GN=EHD3 PE=1 SV=2	EHD3_HUMAN	61 kDa	14.3634
A540	POSTN	0	0	0	59	80	79	4.75	6.8225	0.000101	9e-06	0.782063	Periostin OS=Homo sapiens GN=POSTN PE=2 SV=1	B1ALD9_HUMAN	90 kDa	100
A541	CDC42	0	0	0	0	0	17	1.971	3.225	0.298814	0.06391	0.833445	Cell division control protein 42 homolog OS=Homo sapiens GN=CDC42 PE=1 SV=2	sp|P60953|CDC42_HUMAN	21 kDa	100
A542	TAGAP	2	0	0	4	0	0	0.417	0.6073	1	0.645774	0.818666	T-cell activation Rho GTPase-activating protein OS=Homo sapiens GN=TAGAP PE=2 SV=1	sp|Q8N103|TAGAP_HUMAN	81 kDa	1.86997
A543	TPM2	20	0	5	43	16	0	0.838	3.6963	0.170946	0.029278	0.822802	Isoform 2 of Tropomyosin beta chain OS=Homo sapiens GN=TPM2	sp|P07951-2|TPM2_HUMAN	33 kDa	2.53559
A544	BAG2	4	0	2	4	0	0	-0.212	-0.3546	1	0.834009	0.679747	BAG family molecular chaperone regulator 2 OS=Homo sapiens GN=BAG2 PE=1 SV=1	BAG2_HUMAN	24 kDa	0.652814
A545	PSMC2	5	0	13	5	0	0	-1.092	-2.3345	0.655896	0.910152	0.206743	26S protease regulatory subunit 7 OS=Homo sapiens GN=PSMC2 PE=1 SV=3	PRS7_HUMAN	49 kDa	0.287896
A546	EIF2B3	5	0	15	0	0	0	-2.06	-3.1074	0.336629	0.879759	0.085476	Translation initiation factor eIF-2B subunit gamma OS=Homo sapiens GN=EIF2B3 PE=1 SV=1	sp|Q9NR50|EI2BG_HUMAN	50 kDa	0
A547	CNOT1	0	0	0	2	0	0	0.261	0.3172	1	0.714096	0.787442	CCR4-NOT transcription complex subunit 1 OS=Homo sapiens GN=CNOT1 PE=1 SV=2	sp|A5YKK6|CNOT1_HUMAN	267 kDa	100
A548	WDR1	4	0	6	3	5	0	-0.213	-0.4612	1	0.848174	0.658085	WD repeat-containing protein 1 OS=Homo sapiens GN=WDR1 PE=1 SV=4	sp|O75083|WDR1_HUMAN	66 kDa	1.03554
A549	CNN3	3	0	3	11	5	0	0.933	2.0604	0.729533	0.262626	0.858943	Calponin-3 OS=Homo sapiens GN=CNN3 PE=2 SV=1	F8WA86_HUMAN	31 kDa	3.03808
A550	NONO	2	0	0	0	7	10	1.555	2.6933	0.484105	0.132964	0.846342	Non-POU domain-containing octamer-binding protein OS=Homo sapiens GN=NONO PE=1 SV=4	sp|Q15233|NONO_HUMAN	54 kDa	10.4761
A551	CAP1	2	2	4	3	0	7	0.32	0.6831	1	0.627058	0.825098	Adenylyl cyclase-associated protein 1 OS=Homo sapiens GN=CAP1 PE=1 SV=5	sp|Q01518|CAP1_HUMAN (+1)	52 kDa	0.885367
A552	KIAA1967	7	0	7	2	2	0	-1.187	-2.1881	0.721051	0.914239	0.236781	DBIRD complex subunit KIAA1967 OS=Homo sapiens GN=KIAA1967 PE=1 SV=2	sp|Q8N163|K1967_HUMAN	103 kDa	0.34888
A553	IGHA1	0	0	4	2	4	12	1.153	2.4314	0.584801	0.18108	0.852362	Ig alpha-1 chain C region OS=Homo sapiens GN=IGHA1 PE=1 SV=2	IGHA1_HUMAN	38 kDa	6.10457
A554	PPIB	2	0	0	7	4	4	1.385	2.4019	0.596311	0.187146	0.852999	Peptidyl-prolyl cis-trans isomerase B OS=Homo sapiens GN=PPIB PE=1 SV=2	PPIB_HUMAN	24 kDa	8.26793
A555	PHGDH	8	0	6	5	0	3	-0.524	-1.1718	1	0.908828	0.489283	D-3-phosphoglycerate dehydrogenase OS=Homo sapiens GN=PHGDH PE=1 SV=4	SERA_HUMAN	57 kDa	0.617511
A556	SNRPF	0	4	18	0	3	4	-1.086	-2.5839	0.545642	0.901481	0.15992	Small nuclear ribonucleoprotein F OS=Homo sapiens GN=SNRPF PE=1 SV=1	RUXF_HUMAN	10 kDa	0.295588
A557	FAM129B	0	0	0	5	0	0	1.005	1.2792	1	0.468148	0.856147	Isoform 2 of Niban-like protein 1 OS=Homo sapiens GN=FAM129B	sp|Q96TA1-2|NIBL1_HUMAN	83 kDa	100
A558	EIF1AX	0	0	0	11	3	13	2.346	3.7867	0.151116	0.024815	0.820908	Eukaryotic translation initiation factor 1A, X-chromosomal OS=Homo sapiens GN=EIF1AX PE=1 SV=2	IF1AX_HUMAN	16 kDa	100
A559	PKP1	0	0	5	0	0	7	0.248	0.441	1	0.685298	0.802281	Plakophilin-1 OS=Homo sapiens GN=PKP1 PE=1 SV=2	sp|Q13835|PKP1_HUMAN	83 kDa	1.87216
A560	GDF15	0	0	0	7	5	10	2.268	3.2091	0.303802	0.065404	0.833809	Growth/differentiation factor 15 OS=Homo sapiens GN=GDF15 PE=1 SV=3	GDF15_HUMAN	34 kDa	100
A561	AP3M1	12	0	6	0	0	0	-1.968	-3.1754	0.313121	0.876792	0.078053	AP-3 complex subunit mu-1 OS=Homo sapiens GN=AP3M1 PE=1 SV=1	AP3M1_HUMAN	47 kDa	0
A562	EIF2B4	5	0	24	0	0	0	-2.446	-3.8777	0.130515	0.84761	0.026864	Translation initiation factor eIF-2B subunit delta OS=Homo sapiens GN=EIF2B4 PE=1 SV=2	sp|Q9UI10|EI2BD_HUMAN	58 kDa	0
A563	SEPT7	0	0	0	21	0	0	2.105	3.3767	0.253332	0.050363	0.829871	Isoform 2 of Septin-7 OS=Homo sapiens GN=SEPT7	sp|Q16181-2|SEPT7_HUMAN	51 kDa	100
A564	CFL1	5	0	5	13	0	0	0.316	0.7571	1	0.607923	0.830918	Cofilin-1 OS=Homo sapiens GN=CFL1 PE=2 SV=1	E9PK25_HUMAN	23 kDa	1.30383
A565	TALDO1	4	0	0	6	0	0	0.239	0.4247	1	0.688768	0.800635	Transaldolase OS=Homo sapiens GN=TALDO1 PE=1 SV=2	TALDO_HUMAN	38 kDa	1.40248
A566	ATP5A1	2	0	6	2	0	0	-0.889	-1.3862	1	0.916679	0.432601	ATP synthase subunit alpha, mitochondrial OS=Homo sapiens GN=ATP5A1 PE=1 SV=1	sp|P25705|ATPA_HUMAN	60 kDa	0.260192
A567	SEMA3C	0	0	3	3	6	0	0.8	1.3914	0.97254	0.436951	0.858669	Semaphorin-3C OS=Homo sapiens GN=SEMA3C PE=1 SV=2	SEM3C_HUMAN (+1)	85 kDa	4.18559
A568	TCP1	3	0	19	0	2	0	-1.839	-3.2476	0.289259	0.873498	0.070383	T-complex protein 1 subunit alpha OS=Homo sapiens GN=TCP1 PE=1 SV=1	TCPA_HUMAN	60 kDa	0.13814
A569	POLR2B	5	0	5	0	0	0	-1.427	-2.1226	0.749956	0.915888	0.251722	DNA-directed RNA polymerase OS=Homo sapiens GN=POLR2B PE=2 SV=2	C9J4M6_HUMAN	125 kDa	0
A570	SLC27A6	0	0	0	0	4	0	0.776	1.0535	1	0.53013	0.848155	Long-chain fatty acid transport protein 6 OS=Homo sapiens GN=SLC27A6 PE=1 SV=1	S27A6_HUMAN	70 kDa	100
A571	KIAA0368	0	0	0	3	0	0	0.539	0.7094	1	0.621361	0.826906	Protein KIAA0368 OS=Homo sapiens GN=KIAA0368 PE=4 SV=1	J3KN16_HUMAN	224 kDa	100
A572	NRP2	10	0	6	0	0	0	-1.879	-2.9887	0.379956	0.884685	0.098982	Neuropilin-2 OS=Homo sapiens GN=NRP2 PE=1 SV=2	sp|O60462|NRP2_HUMAN	105 kDa	0
A573	PSMA7	7	3	10	3	0	3	-1.122	-2.4779	0.592143	0.905367	0.17892	Proteasome subunit alpha type-7 OS=Homo sapiens GN=PSMA7 PE=1 SV=1	sp|O14818|PSA7_HUMAN	28 kDa	0.242015
A574	PPFIBP1	0	0	0	0	0	3	0.544	0.728	1	0.615625	0.828662	Liprin-beta-1 OS=Homo sapiens GN=PPFIBP1 PE=1 SV=2	sp|Q86W92|LIPB1_HUMAN	114 kDa	100
A575	LMNB1	15	0	0	12	12	0	0.398	1.3434	0.988295	0.451512	0.857604	Lamin-B1 OS=Homo sapiens GN=LMNB1 PE=1 SV=2	LMNB1_HUMAN	66 kDa	1.82135
A576	DDX39B	0	3	0	2	0	0	-0.3	-0.4249	1	0.844267	0.66439	Spliceosome RNA helicase DDX39B OS=Homo sapiens GN=DDX39B PE=1 SV=1	sp|Q13838|DX39B_HUMAN (+2)	49 kDa	0.181986
A577	SERPINB4	5	0	0	0	0	0	-0.935	-1.2554	1	0.912623	0.46591	Serpin B4 (Fragment) OS=Homo sapiens GN=SERPINB4 PE=3 SV=1	H0Y5H9_HUMAN	43 kDa	0
A578	ADAMTS1	0	0	0	6	9	4	1.964	3.2043	0.305316	0.066162	0.833991	A disintegrin and metalloproteinase with thrombospondin motifs 1 OS=Homo sapiens GN=ADAMTS1 PE=1 SV=4	ATS1_HUMAN	105 kDa	100
A579	RPL36AL	3	0	4	5	4	0	0.228	0.4745	1	0.678294	0.805493	60S ribosomal protein L36a-like OS=Homo sapiens GN=RPL36AL PE=1 SV=3	RL36L_HUMAN	12 kDa	1.55494
A580	P4HA2	4	0	0	0	0	5	0.138	0.2376	1	0.730259	0.77781	Isoform IIa of Prolyl 4-hydroxylase subunit alpha-2 OS=Homo sapiens GN=P4HA2	sp|O15460-2|P4HA2_HUMAN	61 kDa	1.44505
A581	ACTR1A	7	0	2	2	0	0	-1.036	-1.6528	0.944738	0.920617	0.364467	Alpha-centractin OS=Homo sapiens GN=ACTR1A PE=1 SV=1	ACTZ_HUMAN	43 kDa	0.214226
A582	SRSF6	3	0	8	0	0	0	-1.501	-2.2211	0.706411	0.913445	0.23028	Serine/arginine-rich splicing factor 6 OS=Homo sapiens GN=SRSF6 PE=1 SV=2	sp|Q13247|SRSF6_HUMAN	40 kDa	0
A583	DSTN	3	0	0	7	0	5	1.045	1.7655	0.841154	0.336891	0.861365	Destrin OS=Homo sapiens GN=DSTN PE=1 SV=3	sp|P60981|DEST_HUMAN	19 kDa	4.10837
A584	FHL1	0	0	0	5	3	2	1.363	1.8915	0.794116	0.303701	0.860709	Isoform 5 of Four and a half LIM domains protein 1 OS=Homo sapiens GN=FHL1	sp|Q13642-5|FHL1_HUMAN	34 kDa	100
A585	EIF2S3	3	0	6	2	0	6	-0.077	-0.1754	1	0.807737	0.712782	Eukaryotic translation initiation factor 2 subunit 3 OS=Homo sapiens GN=EIF2S3 PE=1 SV=3	IF2G_HUMAN	51 kDa	1.07565
A586	IGF2	0	0	0	7	8	12	2.39	3.5929	0.195525	0.03484	0.824919	Isoform 2 of Insulin-like growth factor II OS=Homo sapiens GN=IGF2	sp|P01344-2|IGF2_HUMAN	20 kDa	100
A587	SF3A3	4	0	10	0	0	0	-1.687	-2.6039	0.536965	0.900615	0.156021	Splicing factor 3A subunit 3 OS=Homo sapiens GN=SF3A3 PE=1 SV=1	SF3A3_HUMAN	59 kDa	0
A588	RHBDL3	2	0	0	0	0	0	-0.37	-0.453	1	0.847208	0.659669	RHBDL3 protein (Fragment) OS=Homo sapiens GN=RHBDL3 PE=2 SV=1	A4FU16_HUMAN	46 kDa	0
A589	SDC2	9	0	6	0	0	0	-1.816	-2.6886	0.500656	0.897354	0.142233	Syndecan OS=Homo sapiens GN=SDC2 PE=2 SV=1	E7ESK6_HUMAN (+2)	18 kDa	0
A590	DMBT1	0	0	4	0	0	0	-0.784	-1.034	1	0.901586	0.523912	Deleted in malignant brain tumors 1 protein OS=Homo sapiens GN=DMBT1 PE=1 SV=2	sp|Q9UGM3|DMBT1_HUMAN (+4)	261 kDa	0
A591	CAPZB	3	0	7	5	2	3	-0.102	-0.2389	1	0.817297	0.701665	Capping protein (Actin filament) muscle Z-line, beta, isoform CRA_d OS=Homo sapiens GN=CAPZB PE=2 SV=1	B1AK88_HUMAN	34 kDa	1.19611
A592	LRPPRC	0	0	2	0	0	0	-0.286	-0.3407	1	0.832944	0.681252	Leucine-rich PPR motif-containing protein, mitochondrial OS=Homo sapiens GN=LRPPRC PE=1 SV=3	LPPRC_HUMAN	158 kDa	0
A593	CPSF1	0	0	7	2	0	11	0.43	0.9869	1	0.54845	0.844908	Cleavage and polyadenylation specificity factor subunit 1 OS=Homo sapiens GN=CPSF1 PE=1 SV=2	CPSF1_HUMAN	161 kDa	2.41042
A594	GALK1	6	0	10	0	0	0	-1.852	-2.8298	0.442098	0.891459	0.120352	Galactokinase OS=Homo sapiens GN=GALK1 PE=2 SV=1	B4E1G6_HUMAN	45 kDa	0
A595	TRIM28	0	0	0	3	0	0	0.657	0.8848	1	0.574556	0.839463	Transcription intermediary factor 1-beta OS=Homo sapiens GN=TRIM28 PE=1 SV=5	sp|Q13263|TIF1B_HUMAN	89 kDa	100
A596	ESYT1	4	0	8	2	0	0	-1.22	-2.0677	0.773976	0.917026	0.263641	Isoform 2 of Extended synaptotagmin-1 OS=Homo sapiens GN=ESYT1	sp|Q9BSJ8-2|ESYT1_HUMAN	124 kDa	0.171308
A597	HDGFRP2	7	0	10	0	0	0	-1.908	-3.0547	0.355515	0.881734	0.090711	Hepatoma-derived growth factor-related protein 2 OS=Homo sapiens GN=HDGFRP2 PE=1 SV=1	sp|Q7Z4V5|HDGR2_HUMAN	74 kDa	0
A598	SERPIND1	3	0	8	0	0	0	-1.515	-2.0738	0.771318	0.916871	0.261925	Heparin cofactor 2 OS=Homo sapiens GN=SERPIND1 PE=1 SV=3	HEP2_HUMAN	57 kDa	0
A599	ARHGEF10L	0	0	4	0	0	0	-0.772	-0.9854	1	0.89874	0.535293	Rho guanine nucleotide exchange factor 10-like protein OS=Homo sapiens GN=ARHGEF10L PE=1 SV=3	sp|Q9HCE6|ARGAL_HUMAN	140 kDa	0
A600	SBDS	0	0	2	8	2	4	1.324	2.3248	0.626456	0.202794	0.854527	Ribosome maturation protein SBDS OS=Homo sapiens GN=SBDS PE=1 SV=4	SBDS_HUMAN	29 kDa	8.55275
A601	DPYSL3	4	0	5	9	0	3	0.276	0.6425	1	0.636468	0.82196	Isoform LCRMP-4 of Dihydropyrimidinase-related protein 3 OS=Homo sapiens GN=DPYSL3	sp|Q14195-2|DPYL3_HUMAN	74 kDa	1.42783
A602	UGDH	3	0	8	2	0	9	-0.023	-0.0576	1	0.787283	0.733779	UDP-glucose 6-dehydrogenase OS=Homo sapiens GN=UGDH PE=1 SV=1	sp|O60701|UGDH_HUMAN	55 kDa	1.23785
A603	ATP5B	4	2	7	0	0	0	-1.578	-2.1976	0.716841	0.914045	0.235146	ATP synthase subunit beta, mitochondrial OS=Homo sapiens GN=ATP5B PE=1 SV=3	ATPB_HUMAN	57 kDa	0
A604	CTNNB1	5	0	0	12	4	0	0.907	1.9924	0.755711	0.279146	0.859777	Catenin beta-1 OS=Homo sapiens GN=CTNNB1 PE=1 SV=1	sp|P35222|CTNB1_HUMAN	85 kDa	3.31733
A605	CSTA	0	0	0	3	0	11	1.659	2.632	0.507343	0.143159	0.847774	Cystatin-A OS=Homo sapiens GN=CSTA PE=1 SV=1	CYTA_HUMAN	11 kDa	100
A606	ANAPC7	3	0	12	0	0	0	-1.775	-2.5654	0.553699	0.902052	0.162558	Anaphase-promoting complex subunit 7 OS=Homo sapiens GN=ANAPC7 PE=1 SV=4	sp|Q9UJX3|APC7_HUMAN (+1)	67 kDa	0
A607	EIF3G	4	0	11	0	0	0	-1.832	-2.6563	0.514412	0.898554	0.147154	Eukaryotic translation initiation factor 3 subunit G OS=Homo sapiens GN=EIF3G PE=1 SV=2	EIF3G_HUMAN	36 kDa	0
A608	UNC45A	0	0	0	4	0	0	0.747	0.9874	1	0.54845	0.844908	Isoform 2 of Protein unc-45 homolog A OS=Homo sapiens GN=UNC45A	sp|Q9H3U1-2|UN45A_HUMAN	102 kDa	100
A609	PHLDB1	0	0	0	5	0	6	1.513	2.3173	0.629392	0.204396	0.854674	Pleckstrin homology-like domain family B member 1 OS=Homo sapiens GN=PHLDB1 PE=1 SV=1	sp|Q86UU1|PHLB1_HUMAN	151 kDa	100
A610	PSMA4	6	0	8	2	0	0	-1.408	-2.6889	0.500529	0.897354	0.142233	Proteasome subunit alpha type-4 OS=Homo sapiens GN=PSMA4 PE=1 SV=1	sp|P25789|PSA4_HUMAN	29 kDa	0.144781
A611	DHX30	0	0	13	0	0	0	-1.765	-2.5505	0.560208	0.902618	0.165219	Putative ATP-dependent RNA helicase DHX30 OS=Homo sapiens GN=DHX30 PE=2 SV=1	H7BXY3_HUMAN	131 kDa	0
A612	PPP6C	3	0	12	0	0	0	-1.817	-2.6474	0.518223	0.898852	0.148403	Serine/threonine-protein phosphatase 6 catalytic subunit OS=Homo sapiens GN=PPP6C PE=1 SV=1	sp|O00743|PPP6_HUMAN (+1)	35 kDa	0
A613	SNRPA1	0	0	10	0	0	0	-1.5	-2.2277	0.703478	0.91324	0.22867	U2 small nuclear ribonucleoprotein A' OS=Homo sapiens GN=SNRPA1 PE=1 SV=2	RU2A_HUMAN	28 kDa	0
A614	TNXB	0	0	3	0	0	0	-0.618	-0.7553	1	0.880407	0.592258	Tenascin-X OS=Homo sapiens GN=TNXB PE=1 SV=3	sp|P22105|TENX_HUMAN	464 kDa	0
A615	CAPZA1	4	0	7	4	0	3	-0.421	-0.8903	1	0.891807	0.559588	F-actin-capping protein subunit alpha-1 OS=Homo sapiens GN=CAPZA1 PE=1 SV=3	CAZA1_HUMAN	33 kDa	0.717122
A616	SEPT2	3	0	0	9	2	2	0.984	1.9289	0.779949	0.294163	0.860391	Septin-2 OS=Homo sapiens GN=SEPT2 PE=2 SV=1	B5MCX3_HUMAN	37 kDa	4.47012
A617	VPS35	4	0	5	5	0	0	-0.383	-0.7606	1	0.881096	0.590477	Vacuolar protein sorting-associated protein 35 OS=Homo sapiens GN=VPS35 PE=1 SV=2	VPS35_HUMAN	92 kDa	0.561728
A618	SUPT6H	0	0	3	0	0	0	-0.576	-0.7329	1	0.878298	0.597578	Transcription elongation factor SPT6 OS=Homo sapiens GN=SUPT6H PE=1 SV=2	sp|Q7KZ85|SPT6H_HUMAN	199 kDa	0
A619	TGFB1I1	0	0	0	8	3	5	1.849	2.8993	0.408328	0.102103	0.841382	Isoform 2 of Transforming growth factor beta-1-induced transcript 1 protein OS=Homo sapiens GN=TGFB1I1	sp|O43294-2|TGFI1_HUMAN	48 kDa	100
A620	KRT19	141	0	0	144	100	170	1.076	11.0978	0	0	0.765859	Keratin, type I cytoskeletal 19 OS=Homo sapiens GN=KRT19 PE=1 SV=4	K1C19_HUMAN	44 kDa	3.30025
A621	RSU1	0	0	0	9	7	3	1.93	2.9187	0.401415	0.099005	0.840825	Ras suppressor protein 1 OS=Homo sapiens GN=RSU1 PE=1 SV=3	sp|Q15404|RSU1_HUMAN	32 kDa	100
A622	PSAT1	4	0	0	6	0	0	0.328	0.6136	1	0.643921	0.819338	Phosphoserine aminotransferase OS=Homo sapiens GN=PSAT1 PE=1 SV=2	sp|Q9Y617|SERC_HUMAN	40 kDa	1.40248
A623	TNPO1	0	0	5	3	0	0	-0.332	-0.4951	1	0.852896	0.65008	Transportin-1 OS=Homo sapiens GN=TNPO1 PE=1 SV=2	sp|Q92973|TNPO1_HUMAN	102 kDa	0.648932
A624	FASN	0	0	0	2	0	0	0.296	0.377	1	0.700746	0.794665	Fatty acid synthase OS=Homo sapiens GN=FASN PE=1 SV=3	FAS_HUMAN	273 kDa	100
A625	SPOCK2	12	0	6	0	0	0	-2.027	-2.9511	0.394254	0.886314	0.103805	Testican-2 OS=Homo sapiens GN=SPOCK2 PE=1 SV=1	sp|Q92563|TICN2_HUMAN (+2)	47 kDa	0
A626	HMGN4	0	0	0	14	0	0	1.767	2.6933	0.484105	0.132964	0.846342	High mobility group nucleosome-binding domain-containing protein 4 OS=Homo sapiens GN=HMGN4 PE=1 SV=3	HMGN4_HUMAN	10 kDa	100
A627	PELP1	0	0	0	6	0	0	1.002	1.4076	0.96716	0.432798	0.858938	Proline-, glutamic acid- and leucine-rich protein 1 (Fragment) OS=Homo sapiens GN=PELP1 PE=4 SV=1	I3L4I3_HUMAN	7 kDa	100
A628	NAP1L1	24	0	24	0	0	0	-2.935	-4.7351	0.032423	0.819976	0.005215	Nucleosome assembly protein 1-like 1 OS=Homo sapiens GN=NAP1L1 PE=2 SV=1	F8VV59_HUMAN	38 kDa	0
A629	COL4A2	0	0	0	0	0	5	0.978	1.2946	1	0.463989	0.856536	Collagen alpha-2(IV) chain OS=Homo sapiens GN=COL4A2 PE=1 SV=4	CO4A2_HUMAN	168 kDa	100
A630	F13A1	0	0	3	3	3	5	0.84	1.4449	0.954653	0.422422	0.859545	Coagulation factor XIII A chain OS=Homo sapiens GN=F13A1 PE=1 SV=4	F13A_HUMAN	83 kDa	4.86234
A631	RAB5C	0	0	11	2	0	4	-0.647	-1.3908	1	0.91668	0.432598	Isoform 2 of Ras-related protein Rab-5C OS=Homo sapiens GN=RAB5C	sp|P51148-2|RAB5C_HUMAN	27 kDa	0.682922
A632	COPS5	6	4	12	2	0	0	-1.766	-3.4056	0.241113	0.866646	0.056149	COP9 signalosome complex subunit 5 OS=Homo sapiens GN=COPS5 PE=1 SV=4	CSN5_HUMAN	38 kDa	0.0621785
A633	EIF2S1	0	0	5	0	0	8	0.349	0.7246	1	0.617542	0.828082	Eukaryotic translation initiation factor 2 subunit 1 (Fragment) OS=Homo sapiens GN=EIF2S1 PE=4 SV=1	H0YJS4_HUMAN	29 kDa	2.13962
A634		0	0	0	4	4	5	1.699	2.2011	0.674841	0.229211	0.856749	Uncharacterized protein (Fragment) OS=Homo sapiens PE=4 SV=1	H0YHG0_HUMAN	59 kDa	100
A635	FLII	0	0	4	4	0	0	0.012	0.0201	1	0.773612	0.746045	Protein flightless-1 homolog OS=Homo sapiens GN=FLII PE=1 SV=2	sp|Q13045|FLII_HUMAN	145 kDa	1.08155
A636	TJP1	0	0	3	5	0	0	0.429	0.7291	1	0.615625	0.828662	Tight junction protein ZO-1 OS=Homo sapiens GN=TJP1 PE=1 SV=3	sp|Q07157|ZO1_HUMAN (+1)	195 kDa	1.80259
A637	CDC23	5	0	6	0	0	0	-1.573	-2.3549	0.646799	0.909439	0.2022	Cell division cycle protein 23 homolog OS=Homo sapiens GN=CDC23 PE=1 SV=3	sp|Q9UJX2|CDC23_HUMAN	69 kDa	0
A638	LARS	2	0	2	5	0	0	0.368	0.5826	1	0.651301	0.816615	Leucine--tRNA ligase, cytoplasmic OS=Homo sapiens GN=LARS PE=1 SV=2	SYLC_HUMAN (+1)	134 kDa	1.25368
A639	CDK11B	0	0	15	0	0	0	-1.877	-2.7789	0.462886	0.893663	0.128128	Cyclin-dependent kinase 11B (Fragment) OS=Homo sapiens GN=CDK11B PE=4 SV=1	J3QL65_HUMAN	71 kDa	0
A640	PES1	7	0	15	0	0	0	-2.212	-3.3336	0.262352	0.869894	0.062618	Pescadillo homolog OS=Homo sapiens GN=PES1 PE=1 SV=1	sp|O00541|PESC_HUMAN (+2)	68 kDa	0
A641	ARF4	11	0	22	8	0	13	-0.446	-1.5614	0.978845	0.91989	0.387653	ADP-ribosylation factor 4 OS=Homo sapiens GN=ARF4 PE=1 SV=3	ARF4_HUMAN	21 kDa	0.749814
A642	ELAVL1	2	0	0	0	3	5	0.892	1.4464	0.954147	0.422425	0.859545	ELAV-like protein 1 OS=Homo sapiens GN=ELAVL1 PE=2 SV=1	B4DVB8_HUMAN	39 kDa	4.90265
A643	YWHAH	20	0	8	21	0	6	-0.039	-0.1506	1	0.80279	0.718187	14-3-3 protein eta OS=Homo sapiens GN=YWHAH PE=1 SV=4	1433F_HUMAN	28 kDa	0.987186
A644	HMGB1	7	0	7	0	0	2	-1.418	-2.4002	0.626619	0.907963	0.19328	High mobility group protein B1 OS=Homo sapiens GN=HMGB1 PE=1 SV=3	HMGB1_HUMAN	25 kDa	0.177152
A645	WNT5A	2	0	0	0	4	7	1.15	2.009	0.74934	0.27544	0.859604	Isoform 2 of Protein Wnt-5a OS=Homo sapiens GN=WNT5A	sp|P41221-2|WNT5A_HUMAN	41 kDa	6.72954
A646	IPO5	0	0	7	2	0	0	-0.896	-1.393	1	0.916871	0.430641	Importin-5 (Fragment) OS=Homo sapiens GN=IPO5 PE=4 SV=1	H0Y8C6_HUMAN	124 kDa	0.309015
A647	CEP250	0	2	0	0	0	0	-0.273	-0.3377	1	0.831872	0.682749	Isoform 2 of Centrosome-associated protein CEP250 OS=Homo sapiens GN=CEP250	sp|Q9BV73-2|CP250_HUMAN	274 kDa	0
A648	RRP9	0	0	8	0	0	0	-1.271	-1.834	0.87299	0.920335	0.319131	U3 small nucleolar RNA-interacting protein 2 OS=Homo sapiens GN=RRP9 PE=1 SV=1	U3IP2_HUMAN	52 kDa	0
A649	POLR3B	0	0	4	0	0	0	-0.738	-0.9839	1	0.898739	0.535294	DNA-directed RNA polymerase III subunit RPC2 OS=Homo sapiens GN=POLR3B PE=1 SV=2	sp|Q9NW08|RPC2_HUMAN	128 kDa	0
A650	EIF2B2	7	0	7	0	0	0	-1.737	-2.5344	0.56726	0.903179	0.167909	Translation initiation factor eIF-2B subunit beta OS=Homo sapiens GN=EIF2B2 PE=1 SV=3	EI2BB_HUMAN	39 kDa	0
A651	TBCK	12	0	0	0	0	0	-1.649	-2.5102	0.577895	0.904285	0.173359	TBC domain-containing protein kinase-like protein OS=Homo sapiens GN=TBCK PE=2 SV=4	sp|Q8TEA7|TBCK_HUMAN (+1)	101 kDa	0
A652	FBLN2	0	0	0	9	9	3	2.244	3.1079	0.336466	0.075763	0.836189	Fibulin-2 OS=Homo sapiens GN=FBLN2 PE=1 SV=2	sp|P98095|FBLN2_HUMAN (+2)	127 kDa	100
A653	COPS3	13	0	6	0	0	0	-2.039	-3.0701	0.349938	0.881076	0.088942	COP9 signalosome complex subunit 3 OS=Homo sapiens GN=COPS3 PE=1 SV=3	sp|Q9UNS2|CSN3_HUMAN	48 kDa	0
A654	RARS	2	0	13	0	0	0	-1.786	-2.6955	0.497734	0.897051	0.141021	Arginine--tRNA ligase, cytoplasmic OS=Homo sapiens GN=RARS PE=1 SV=2	sp|P54136|SYRC_HUMAN	75 kDa	0
A655	GNL1	3	0	16	0	0	0	-2.097	-3.112	0.335008	0.879429	0.084627	Guanine nucleotide-binding protein-like 1 OS=Homo sapiens GN=GNL1 PE=1 SV=2	sp|P36915|GNL1_HUMAN	69 kDa	0
A656	KIAA1033	0	0	6	0	0	0	-1.032	-1.4876	1	0.9188	0.407139	WASH complex subunit 7 OS=Homo sapiens GN=KIAA1033 PE=1 SV=2	sp|Q2M389|WASH7_HUMAN	136 kDa	0
A657	PTK2	0	0	0	5	0	0	0.934	1.3132	0.998059	0.459833	0.856908	Focal adhesion kinase 1 (Fragment) OS=Homo sapiens GN=PTK2 PE=4 SV=1	H0YBP1_HUMAN	116 kDa	100
A658	UBTF	4	0	10	0	0	0	-1.756	-2.5674	0.552826	0.902052	0.162556	Nucleolar transcription factor 1 OS=Homo sapiens GN=UBTF PE=2 SV=1	E9PKP7_HUMAN	87 kDa	0
A659	ILF2	0	0	0	5	6	9	2.083	2.9275	0.398293	0.097991	0.840639	Interleukin enhancer-binding factor 2 OS=Homo sapiens GN=ILF2 PE=1 SV=2	ILF2_HUMAN	43 kDa	100
A660	C22orf28	3	0	9	0	0	8	-0.279	-0.6661	1	0.872375	0.611572	tRNA-splicing ligase RtcB homolog OS=Homo sapiens GN=C22orf28 PE=1 SV=1	RTCB_HUMAN	55 kDa	0.857886
A661	PYGB	0	0	9	0	0	0	-1.381	-2.0965	0.761402	0.916391	0.256802	Glycogen phosphorylase, brain form OS=Homo sapiens GN=PYGB PE=1 SV=5	PYGB_HUMAN	97 kDa	0
A662	PSMA1	6	0	8	0	0	0	-1.686	-2.6937	0.498496	0.897051	0.141023	Proteasome subunit alpha type-1 OS=Homo sapiens GN=PSMA1 PE=1 SV=1	sp|P25786|PSA1_HUMAN (+1)	30 kDa	0
A663	IMMT	3	0	0	6	0	0	0.491	0.8834	1	0.57655	0.839005	Mitochondrial inner membrane protein (Fragment) OS=Homo sapiens GN=IMMT PE=4 SV=1	H7C463_HUMAN	68 kDa	1.86997
A664	PDCD6IP	0	0	0	11	0	0	1.563	2.2896	0.640233	0.210874	0.855253	Programmed cell death 6-interacting protein OS=Homo sapiens GN=PDCD6IP PE=1 SV=1	sp|Q8WUM4|PDC6I_HUMAN	96 kDa	100
A665	FAP	11	0	3	0	0	0	-1.76	-2.4582	0.600861	0.905899	0.181746	Seprase OS=Homo sapiens GN=FAP PE=1 SV=5	sp|Q12884|SEPR_HUMAN	88 kDa	0
A666	DIP2C	0	0	6	0	0	0	-1.114	-1.5512	0.982556	0.919801	0.389599	Disco-interacting protein 2 homolog C OS=Homo sapiens GN=DIP2C PE=2 SV=2	DIP2C_HUMAN	171 kDa	0
A667	CCAR1	0	0	5	0	0	0	-0.935	-1.3134	1	0.914477	0.452204	Cell division cycle and apoptosis regulator protein 1 OS=Homo sapiens GN=CCAR1 PE=1 SV=2	sp|Q8IX12|CCAR1_HUMAN (+1)	133 kDa	0
A668	PRSS3	0	0	0	3	0	0	0.546	0.6993	1	0.623264	0.82631	Trypsin-3 OS=Homo sapiens GN=PRSS3 PE=1 SV=2	sp|P35030|TRY3_HUMAN	33 kDa	100
A669	PXDN	0	0	2	2	0	3	0.408	0.5802	1	0.653137	0.815917	Peroxidasin homolog OS=Homo sapiens GN=PXDN PE=1 SV=2	sp|Q92626|PXDN_HUMAN	165 kDa	3.08744
A670	RAI14	0	0	2	2	0	0	0.004	0.0052	1	0.7764	0.743645	Isoform 2 of Ankycorbin OS=Homo sapiens GN=RAI14	sp|Q9P0K7-2|RAI14_HUMAN	110 kDa	1.08155
A671	S100A10	0	3	0	0	4	0	0.24	0.3463	1	0.707467	0.791108	Protein S100-A10 OS=Homo sapiens GN=S100A10 PE=1 SV=2	S10AA_HUMAN	11 kDa	0.522297
A672	PRPF31	0	0	4	0	0	6	0.314	0.5553	1	0.658608	0.81379	U4/U6 small nuclear ribonucleoprotein Prp31 OS=Homo sapiens GN=PRPF31 PE=1 SV=2	sp|Q8WWY3|PRP31_HUMAN (+1)	55 kDa	2.00589
A673	PSMC6	6	0	6	0	0	0	-1.64	-2.2761	0.681936	0.911747	0.217568	26S protease regulatory subunit 10B OS=Homo sapiens GN=PSMC6 PE=1 SV=1	PRS10_HUMAN	44 kDa	0
A674	DEFA3	0	0	13	0	0	8	-0.413	-0.9978	1	0.899231	0.533401	Neutrophil defensin 3 OS=Homo sapiens GN=DEFA3 PE=1 SV=1	DEF3_HUMAN	10 kDa	0.822929
A675	NUDT21	0	0	0	8	0	8	1.909	2.9538	0.389018	0.094989	0.840081	Cleavage and polyadenylation specificity factor subunit 5 OS=Homo sapiens GN=NUDT21 PE=1 SV=1	CPSF5_HUMAN	26 kDa	100
A676	KHSRP	3	2	0	8	0	0	0.563	1.0406	1	0.534217	0.847469	Far upstream element-binding protein 2 OS=Homo sapiens GN=KHSRP PE=1 SV=4	FUBP2_HUMAN	73 kDa	0.759362
A677	COL18A1	0	0	0	0	0	6	1.055	1.44	0.956306	0.4245	0.859431	Collagen alpha-1(XVIII) chain OS=Homo sapiens GN=COL18A1 PE=1 SV=5	sp|P39060|COIA1_HUMAN	178 kDa	100
A678	ANP32B	12	2	10	0	0	0	-2.225	-3.4919	0.217211	0.863115	0.049645	Acidic leucine-rich nuclear phosphoprotein 32 family member B OS=Homo sapiens GN=ANP32B PE=1 SV=1	sp|Q92688|AN32B_HUMAN (+1)	29 kDa	0
A679	WASH2P	4	0	9	0	0	0	-1.66	-2.567	0.553001	0.902052	0.162556	WAS protein family homolog 2 OS=Homo sapiens GN=WASH2P PE=2 SV=2	WASH2_HUMAN (+1)	50 kDa	0
A680	SAP18	3	0	4	5	0	0	-0.174	-0.3305	1	0.830794	0.68424	Histone deacetylase complex subunit SAP18 OS=Homo sapiens GN=SAP18 PE=1 SV=1	SAP18_HUMAN	18 kDa	0.723905
A681	RSF1	0	0	5	0	0	0	-0.97	-1.2478	1	0.912337	0.467864	Remodeling and spacing factor 1 OS=Homo sapiens GN=RSF1 PE=1 SV=2	sp|Q96T23|RSF1_HUMAN	164 kDa	0
A682	ST8SIA4	0	0	13	0	0	0	-1.729	-2.6072	0.535537	0.900616	0.156019	CMP-N-acetylneuraminate-poly-alpha-2,8-sialyltransferase OS=Homo sapiens GN=ST8SIA4 PE=1 SV=1	sp|Q92187|SIA8D_HUMAN	41 kDa	0
A683	PSMA3	4	2	3	5	0	0	-0.294	-0.5563	1	0.860089	0.63699	Proteasome subunit alpha type-3 OS=Homo sapiens GN=PSMA3 PE=1 SV=2	sp|P25788|PSA3_HUMAN (+1)	28 kDa	0.347742
A684	CACNA2D1	0	0	2	0	0	0	-0.35	-0.4245	1	0.844267	0.66439	Voltage-dependent calcium channel subunit alpha-2/delta-1 OS=Homo sapiens GN=CACNA2D1 PE=1 SV=3	sp|P54289|CA2D1_HUMAN (+4)	125 kDa	0
A685	SNRPA	3	0	5	2	0	0	-0.875	-1.445	1	0.91808	0.416925	U1 small nuclear ribonucleoprotein A OS=Homo sapiens GN=SNRPA PE=1 SV=3	SNRPA_HUMAN	31 kDa	0.255376
A686	KRT80	0	0	8	2	0	2	-0.741	-1.265	1	0.912904	0.463952	Keratin, type II cytoskeletal 80 OS=Homo sapiens GN=KRT80 PE=1 SV=2	sp|Q6KB66|K2C80_HUMAN	51 kDa	0.604703
A687	ITGA3	0	0	0	0	4	0	0.809	1.0356	1	0.534211	0.84747	Integrin alpha-3 OS=Homo sapiens GN=ITGA3 PE=1 SV=5	sp|P26006|ITA3_HUMAN	117 kDa	100
A688	NACA	3	0	4	3	0	3	-0.156	-0.296	1	0.826407	0.690147	Nascent polypeptide-associated complex subunit alpha OS=Homo sapiens GN=NACA PE=2 SV=1	E9PAV3_HUMAN	205 kDa	0.971376
A689	RPL22L1	0	0	0	5	2	11	1.825	2.7717	0.454801	0.120898	0.844522	60S ribosomal protein L22-like 1 OS=Homo sapiens GN=RPL22L1 PE=1 SV=2	RL22L_HUMAN	15 kDa	100
A690	SORBS2	0	0	0	7	2	2	1.432	2.1837	0.681632	0.234352	0.85713	Sorbin and SH3 domain-containing protein 2 OS=Homo sapiens GN=SORBS2 PE=2 SV=1	H7BXR4_HUMAN	81 kDa	100
A691	COL4A1	0	0	0	0	0	3	0.6	0.7618	1	0.607926	0.830917	Collagen alpha-1(IV) chain OS=Homo sapiens GN=COL4A1 PE=1 SV=3	sp|P02462|CO4A1_HUMAN	161 kDa	100
A692	SCP2	3	0	3	0	0	2	-0.628	-0.9299	1	0.894601	0.550305	Non-specific lipid-transfer protein OS=Homo sapiens GN=SCP2 PE=1 SV=2	sp|P22307|NLTP_HUMAN (+2)	59 kDa	0.413355
A693	ROCK2	0	0	0	2	0	0	0.278	0.3575	1	0.704116	0.792901	Rho-associated protein kinase 2 OS=Homo sapiens GN=ROCK2 PE=1 SV=4	ROCK2_HUMAN	161 kDa	100
A694	ANAPC4	3	0	7	0	0	0	-1.374	-2.0464	0.783233	0.917473	0.268822	Anaphase-promoting complex subunit 4 OS=Homo sapiens GN=ANAPC4 PE=1 SV=2	sp|Q9UJX5|APC4_HUMAN (+1)	92 kDa	0
A695	AFAP1	0	0	0	0	3	0	0.562	0.6746	1	0.628948	0.824483	Actin filament-associated protein 1 OS=Homo sapiens GN=AFAP1 PE=1 SV=2	sp|Q8N556|AFAP1_HUMAN	81 kDa	100
A696	EDIL3	0	0	0	0	4	5	1.391	1.9695	0.764477	0.284743	0.860022	EGF-like repeat and discoidin I-like domain-containing protein 3 OS=Homo sapiens GN=EDIL3 PE=1 SV=1	sp|O43854|EDIL3_HUMAN (+1)	54 kDa	100
A697	LPP	0	0	0	4	7	0	1.556	2.2823	0.64309	0.21251	0.855395	Lipoma-preferred partner OS=Homo sapiens GN=LPP PE=1 SV=1	LPP_HUMAN	66 kDa	100
A698	CHCHD1	0	0	0	0	0	7	1.281	1.6777	0.873204	0.360916	0.861388	Coiled-coil-helix-coiled-coil-helix domain-containing protein 1 OS=Homo sapiens GN=CHCHD1 PE=1 SV=1	CHCH1_HUMAN	13 kDa	100
A699	PLOD3	0	0	0	0	0	9	1.455	1.9346	0.777783	0.294169	0.86039	Procollagen-lysine,2-oxoglutarate 5-dioxygenase 3 OS=Homo sapiens GN=PLOD3 PE=1 SV=1	PLOD3_HUMAN	85 kDa	100
A700	PRSS1	0	0	0	2	2	0	0.579	0.7495	1	0.609854	0.830363	Trypsin-1 OS=Homo sapiens GN=PRSS1 PE=1 SV=1	TRY1_HUMAN	27 kDa	100
A701	ABCA12	0	0	0	2	0	0	0.331	0.4177	1	0.690496	0.799802	ATP-binding cassette sub-family A member 12 OS=Homo sapiens GN=ABCA12 PE=1 SV=3	sp|Q86UK0|ABCAC_HUMAN	293 kDa	100
A702	PLG	5	0	0	0	0	0	-0.923	-1.2609	1	0.912624	0.465904	Plasminogen OS=Homo sapiens GN=PLG PE=1 SV=2	PLMN_HUMAN	91 kDa	0
A703	USP15	0	0	13	0	0	0	-1.698	-2.6248	0.527937	0.899739	0.152183	Ubiquitin carboxyl-terminal hydrolase 15 OS=Homo sapiens GN=USP15 PE=1 SV=3	sp|Q9Y4E8|UBP15_HUMAN	112 kDa	0
A704	MPRIP	2	0	3	4	0	0	0.056	0.0929	1	0.759273	0.757641	Myosin phosphatase Rho-interacting protein OS=Homo sapiens GN=MPRIP PE=1 SV=3	sp|Q6WCQ1|MPRIP_HUMAN (+1)	117 kDa	0.814191
A705	DRG1	0	0	0	0	4	11	1.854	2.684	0.487614	0.134209	0.846522	Developmentally-regulated GTP-binding protein 1 OS=Homo sapiens GN=DRG1 PE=1 SV=1	DRG1_HUMAN	41 kDa	100
A706	SUB1	8	0	6	0	0	0	-1.734	-2.4974	0.583534	0.904557	0.174743	Activated RNA polymerase II transcriptional coactivator p15 OS=Homo sapiens GN=SUB1 PE=1 SV=3	TCP4_HUMAN	14 kDa	0
A707	PARP4	0	0	5	0	0	0	-0.936	-1.33	1	0.914959	0.448284	Poly [ADP-ribose] polymerase 4 OS=Homo sapiens GN=PARP4 PE=1 SV=3	PARP4_HUMAN	193 kDa	0
A708	TARS	2	0	2	2	0	0	-0.207	-0.308	1	0.827515	0.688679	Threonine--tRNA ligase, cytoplasmic OS=Homo sapiens GN=TARS PE=2 SV=1	E7ERI3_HUMAN	70 kDa	0.501472
A709	CDC42BPA	6	0	2	0	0	0	-1.15	-1.6434	0.948315	0.920579	0.36639	Serine/threonine-protein kinase MRCK alpha OS=Homo sapiens GN=CDC42BPA PE=1 SV=1	sp|Q5VT25|MRCKA_HUMAN	197 kDa	0
A710	C1QTNF3	3	0	4	4	0	8	0.471	1.0004	1	0.544393	0.845666	Complement C1q tumor necrosis factor-related protein 3 OS=Homo sapiens GN=C1QTNF3 PE=2 SV=1	E9PGA6_HUMAN	31 kDa	2.01121
A711	CSNK2B	5	5	9	0	0	0	-1.987	-3.0602	0.353518	0.881734	0.090705	Casein kinase 2, beta polypeptide, isoform CRA_d OS=Homo sapiens GN=CSNK2B PE=4 SV=2	Q5SRQ6_HUMAN	27 kDa	0
A712	NNMT	2	0	0	8	0	0	1.1	1.7578	0.84399	0.338876	0.861382	Nicotinamide N-methyltransferase OS=Homo sapiens GN=NNMT PE=1 SV=1	NNMT_HUMAN	30 kDa	3.73995
A713	IKBIP	0	0	2	0	0	4	0.446	0.6774	1	0.62895	0.824482	Inhibitor of nuclear factor kappa-B kinase-interacting protein OS=Homo sapiens GN=IKBIP PE=1 SV=1	sp|Q70UQ0|IKIP_HUMAN	39 kDa	2.67452
A714	GPC1	0	2	3	0	0	0	-0.814	-1.0486	1	0.902485	0.520098	Glypican-1 (Fragment) OS=Homo sapiens GN=GPC1 PE=3 SV=1	H7C410_HUMAN	67 kDa	0
A715	EZR	0	0	0	12	13	0	2.405	3.7131	0.167143	0.028102	0.822323	Ezrin OS=Homo sapiens GN=EZR PE=1 SV=4	EZRI_HUMAN	69 kDa	100
A716	POLR2A	0	0	2	0	0	0	-0.326	-0.4365	1	0.845254	0.662821	DNA-directed RNA polymerase II subunit RPB1 OS=Homo sapiens GN=POLR2A PE=1 SV=2	RPB1_HUMAN	217 kDa	0
A717	ZNF593	0	0	0	4	5	4	1.525	2.2582	0.65252	0.217454	0.855814	Zinc finger protein 593 OS=Homo sapiens GN=ZNF593 PE=1 SV=2	ZN593_HUMAN	15 kDa	100
A718	FBLIM1	0	0	0	8	6	5	2.043	2.8455	0.427719	0.109579	0.84268	Filamin-binding LIM protein 1 OS=Homo sapiens GN=FBLIM1 PE=1 SV=2	sp|Q8WUP2|FBLI1_HUMAN (+1)	41 kDa	100
A719	IMPDH2	0	0	2	0	0	0	-0.32	-0.3811	1	0.838197	0.673674	Inosine-5'-monophosphate dehydrogenase 2 (Fragment) OS=Homo sapiens GN=IMPDH2 PE=3 SV=1	H0Y4R1_HUMAN	51 kDa	0
A720	P4HA1	0	0	0	0	0	13	1.852	2.553	0.537632	0.157966	0.849696	Isoform 2 of Prolyl 4-hydroxylase subunit alpha-1 OS=Homo sapiens GN=P4HA1	sp|P13674-2|P4HA1_HUMAN (+1)	61 kDa	100
A721	TNKS1BP1	0	0	0	6	0	0	1.087	1.5881	0.905201	0.383268	0.861049	182 kDa tankyrase-1-binding protein OS=Homo sapiens GN=TNKS1BP1 PE=1 SV=4	sp|Q9C0C2|TB182_HUMAN	182 kDa	100
A722	RALA	4	0	6	4	0	4	-0.21	-0.452	1	0.847207	0.659669	Ras-related protein Ral-A OS=Homo sapiens GN=RALA PE=1 SV=1	RALA_HUMAN	24 kDa	0.910438
A723	PRMT5	4	0	5	0	0	0	-1.351	-1.9219	0.836475	0.919413	0.297175	Protein arginine N-methyltransferase 5 OS=Homo sapiens GN=PRMT5 PE=1 SV=4	sp|O14744|ANM5_HUMAN	73 kDa	0
A724	EIF5A	0	0	0	7	0	0	1.32	1.91	0.787119	0.299878	0.860588	Isoform 2 of Eukaryotic translation initiation factor 5A-1 OS=Homo sapiens GN=EIF5A	sp|P63241-2|IF5A1_HUMAN	20 kDa	100
A725	CLIC4	3	0	2	7	3	0	0.658	1.2814	1	0.46815	0.856147	Chloride intracellular channel protein 4 OS=Homo sapiens GN=CLIC4 PE=1 SV=4	CLIC4_HUMAN	29 kDa	2.23516
A726	SRP14	3	0	2	3	0	7	0.598	1.1321	1	0.509596	0.851286	Signal recognition particle 14 kDa protein OS=Homo sapiens GN=SRP14 PE=1 SV=2	SRP14_HUMAN	15 kDa	2.30436
A727	LIMS1	0	0	3	7	6	0	1.084	2.1604	0.690717	0.23954	0.857499	Isoform 3 of LIM and senescent cell antigen-like-containing domain protein 1 OS=Homo sapiens GN=LIMS1	sp|P48059-3|LIMS1_HUMAN	44 kDa	5.62766
A728	XPOT	3	0	0	7	0	0	0.591	1.0069	1	0.54236	0.846037	Exportin-T OS=Homo sapiens GN=XPOT PE=1 SV=2	XPOT_HUMAN	110 kDa	2.18164
A729	HK1	0	0	0	2	0	0	0.314	0.3762	1	0.700746	0.794665	Hexokinase-1 OS=Homo sapiens GN=HK1 PE=2 SV=1	E7ENR4_HUMAN	106 kDa	100
A730	RPS27	0	0	10	0	27	52	1.927	6.3192	0.000482	4.4e-05	0.78622	40S ribosomal protein S27 OS=Homo sapiens GN=RPS27 PE=1 SV=3	RS27_HUMAN	9 kDa	11.1442
A731	PSMD6	4	2	6	0	0	0	-1.523	-2.2443	0.696096	0.912825	0.225466	26S proteasome non-ATPase regulatory subunit 6 OS=Homo sapiens GN=PSMD6 PE=1 SV=1	PSMD6_HUMAN	46 kDa	0
A732	CCT4	6	0	8	0	0	0	-1.736	-2.637	0.522687	0.899445	0.150911	T-complex protein 1 subunit delta OS=Homo sapiens GN=CCT4 PE=1 SV=4	sp|P50991|TCPD_HUMAN	58 kDa	0
A733	HDAC2	6	2	5	0	0	0	-1.58	-2.3599	0.64457	0.909197	0.200701	Histone deacetylase 2 OS=Homo sapiens GN=HDAC2 PE=4 SV=1	J3KPW7_HUMAN	66 kDa	0
A734	COL9A1	0	0	4	0	0	0	-0.755	-0.9685	1	0.897742	0.539066	Collagen alpha-1(IX) chain OS=Homo sapiens GN=COL9A1 PE=1 SV=3	sp|P20849|CO9A1_HUMAN	92 kDa	0
A735	TPM3	0	0	0	28	0	0	2.392	3.8484	0.138472	0.021851	0.819526	Isoform 2 of Tropomyosin alpha-3 chain OS=Homo sapiens GN=TPM3	sp|P06753-2|TPM3_HUMAN	29 kDa	100
A736	CSNK2A1	6	0	0	0	0	0	-1.035	-1.4355	1	0.91776	0.420837	Casein kinase II subunit alpha OS=Homo sapiens GN=CSNK2A1 PE=2 SV=1	E7EU96_HUMAN	45 kDa	0
A737	HSPA4	0	0	3	0	0	0	-0.555	-0.7107	1	0.876129	0.602858	Heat shock 70 kDa protein 4 OS=Homo sapiens GN=HSPA4 PE=1 SV=4	HSP74_HUMAN	94 kDa	0
A738	ANAPC5	0	0	10	0	0	0	-1.507	-2.1614	0.732861	0.914997	0.243365	Anaphase-promoting complex subunit 5 OS=Homo sapiens GN=ANAPC5 PE=2 SV=1	F5H0F9_HUMAN	84 kDa	0
A739	ITPR1	0	0	0	2	0	0	0.347	0.4	1	0.695646	0.797263	Inositol 1,4,5-trisphosphate receptor type 1 OS=Homo sapiens GN=ITPR1 PE=2 SV=2	E7EPX7_HUMAN (+3)	312 kDa	100
A740	PSMC1	0	0	20	0	0	0	-2.152	-3.1167	0.333356	0.879099	0.083787	26S protease regulatory subunit 4 OS=Homo sapiens GN=PSMC1 PE=2 SV=1	B4DR63_HUMAN	41 kDa	0
A741	C9	5	0	0	0	0	0	-1.004	-1.3565	1	0.915859	0.440444	Complement component C9 OS=Homo sapiens GN=C9 PE=1 SV=2	CO9_HUMAN	63 kDa	0
A742	KRT17	169	0	0	163	103	0	0.454	4.5662	0.040722	0.004989	0.806994	Keratin, type I cytoskeletal 17 OS=Homo sapiens GN=KRT17 PE=1 SV=2	K1C17_HUMAN	48 kDa	1.71951
A743	MYL9	28	0	0	35	20	0	0.652	2.7929	0.446968	0.117423	0.843972	Myosin regulatory light polypeptide 9 OS=Homo sapiens GN=MYL9 PE=1 SV=4	sp|P24844|MYL9_HUMAN	20 kDa	2.12709
A744	TPI1	3	0	0	9	0	0	0.866	1.5381	0.922716	0.397634	0.860636	Triosephosphate isomerase OS=Homo sapiens GN=TPI1 PE=1 SV=3	sp|P60174|TPIS_HUMAN	31 kDa	2.80496
A745	ARF6	2	0	0	6	2	8	1.51	2.575	0.529163	0.153839	0.849178	ADP-ribosylation factor 6 OS=Homo sapiens GN=ARF6 PE=1 SV=2	ARF6_HUMAN	20 kDa	8.77083
A746	PRDX2	10	0	0	14	7	2	0.659	1.9116	0.786513	0.299879	0.860587	Peroxiredoxin-2 OS=Homo sapiens GN=PRDX2 PE=1 SV=5	sp|P32119|PRDX2_HUMAN	22 kDa	2.47938
A747	CAMK2D	4	0	4	2	0	0	-0.865	-1.3943	1	0.916871	0.430639	Isoform Delta 8 of Calcium/calmodulin-dependent protein kinase type II subunit delta OS=Homo sapiens GN=CAMK2D	sp|Q13557-5|KCC2D_HUMAN (+1)	56 kDa	0.250736
[truncated: 605 more rows]

## Sheet: Adhesome proteins
Supplementary data: List of Adhesome proteins
[truncated: 234 more rows]

## Sheet: Gene Ontology
Supplementary data: List of LIM proteins and DAVID analysis
[truncated: 115 more rows]

[truncated: 1 more sheets: All proteins (adhesome & LIM)]
